# Supplementary material for: The Emerging Role of FAM171A2 in Gynecological Malignancies: Bioinformatic Insights from UCEC and Ovarian Cancer
Source: Int J Mol Sci. 2025 Nov 18;26(22):11126. doi: 10.3390/ijms262211126 (PMC12652445; doi:10.3390/ijms262211126)
Supplement: Supplementary file 1 [file ijms-26-11126-s001.zip]

Archive with 6 entries (6 files):
- Supplementary Table S1-Datasets.docx
- Supplementary Table S2 (GSE17025).xlsx
- Supplementary Table S3 (GSE7305).xlsx
- Supplementary Table S4 (GSE14407).xlsx
- Supplementary Table S5 (GSE18520).xlsx
- Supplementary Table S6 (GSE36368).xlsx
