# Supplementary material for: The Emerging Role of FAM171A2 in Gynecological Malignancies: Bioinformatic Insights from UCEC and Ovarian Cancer
Source: Int J Mol Sci. 2025 Nov 18;26(22):11126. doi: 10.3390/ijms262211126 (PMC12652445; doi:10.3390/ijms262211126)
Supplement: Supplementary file 1 [file ijms-26-11126-s001.zip › Supplementary Table S2 (GSE17025).xlsx]

## Sheet: Sayfa1
ID	adj.P.Val	P.Value	t	B	logFC	Gene.symbol	Gene.title
237828_at	4.32e-07	7.91e-12	-77230268	1622363	-312188137	SRRM4	serine/arginine repetitive matrix 4
223315_at	1.25e-05	4.57e-10	-68928835	1247656	-201109535	NTN4	netrin 4
202934_at	2.41e-05	1.38e-09	66614619	1145507	224450455	HK2	hexokinase 2
211580_s_at	2.41e-05	1.76e-09	66102206	1123055	208819361	PIK3R3	phosphoinositide-3-kinase regulatory subunit 3
239130_at	2.57e-05	2.35e-09	-65487217	1096191	-259449249	MIR3671///MIR101-1	microRNA 3671///microRNA 101-1
204742_s_at	2.85e-05	3.20e-09	-64836468	1067868	-156064656	PDS5B	PDS5 cohesin associated factor B
204955_at	2.85e-05	4.14e-09	-64287282	1044048	-211446859	SRPX	sushi repeat containing protein, X-linked
1556329_a_at	2.85e-05	4.22e-09	-64246947	1042302	-412927875	PCDH10	protocadherin 10
203002_at	2.85e-05	4.69e-09	-64018373	1032414	-128841781	AMOTL2	angiomotin like 2
244704_at	3.18e-05	5.82e-09	-63556882	1012492	-127972541	NFYB	nuclear transcription factor Y subunit beta
219854_at	4.27e-05	8.59e-09	-62721401	976573	-0.78960101	ZNF14	zinc finger protein 14
201127_s_at	7.41e-05	1.63e-08	61339746	917606	120528779	ACLY	ATP citrate lyase
225352_at	8.15e-05	2.20e-08	-60681745	889721	-105984459	SEC62	SEC62 homolog, preprotein translocation factor
226680_at	8.15e-05	2.22e-08	-6065904	888761	-117180047	IKZF5	IKAROS family zinc finger 5
1558796_a_at	8.15e-05	2.27e-08	-60612384	886789	-296169012
200648_s_at	8.15e-05	2.38e-08	60505113	882258	144944838	GLUL	glutamate-ammonia ligase
236141_at	9.48e-05	3.07e-08	-59949089	858828	-294001426	HAND2-AS1	HAND2 antisense RNA 1 (head to head)
202743_at	9.48e-05	3.25e-08	59827609	853722	145160163	PIK3R3	phosphoinositide-3-kinase regulatory subunit 3
226446_at	9.48e-05	3.52e-08	59648263	846192	247426452	HES6	hes family bHLH transcription factor 6
228635_at	9.48e-05	3.53e-08	-59643942	846011	-329332481	PCDH10	protocadherin 10
206622_at	9.48e-05	3.64e-08	-59576064	843164	-310438556	TRH	thyrotropin releasing hormone
205752_s_at	9.65e-05	4.06e-08	-59336749	833138	-136671839	GSTM5	glutathione S-transferase mu 5
209263_x_at	9.65e-05	4.06e-08	-59335289	833077	-103697539	TSPAN4	tetraspanin 4
221908_at	1.00e-04	4.39e-08	59163347	825885	175850104	RNFT2	ring finger protein, transmembrane 2
225682_s_at	1.03e-04	4.71e-08	59008293	819407	129017511	POLR3H	RNA polymerase III subunit H
216125_s_at	1.65e-04	7.87e-08	57866016	771934	139936107	RANBP9	RAN binding protein 9
229699_at	1.65e-04	8.25e-08	-57763512	767695	-0.87577862	LOC100129550	uncharacterized LOC100129550
201088_at	1.65e-04	8.48e-08	57701881	765148	0.95434507	KPNA2	karyopherin subunit alpha 2
219310_at	1.65e-04	8.73e-08	-57635747	762417	-201151999	SYNDIG1	synapse differentiation inducing 1
213568_at	1.67e-04	9.15e-08	-57532006	758135	-2209124	OSR2	odd-skipped related transciption factor 2
219882_at	1.72e-04	9.76e-08	57385949	752114	253534889	TTLL7	tubulin tyrosine ligase like 7
1568647_at	1.80e-04	1.06e-07	-57196187	744301	-201645641	LOC100505851	uncharacterized LOC100505851
218308_at	1.80e-04	1.12e-07	57087082	739815	17608527	TACC3	transforming acidic coiled-coil containing protein 3
210409_at	1.80e-04	1.13e-07	-57063102	73883	-149523905	AFDN-AS1	AFDN antisense RNA 1 (head to head)
239752_at	1.80e-04	1.15e-07	-57013307	736784	-385743634	CECR2	CECR2, histone acetyl-lysine reader
222557_at	1.82e-04	1.20e-07	-569227	733064	-177205495	STMN3	stathmin 3
222533_at	2.19e-04	1.48e-07	-56444247	713469	-0.744526	CRBN	cereblon
210337_s_at	2.26e-04	1.60e-07	56281283	706813	170233412	ACLY	ATP citrate lyase
209242_at	2.26e-04	1.63e-07	-56236733	704996	-270944911	PEG3	paternally expressed 3
241689_at	2.26e-04	1.66e-07	-5618706	70297	-0.94527631	METTL14	methyltransferase like 14
228916_at	2.26e-04	1.75e-07	-56073096	698325	-0.86461345	CWF19L2	CWF19-like 2, cell cycle control (S. pombe)
228027_at	2.26e-04	1.75e-07	-56068945	698156	-144137781	ARMCX5-GPRASP2///GPRASP2	ARMCX5-GPRASP2 readthrough///G protein-coupled receptor associated sorting protein 2
1568768_s_at	2.26e-04	1.80e-07	-56010116	69576	-163752713	BRE-AS1	BRE antisense RNA 1
201668_x_at	2.26e-04	1.82e-07	55985362	694753	186505033	MARCKS	myristoylated alanine rich protein kinase C substrate
201253_s_at	2.43e-04	2.00e-07	-55764863	685787	-0.89346373	CDIPT	CDP-diacylglycerol--inositol 3-phosphatidyltransferase
1559296_at	2.52e-04	2.12e-07	-5563428	680485	-243105718	ADAMTS9-AS2	ADAMTS9 antisense RNA 2
202768_at	2.64e-04	2.27e-07	-5548608	674476	-338688117	FOSB	FosB proto-oncogene, AP-1 transcription factor subunit
206976_s_at	2.72e-04	2.39e-07	55360237	66938	0.98225894	HSPH1	heat shock protein family H (Hsp110) member 1
207163_s_at	2.72e-04	2.46e-07	55300247	666953	104686258	AKT1	AKT serine/threonine kinase 1
203217_s_at	2.72e-04	2.49e-07	-5527207	665813	-177472081	ST3GAL5	ST3 beta-galactoside alpha-2,3-sialyltransferase 5
210624_s_at	2.72e-04	2.54e-07	-55228994	664072	-0.97293791	ILVBL	ilvB acetolactate synthase like
208658_at	2.81e-04	2.72e-07	55069791	657641	102141702	PDIA4	protein disulfide isomerase family A member 4
208511_at	2.81e-04	2.73e-07	55062735	657357	168095062	PTTG3P	pituitary tumor-transforming 3, pseudogene
212311_at	2.85e-04	2.81e-07	549931	654547	139870542	SEL1L3	SEL1L family member 3
235607_at	2.98e-04	3.03e-07	-54825239	647782	-12234534	LOC101928963	uncharacterized LOC101928963
1553998_at	2.98e-04	3.08e-07	-54785299	646174	-165059538	DMRTC1B///DMRTC1	DMRT like family C1B///DMRT like family C1
223008_s_at	2.98e-04	3.10e-07	-54767093	645441	-0.80366986	TMEM245	transmembrane protein 245
243843_at	3.00e-04	3.18e-07	-54711765	643215	-126145523	N4BP2L1	NEDD4 binding protein 2 like 1
203811_s_at	3.09e-04	3.33e-07	54605033	638924	214394557	DNAJB4	DnaJ heat shock protein family (Hsp40) member B4
233085_s_at	3.12e-04	3.48e-07	-54505647	634932	-148602387	NABP1	nucleic acid binding protein 1
209648_x_at	3.12e-04	3.48e-07	-5450417	634872	-0.96937753	SOCS5	suppressor of cytokine signaling 5
209894_at	3.34e-04	3.79e-07	-54310862	627119	-204466493	LEPROT///LEPR	leptin receptor overlapping transcript///leptin receptor
219099_at	3.36e-04	3.88e-07	54257682	624989	123370534	TIGAR	TP53 induced glycolysis regulatory phosphatase
225544_at	3.36e-04	3.93e-07	-54225798	623712	-156230684	TBX3	T-box 3
206580_s_at	3.47e-04	4.13e-07	-54113856	619232	-133759537	EFEMP2	EGF containing fibulin like extracellular matrix protein 2
200832_s_at	3.52e-04	4.25e-07	54044846	616473	172360685	SCD	stearoyl-CoA desaturase
204755_x_at	3.55e-04	4.38e-07	-53975517	613703	-237786572	HLF	HLF, PAR bZIP transcription factor
227070_at	3.55e-04	4.44e-07	-53942215	612374	-207111406	GLT8D2	glycosyltransferase 8 domain containing 2
201041_s_at	3.55e-04	4.55e-07	-538866	610154	-200225674	DUSP1	dual specificity phosphatase 1
228361_at	3.55e-04	4.56e-07	53880877	609925	155110988	E2F2	E2F transcription factor 2
232224_at	3.55e-04	4.62e-07	-53850624	608718	-187069297	MASP1	mannan binding lectin serine peptidase 1
226873_at	3.55e-04	4.67e-07	-53828114	60782	-103803727	FAM63B	family with sequence similarity 63 member B
230497_at	4.17e-04	5.63e-07	-5339597	590623	-219524325	CELF5	CUGBP, Elav-like family member 5
228239_at	4.17e-04	5.64e-07	-53389623	590371	-101967762	SMIM11A	small integral membrane protein 11A
218703_at	4.19e-04	5.74e-07	-53349953	588796	-0.74641966	SEC22A	SEC22 homolog A, vesicle trafficking protein
46256_at	4.24e-04	5.90e-07	-53287395	586314	-0.98911749	SPSB3	splA/ryanodine receptor domain and SOCS box containing 3
224818_at	4.37e-04	6.20e-07	53171523	58172	13397234	SORT1	sortilin 1
212186_at	4.37e-04	6.24e-07	53158331	581197	0.88997269	ACACA	acetyl-CoA carboxylase alpha
205880_at	4.43e-04	6.56e-07	-53040184	57652	-183589658	PRKD1	protein kinase D1
232332_at	4.43e-04	6.58e-07	-53031751	576186	-275704066	KIAA1210	KIAA1210
238078_at	4.43e-04	6.68e-07	-52997319	574824	-0.90656284	SEC22A	SEC22 homolog A, vesicle trafficking protein
1559108_at	4.43e-04	6.92e-07	52917449	571667	214990944	VPS53	VPS53, GARP complex subunit
216321_s_at	4.43e-04	7.05e-07	-52872728	5699	-165038004	NR3C1	nuclear receptor subfamily 3 group C member 1
227919_at	4.43e-04	7.07e-07	-52866172	569641	-25406237	UCA1	urothelial cancer associated 1 (non-protein coding)
223361_at	4.43e-04	7.14e-07	528432	568734	150607189	ABRACL	ABRA C-terminal like
218681_s_at	4.43e-04	7.15e-07	52841123	568652	118339637	SDF2L1	stromal cell derived factor 2 like 1
228012_at	4.43e-04	7.16e-07	-52837045	568491	-0.76973299	SNHG4///MATR3	small nucleolar RNA host gene 4///matrin 3
228750_at	4.43e-04	7.30e-07	-52792793	566744	-172102009	COL14A1	collagen type XIV alpha 1 chain
222872_x_at	4.43e-04	7.34e-07	-52779708	566228	-151689039	NABP1	nucleic acid binding protein 1
218838_s_at	4.43e-04	7.39e-07	-52763483	565587	-0.75981839	TTC31	tetratricopeptide repeat domain 31
214481_at	4.43e-04	7.48e-07	52735003	564464	192843255	HIST1H2AM	histone cluster 1, H2am
227113_at	4.43e-04	7.48e-07	-52733161	564391	-174248225	ADHFE1	alcohol dehydrogenase, iron containing 1
219137_s_at	4.43e-04	7.53e-07	-52718923	56383	-0.72539912	MFF	mitochondrial fission factor
225282_at	4.45e-04	7.78e-07	52643683	560864	101943334	SMAP2	small ArfGAP2
229086_at	4.45e-04	7.79e-07	-52639812	560711	-121287057	ZNF436-AS1	ZNF436 antisense RNA 1
228185_at	4.45e-04	7.81e-07	-52633489	560462	-0.9546274	ZNF25	zinc finger protein 25
33322_i_at	4.45e-04	7.89e-07	52608841	559491	143020536	SFN	stratifin
229303_at	4.79e-04	8.59e-07	-52410997	551706	-0.76633064	SF3B1	splicing factor 3b subunit 1
226435_at	4.90e-04	8.87e-07	-52336739	548788	-191506696	PAPLN	papilin, proteoglycan like sulfated glycoprotein
242385_at	5.26e-04	9.64e-07	-52140479	541088	-246195089	RORB	RAR related orphan receptor B
219289_at	5.26e-04	9.72e-07	52121966	540362	0.94999533	HEATR3	HEAT repeat containing 3
233208_x_at	5.33e-04	1.00e-06	52051715	53761	143836248	CPSF2	cleavage and polyadenylation specific factor 2
205803_s_at	5.33e-04	1.00e-06	-52046926	537423	-198274528	TRPC1	transient receptor potential cation channel subfamily C member 1
204558_at	5.43e-04	1.03e-06	51979064	534766	161531556	RAD54L	RAD54-like (S. cerevisiae)
222761_at	5.64e-04	1.10e-06	-51837142	529217	-0.84748119	BIVM	basic, immunoglobulin-like variable motif containing
219791_s_at	5.64e-04	1.10e-06	-51822755	528655	-344413384	HAND2-AS1	HAND2 antisense RNA 1 (head to head)
205802_at	5.64e-04	1.11e-06	-5180854	5281	-187321533	TRPC1	transient receptor potential cation channel subfamily C member 1
227371_at	5.64e-04	1.14e-06	51747752	525727	131777086	BAIAP2L1	BAI1 associated protein 2 like 1
227488_at	5.64e-04	1.14e-06	-51742216	525511	-24364021	MIR503///MIR424///MIR503HG	microRNA 503///microRNA 424///MIR503 host gene
208815_x_at	5.64e-04	1.15e-06	51723951	524798	0.82339199	HSPA4	heat shock protein family A (Hsp70) member 4
210046_s_at	5.64e-04	1.15e-06	51721971	524721	146624197	IDH2	isocitrate dehydrogenase (NADP(+)) 2, mitochondrial
204759_at	5.64e-04	1.17e-06	-51694138	523635	-141520577	RCBTB2	RCC1 and BTB domain containing protein 2
207574_s_at	5.64e-04	1.17e-06	-51693449	523608	-163918849	GADD45B	growth arrest and DNA damage inducible beta
220625_s_at	5.66e-04	1.18e-06	51660179	52231	342310336	ELF5	E74 like ETS transcription factor 5
233675_s_at	5.66e-04	1.19e-06	-51644651	521705	-275476587	TPTE2P6	transmembrane phosphoinositide 3-phosphatase and tensin homolog 2 pseudogene 6
241359_at	6.00e-04	1.30e-06	51436518	5136	107394249	TLCD2	TLC domain containing 2
226661_at	6.00e-04	1.31e-06	5141415	51273	177062339	CDCA2	cell division cycle associated 2
208453_s_at	6.00e-04	1.31e-06	5141273	512675	0.92640963	XPNPEP1	X-prolyl aminopeptidase 1
224611_s_at	6.00e-04	1.32e-06	5140709	512455	0.72645813	DNAJC5	DnaJ heat shock protein family (Hsp40) member C5
239894_at	6.00e-04	1.32e-06	-51392553	51189	-206109816	NEBL-AS1	NEBL antisense RNA 1
204140_at	6.00e-04	1.34e-06	-51370532	511034	-0.97505781	TPST1	tyrosylprotein sulfotransferase 1
230505_at	6.00e-04	1.35e-06	51352606	510337	146632691	LOC145474	uncharacterized LOC145474
231040_at	6.00e-04	1.35e-06	-51348327	510171	-283942988	RORB	RAR related orphan receptor B
218517_at	6.51e-04	1.48e-06	-51131219	501744	-0.87139557	JADE1	jade family PHD finger 1
238066_at	6.51e-04	1.49e-06	-51117173	5012	-209607853	RBP7	retinol binding protein 7
210011_s_at	6.98e-04	1.61e-06	50930483	493971	109660324	EWSR1	EWS RNA binding protein 1
231715_s_at	6.98e-04	1.63e-06	50898684	492741	118286816	MIR6741///PYCR2	microRNA 6741///pyrroline-5-carboxylate reductase family member 2
235556_at	6.98e-04	1.63e-06	-50895004	492599	-0.89578817	CREBRF	CREB3 regulatory factor
1555469_a_at	7.00e-04	1.66e-06	50863158	491368	194011098	CLASP2	cytoplasmic linker associated protein 2
202340_x_at	7.00e-04	1.68e-06	-50829741	490077	-169013385	NR4A1	nuclear receptor subfamily 4 group A member 1
55705_at	7.00e-04	1.69e-06	50818903	489658	0.82033129	R3HDM4	R3H domain containing 4
206669_at	7.00e-04	1.69e-06	50814897	489503	279179472	GAD1	glutamate decarboxylase 1
205769_at	7.04e-04	1.71e-06	50781983	488232	163993573	SLC27A2	solute carrier family 27 member 2
209265_s_at	7.32e-04	1.80e-06	-50658766	483477	-0.90800873	METTL3	methyltransferase like 3
205882_x_at	7.32e-04	1.81e-06	50647685	48305	103926911	ADD3	adducin 3
228730_s_at	7.32e-04	1.82e-06	-50637649	482663	-103808529	SCRN2	secernin 2
212807_s_at	7.42e-04	1.86e-06	5058782	480743	120985669	SORT1	sortilin 1
228739_at	7.66e-04	1.93e-06	-5049516	477174	-259549327	CYS1	cystin 1
218151_x_at	7.72e-04	1.96e-06	50456891	475702	0.98070827	SLC52A2	solute carrier family 52 member 2
1556096_s_at	7.88e-04	2.02e-06	-50393021	473246	-26110094	UNC13C	unc-13 homolog C
221909_at	7.96e-04	2.07e-06	50332528	470921	197754783	RNFT2	ring finger protein, transmembrane 2
207002_s_at	7.96e-04	2.08e-06	-50323953	470591	-198357231	PLAGL1	PLAG1 like zinc finger 1
208649_s_at	7.96e-04	2.08e-06	50316719	470313	128864539	VCP	valosin containing protein
218257_s_at	8.03e-04	2.12e-06	5027813	468832	108387429	UGGT1	UDP-glucose glycoprotein glucosyltransferase 1
209945_s_at	8.25e-04	2.19e-06	50194831	465635	0.75448667	GSK3B	glycogen synthase kinase 3 beta
1598_g_at	8.25e-04	2.20e-06	-50182141	465148	-171926129	GAS6	growth arrest specific 6
222041_at	8.29e-04	2.23e-06	-50154085	464073	-101446424	OVCA2///DPH1	ovarian tumor suppressor candidate 2///diphthamide biosynthesis 1
228882_at	8.42e-04	2.28e-06	-50099627	461985	-190230877	TUB	tubby bipartite transcription factor
209360_s_at	8.51e-04	2.32e-06	50059336	460442	167891282	LOC101928269///LOC100506403///RUNX1	uncharacterized LOC101928269///uncharacterized LOC100506403///runt related transcription factor 1
214046_at	8.59e-04	2.36e-06	-50020091	45894	-304170276	FUT9	fucosyltransferase 9
1553960_at	8.67e-04	2.41e-06	-49969878	457018	-0.92408974	SNX21	sorting nexin family member 21
230072_at	8.67e-04	2.41e-06	-49965025	456832	-0.93496115	TBC1D15	TBC1 domain family member 15
213918_s_at	8.74e-04	2.46e-06	49918554	455055	0.98614861	NIPBL	NIPBL, cohesin loading factor
200656_s_at	8.74e-04	2.46e-06	49914835	454913	102700674	P4HB	prolyl 4-hydroxylase subunit beta
202721_s_at	8.86e-04	2.51e-06	49867267	453095	136545437	GFPT1	glutamine--fructose-6-phosphate transaminase 1
220189_s_at	8.92e-04	2.56e-06	49821835	45136	0.88933106	MGAT4B	mannosyl (alpha-1,3-)-glycoprotein beta-1,4-N-acetylglucosaminyltransferase, isozyme B
57532_at	8.92e-04	2.56e-06	-49820803	45132	-0.66141434	DVL2	dishevelled segment polarity protein 2
218806_s_at	8.96e-04	2.59e-06	4979431	450309	21154391	VAV3	vav guanine nucleotide exchange factor 3
210101_x_at	8.98e-04	2.61e-06	49774643	449558	116614344	SH3GLB1	SH3 domain containing GRB2 like endophilin B1
200021_at	8.99e-04	2.65e-06	49739526	448218	0.8294582	CFL1	cofilin 1
218839_at	8.99e-04	2.65e-06	4973693	448119	252120816	HEY1	hes related family bHLH transcription factor with YRPW motif 1
239708_at	8.99e-04	2.67e-06	-49722044	447551	-310637633
235048_at	8.99e-04	2.68e-06	-49709787	447083	-171782533	FAM169A	family with sequence similarity 169 member A
209335_at	9.01e-04	2.70e-06	-49690789	446359	-222341872	DCN	decorin
226721_at	9.03e-04	2.72e-06	-49671162	445611	-0.95304359	DPY19L4	dpy-19 like 4 (C. elegans)
218807_at	9.03e-04	2.74e-06	49656241	445042	180665235	VAV3	vav guanine nucleotide exchange factor 3
232395_x_at	9.32e-04	2.85e-06	-49565431	441583	-127279504	AGBL3	ATP/GTP binding protein like 3
214455_at	9.34e-04	2.87e-06	49545399	44082	194582086	HIST1H2BC///HIST1H2BI///HIST1H2BE///HIST1H2BF///HIST1H2BG	histone cluster 1, H2bc///histone cluster 1, H2bi///histone cluster 1, H2be///histone cluster 1, H2bf///histone cluster 1, H2bg
222473_s_at	9.34e-04	2.89e-06	49527523	44014	0.6876407	ERBIN	erbb2 interacting protein
1556364_at	9.34e-04	2.91e-06	-4951291	439584	-224003071	ADAMTS9-AS2	ADAMTS9 antisense RNA 2
239355_at	9.34e-04	2.92e-06	-49503353	43922	-0.77577795	GMCL1	germ cell-less, spermatogenesis associated 1
235086_at	9.51e-04	2.99e-06	-49445982	437038	-155598284	THBS1	thrombospondin 1
215505_s_at	9.51e-04	3.01e-06	4943257	436528	174948257	STRN3	striatin 3
222939_s_at	9.65e-04	3.07e-06	49382389	434621	290690134	SLC16A10	solute carrier family 16 member 10
206122_at	9.66e-04	3.09e-06	-49365896	433995	-173259774	SOX15	SRY-box 15
216905_s_at	9.78e-04	3.16e-06	49316071	432103	130693959	ST14	suppression of tumorigenicity 14
225132_at	9.78e-04	3.17e-06	-49308024	431798	-0.96014266	FBXL3	F-box and leucine rich repeat protein 3
200637_s_at	1.01e-03	3.28e-06	49226336	428699	14888499	PTPRF	protein tyrosine phosphatase, receptor type F
232088_x_at	1.01e-03	3.31e-06	-4920297	427813	-200883941	LINC00899	long intergenic non-protein coding RNA 899
1559993_at	1.04e-03	3.44e-06	-49109829	424284	-104128308	SFXN3	sideroflexin 3
213451_x_at	1.05e-03	3.47e-06	-49084327	423319	-173381752	TNXB///TNXA	tenascin XB///tenascin XA (pseudogene)
210594_x_at	1.05e-03	3.49e-06	49074141	422933	167198788	MPZL1	myelin protein zero like 1
212476_at	1.05e-03	3.53e-06	-49047012	421906	-0.90659283	ACAP2	ArfGAP with coiled-coil, ankyrin repeat and PH domains 2
221764_at	1.05e-03	3.53e-06	49042063	421719	129103795	R3HDM4	R3H domain containing 4
228174_at	1.05e-03	3.57e-06	-49019888	42088	-0.91302375	SCAI	suppressor of cancer cell invasion
223606_x_at	1.05e-03	3.57e-06	-49017399	420786	-0.82001009	GPALPP1	GPALPP motifs containing 1
201752_s_at	1.05e-03	3.59e-06	49006987	420392	0.99662588	ADD3	adducin 3
224304_x_at	1.07e-03	3.68e-06	48947617	418148	102982416	NIN	ninein
227705_at	1.07e-03	3.75e-06	-48899337	416324	-250894073	TCEAL7	transcription elongation factor A like 7
201129_at	1.07e-03	3.75e-06	-48896645	416223	-0.79338812	SRSF7	serine and arginine rich splicing factor 7
204359_at	1.07e-03	3.76e-06	-48890162	415978	-202058477	LOC100506718///FLRT2	uncharacterized LOC100506718///fibronectin leucine rich transmembrane protein 2
203179_at	1.07e-03	3.78e-06	-48881833	415663	-0.88038036	GALT	galactose-1-phosphate uridylyltransferase
215380_s_at	1.07e-03	3.79e-06	48869756	415207	119519854	GGCT	gamma-glutamylcyclotransferase
208078_s_at	1.07e-03	3.82e-06	-48852024	414538	-155698771	SIK1	salt inducible kinase 1
229891_x_at	1.07e-03	3.83e-06	-48849378	414438	-102990775	GPALPP1	GPALPP motifs containing 1
229317_at	1.07e-03	3.85e-06	-48837713	413998	-0.92930608	KPNA5	karyopherin subunit alpha 5
202619_s_at	1.07e-03	3.86e-06	48830285	413717	138132064	PLOD2	procollagen-lysine,2-oxoglutarate 5-dioxygenase 2
44783_s_at	1.07e-03	3.86e-06	48829801	413699	19755122	HEY1	hes related family bHLH transcription factor with YRPW motif 1
225190_x_at	1.08e-03	3.94e-06	-48779848	411815	-0.77792979	RPL35A	ribosomal protein L35a
224578_at	1.10e-03	4.02e-06	48729585	40992	0.77739011	RCC2	regulator of chromosome condensation 2
214106_s_at	1.10e-03	4.05e-06	48710835	409213	133420262	GMDS	GDP-mannose 4,6-dehydratase
219334_s_at	1.10e-03	4.07e-06	-48698841	408761	-143780391	NABP1	nucleic acid binding protein 1
203227_s_at	1.15e-03	4.28e-06	-48578497	404231	-131148157	TSPAN31	tetraspanin 31
227909_at	1.18e-03	4.42e-06	-48497998	401204	-170080416	SMIM10L2B///SMIM10L2A	small integral membrane protein 10 like 2B///small integral membrane protein 10 like 2A
1559255_a_at	1.23e-03	4.63e-06	-48387382	39705	-265933577
226584_s_at	1.24e-03	4.67e-06	48366529	396268	109332991	FAM110A	family with sequence similarity 110 member A
215743_at	1.24e-03	4.69e-06	-48352834	395754	-140031538	NMT2	N-myristoyltransferase 2
202583_s_at	1.24e-03	4.75e-06	4832038	394537	0.88667316	RANBP9	RAN binding protein 9
218769_s_at	1.24e-03	4.76e-06	-48318411	394463	-0.76433396	ANKRA2	ankyrin repeat family A member 2
211998_at	1.24e-03	4.80e-06	-48299092	393739	-157286631	MIR4738///H3F3B///H3F3A	microRNA 4738///H3 histone, family 3B///H3 histone, family 3A
225927_at	1.24e-03	4.81e-06	-4829379	39354	-0.96495099	MAP3K1	mitogen-activated protein kinase kinase kinase 1
212141_at	1.24e-03	4.82e-06	48286293	393259	185656633	MCM4	minichromosome maintenance complex component 4
1556427_s_at	1.26e-03	4.89e-06	-48251724	391964	-157867291	LRRN4CL	LRRN4 C-terminal like
228702_at	1.26e-03	4.91e-06	-48239015	391488	-158848435	LINC-PINT	long intergenic non-protein coding RNA, p53 induced transcript
222101_s_at	1.26e-03	4.96e-06	-48214694	390577	-157368602	DCHS1	dachsous cadherin-related 1
204400_at	1.28e-03	5.04e-06	-48176435	389144	-196907851	EFS	embryonal Fyn-associated substrate
203328_x_at	1.28e-03	5.07e-06	48163171	388648	0.71263822	IDE	insulin degrading enzyme
229069_at	1.28e-03	5.11e-06	-48143198	387901	-0.79044953	SARNP	SAP domain containing ribonucleoprotein
201289_at	1.29e-03	5.17e-06	-48116653	386908	-151434547	CYR61	cysteine rich angiogenic inducer 61
222738_at	1.29e-03	5.20e-06	-48099142	386253	-112241181	WWC2///CLDN22	WW and C2 domain containing 2///claudin 22
204695_at	1.33e-03	5.38e-06	48016272	383156	170422966	CDC25A	cell division cycle 25A
36936_at	1.34e-03	5.42e-06	4799733	382448	0.78666832	TSTA3	tissue specific transplantation antigen P35B
203764_at	1.34e-03	5.47e-06	47976577	381673	208331319	DLGAP5	DLG associated protein 5
204875_s_at	1.37e-03	5.62e-06	47912389	379278	184474189	GMDS	GDP-mannose 4,6-dehydratase
207943_x_at	1.39e-03	5.72e-06	-47865837	377542	-155949249	PLAGL1	PLAG1 like zinc finger 1
215369_at	1.41e-03	5.82e-06	-47826374	376071	-198023216
210880_s_at	1.41e-03	5.84e-06	-47814875	375643	-177865517	EFS	embryonal Fyn-associated substrate
223393_s_at	1.41e-03	5.91e-06	-47787487	374623	-175055369	TSHZ3	teashirt zinc finger homeobox 3
200825_s_at	1.41e-03	5.92e-06	47781077	374384	0.83516977	HYOU1	hypoxia up-regulated 1
208612_at	1.41e-03	5.96e-06	47767471	373877	117020436	PDIA3	protein disulfide isomerase family A member 3
203030_s_at	1.41e-03	5.96e-06	-47765813	373816	-154773992	PTPRN2	protein tyrosine phosphatase, receptor type N2
229784_at	1.41e-03	5.96e-06	-47764837	373779	-14743813	MIR424///MIR503HG	microRNA 424///MIR503 host gene
211248_s_at	1.42e-03	6.05e-06	-47729793	372475	-12885764	CHRD	chordin
33323_r_at	1.44e-03	6.18e-06	47678431	370564	171417822	SFN	stratifin
238476_at	1.44e-03	6.22e-06	-47660735	369906	-0.9109809	CREBRF	CREB3 regulatory factor
220153_at	1.44e-03	6.22e-06	47659906	369875	132407733	ENTPD7	ectonucleoside triphosphate diphosphohydrolase 7
235369_at	1.46e-03	6.33e-06	-47618127	368322	-0.85993338	C14orf28	chromosome 14 open reading frame 28
206648_at	1.46e-03	6.36e-06	-47604608	36782	-0.90598498	ZNF571	zinc finger protein 571
222453_at	1.46e-03	6.39e-06	-47594178	367432	-165665794	CYBRD1	cytochrome b reductase 1
204641_at	1.46e-03	6.39e-06	47593847	36742	181697664	NEK2	NIMA related kinase 2
222280_at	1.47e-03	6.47e-06	-47562584	366259	-0.90252794	TMEM147-AS1	TMEM147 antisense RNA 1
227145_at	1.48e-03	6.54e-06	-47538636	36537	-125424425	LOXL4	lysyl oxidase like 4
202005_at	1.50e-03	6.67e-06	47487258	363463	126498139	ST14	suppression of tumorigenicity 14
204254_s_at	1.50e-03	6.67e-06	47487237	363462	158375386	VDR	vitamin D (1,25- dihydroxyvitamin D3) receptor
214091_s_at	1.52e-03	6.81e-06	-47435371	361539	-184202371	GPX3	glutathione peroxidase 3
220324_at	1.53e-03	6.91e-06	-47402483	36032	-171422368	LINC00472	long intergenic non-protein coding RNA 472
204255_s_at	1.54e-03	7.00e-06	47368506	359061	131638198	VDR	vitamin D (1,25- dihydroxyvitamin D3) receptor
1552733_at	1.54e-03	7.01e-06	-47365101	358935	-141153657	KLHDC1	kelch domain containing 1
216333_x_at	1.54e-03	7.01e-06	-47364105	358898	-180141133	TNXB///TNXA	tenascin XB///tenascin XA (pseudogene)
210191_s_at	1.54e-03	7.05e-06	47352625	358473	0.92417158	PHTF1	putative homeodomain transcription factor 1
212914_at	1.55e-03	7.11e-06	-47329333	35761	-117077739	CBX7	chromobox 7
37986_at	1.58e-03	7.31e-06	-47262457	355135	-131945909	EPOR	erythropoietin receptor
212848_s_at	1.58e-03	7.35e-06	-47249429	354654	-132972303	C9orf3	chromosome 9 open reading frame 3
221593_s_at	1.58e-03	7.36e-06	-47244179	354459	-0.64048201	RPL31	ribosomal protein L31
219747_at	1.59e-03	7.43e-06	-47221087	353606	-189268046	NDNF	neuron derived neurotrophic factor
243957_at	1.61e-03	7.52e-06	-47191737	352521	-169846628	LOC100128108	putative ubiquitin-conjugating enzyme E2Q2-like protein
201747_s_at	1.61e-03	7.57e-06	47173596	35185	19281721	SAFB	scaffold attachment factor B
228831_s_at	1.63e-03	7.71e-06	-47128853	350198	-108746244	GNG7	G protein subunit gamma 7
203851_at	1.63e-03	7.74e-06	-47121455	349925	-133002297	IGFBP6	insulin like growth factor binding protein 6
227095_at	1.70e-03	8.09e-06	-47009584	345797	-0.89128422	LEPROT	leptin receptor overlapping transcript
208744_x_at	1.72e-03	8.21e-06	46974909	344519	155435198	HSPH1	heat shock protein family H (Hsp110) member 1
1554077_a_at	1.73e-03	8.31e-06	46944669	343405	0.75618861	TMEM53	transmembrane protein 53
36553_at	1.82e-03	8.76e-06	-46813553	33858	-0.83591333	ASMTL	acetylserotonin O-methyltransferase-like
224999_at	1.82e-03	8.80e-06	-46801592	33814	-126914265	EGFR	epidermal growth factor receptor
217816_s_at	1.83e-03	8.91e-06	-46771577	337037	-0.9569756	PCNP	PEST proteolytic signal containing nuclear protein
227593_at	1.83e-03	8.91e-06	-46771173	337022	-107750416	FLJ37453	uncharacterized LOC729614
204315_s_at	1.85e-03	9.03e-06	46738099	335807	146703842	GTSE1	G2 and S-phase expressed 1
226361_at	1.88e-03	9.24e-06	-46679122	333642	-0.65765249	TMEM42	transmembrane protein 42
226358_at	1.88e-03	9.25e-06	-46675626	333513	-101607814	APH1B	aph-1 homolog B, gamma-secretase subunit
217731_s_at	1.89e-03	9.34e-06	-4665295	332681	-0.86413889	ITM2B	integral membrane protein 2B
1555421_at	1.92e-03	9.52e-06	4660429	330896	176581784	AP1S3	adaptor related protein complex 1 sigma 3 subunit
227793_at	1.94e-03	9.68e-06	-46563111	329387	-116055835	MIRLET7D	microRNA let-7d
218349_s_at	1.94e-03	9.69e-06	4656177	329338	164659189	ZWILCH	zwilch kinetochore protein
202630_at	1.94e-03	9.78e-06	-46538213	328475	-0.82437622	APPBP2	amyloid beta precursor protein binding protein 2
205433_at	1.94e-03	9.78e-06	-46537899	328463	-277972937	BCHE	butyrylcholinesterase
1569303_s_at	1.95e-03	9.85e-06	-46520776	327836	-143089848	RGS20	regulator of G-protein signaling 20
1554143_a_at	1.95e-03	9.88e-06	-4651258	327536	-17754705	SUGT1P3	SGT1 homolog, MIS12 kinetochore complex assembly cochaperone pseudogene 3
203578_s_at	1.95e-03	9.92e-06	46502947	327183	115822754	SLC7A6	solute carrier family 7 member 6
226521_s_at	1.97e-03	1.01e-05	-46467682	325892	-0.98990206	FAM175A	family with sequence similarity 175 member A
201644_at	1.97e-03	1.01e-05	46459962	32561	0.86631472	TSTA3	tissue specific transplantation antigen P35B
243796_at	1.98e-03	1.02e-05	-46435932	324731	-105885428	HEXIM2	hexamethylene bisacetamide inducible 2
219578_s_at	1.99e-03	1.02e-05	-46422168	324227	-172240037	CPEB1	cytoplasmic polyadenylation element binding protein 1
213398_s_at	1.99e-03	1.03e-05	-46410567	323803	-0.73346032	SDR39U1	short chain dehydrogenase/reductase family 39U member 1
201984_s_at	1.99e-03	1.03e-05	-4639655	32329	-11522175	EGFR	epidermal growth factor receptor
202672_s_at	2.00e-03	1.04e-05	-46375722	322529	-180269954	ATF3	activating transcription factor 3
228772_at	2.03e-03	1.07e-05	-46313178	320244	-176288788	HNMT	histamine N-methyltransferase
225409_at	2.03e-03	1.07e-05	-46307832	320048	-0.60582873	COA5	cytochrome c oxidase assembly factor 5
227572_at	2.03e-03	1.07e-05	-46305802	319974	-0.69145623	USP30	ubiquitin specific peptidase 30
204760_s_at	2.03e-03	1.07e-05	-46305719	319971	-142815213	NR1D1///THRA	nuclear receptor subfamily 1 group D member 1///thyroid hormone receptor, alpha
203991_s_at	2.04e-03	1.08e-05	-46290233	319406	-0.78087387	KDM6A	lysine demethylase 6A
230078_at	2.04e-03	1.09e-05	-46278064	318962	-0.65580315	RAPGEF6	Rap guanine nucleotide exchange factor 6
203690_at	2.07e-03	1.11e-05	-46226892	317094	-0.80475377	TUBGCP3	tubulin gamma complex associated protein 3
210059_s_at	2.11e-03	1.13e-05	46170689	315045	103290934	MAPK13	mitogen-activated protein kinase 13
228503_at	2.14e-03	1.16e-05	-46120058	3132	-220566769	RPS6KA6	ribosomal protein S6 kinase A6
203263_s_at	2.14e-03	1.16e-05	46105403	312666	143287593	ARHGEF9	Cdc42 guanine nucleotide exchange factor 9
229073_at	2.14e-03	1.16e-05	-46104957	31265	-155510188	PRTG	protogenin
228664_at	2.14e-03	1.16e-05	-46103884	312611	-141939048	TRIM52-AS1	TRIM52 antisense RNA 1 (head to head)
211657_at	2.14e-03	1.17e-05	46098592	312418	230964036	CEACAM6	carcinoembryonic antigen related cell adhesion molecule 6
203029_s_at	2.14e-03	1.17e-05	-46093794	312244	-209457606	PTPRN2	protein tyrosine phosphatase, receptor type N2
228538_at	2.15e-03	1.18e-05	-46066962	311267	-202846029	ZNF662	zinc finger protein 662
242708_at	2.15e-03	1.18e-05	-46060855	311045	-133362001
228033_at	2.16e-03	1.19e-05	46036875	310172	189387159	E2F7	E2F transcription factor 7
235125_x_at	2.18e-03	1.21e-05	-46009559	309179	-0.99120954	MIGA1	mitoguardin 1
201514_s_at	2.18e-03	1.21e-05	46004503	308995	0.88231049	G3BP1	G3BP stress granule assembly factor 1
201662_s_at	2.19e-03	1.22e-05	45981661	308164	103321905	ACSL3	acyl-CoA synthetase long-chain family member 3
235410_at	2.24e-03	1.25e-05	-45915687	305767	-126565046	NPHP3	nephronophthisis 3 (adolescent)
1568648_a_at	2.28e-03	1.28e-05	-45859337	303721	-251170535	LOC100505851	uncharacterized LOC100505851
230068_s_at	2.28e-03	1.29e-05	-45850796	303411	-22868426	PEG3-AS1	PEG3 antisense RNA 1
234307_s_at	2.34e-03	1.32e-05	-45784522	301007	-183189217	KIF26A	kinesin family member 26A
203554_x_at	2.36e-03	1.34e-05	45749709	299745	130682343	PTTG1	pituitary tumor-transforming 1
233112_at	2.36e-03	1.34e-05	45744417	299554	164296726
206896_s_at	2.36e-03	1.35e-05	-45737635	299308	-170471766	GNG7	G protein subunit gamma 7
1555847_a_at	2.37e-03	1.36e-05	-45716026	298525	-132763851	MIR24-2///MIR23A///LOC284454	microRNA 24-2///microRNA 23a///uncharacterized LOC284454
216902_s_at	2.39e-03	1.37e-05	-45689366	29756	-143056963	RRN3P1///RRN3P2///RRN3	RRN3 homolog, RNA polymerase I transcription factor pseudogene 1///RRN3 homolog, RNA polymerase I transcription factor pseudogene 2///RRN3 homolog, RNA polymerase I transcription factor
225462_at	2.39e-03	1.38e-05	-45676648	297099	-0.88568427	TMEM128	transmembrane protein 128
217202_s_at	2.41e-03	1.39e-05	45652193	296214	108701171	GLUL	glutamate-ammonia ligase
203599_s_at	2.41e-03	1.40e-05	-45639469	295754	-0.73810791	WBP4	WW domain binding protein 4
221745_at	2.41e-03	1.40e-05	45632771	295511	0.78978291	DCAF7	DDB1 and CUL4 associated factor 7
217834_s_at	2.46e-03	1.44e-05	45565006	293061	0.92339333	SYNCRIP	synaptotagmin binding cytoplasmic RNA interacting protein
200641_s_at	2.46e-03	1.44e-05	45561272	292926	0.91839789	YWHAZ	tyrosine 3-monooxygenase/tryptophan 5-monooxygenase activation protein zeta
224046_s_at	2.46e-03	1.44e-05	45557941	292806	119961489	PDE7A	phosphodiesterase 7A
1553957_at	2.46e-03	1.45e-05	-45548248	292455	-0.74185584	ZNF564	zinc finger protein 564
227026_at	2.46e-03	1.45e-05	-45540033	292159	-0.75789137	MPHOSPH8	M-phase phosphoprotein 8
242517_at	2.51e-03	1.49e-05	45472948	289736	195397189	KISS1R	KISS1 receptor
243952_at	2.51e-03	1.49e-05	-45470784	289658	-196663735	TPTEP1	transmembrane phosphatase with tensin homology pseudogene 1
209882_at	2.52e-03	1.50e-05	45460999	289305	131372428	RIT1	Ras like without CAAX 1
223700_at	2.52e-03	1.51e-05	45448873	288867	187612036	MND1	meiotic nuclear divisions 1
211762_s_at	2.52e-03	1.51e-05	45445473	288745	144783295	KPNA2	karyopherin subunit alpha 2
202174_s_at	2.52e-03	1.52e-05	45431831	288252	0.80900193	PCM1	pericentriolar material 1
228721_at	2.54e-03	1.53e-05	-45411766	287529	-0.99185998	KRBOX1	KRAB box domain containing 1
203799_at	2.58e-03	1.56e-05	-45363165	285777	-130882723	LY75-CD302///CD302///LY75	LY75-CD302 readthrough///CD302 molecule///lymphocyte antigen 75
235709_at	2.59e-03	1.57e-05	45339276	284916	192749733	GAS2L3	growth arrest specific 2 like 3
227982_at	2.59e-03	1.58e-05	-45329611	284568	-0.78024665	SEPSECS	Sep (O-phosphoserine) tRNA:Sec (selenocysteine) tRNA synthase
226529_at	2.59e-03	1.59e-05	-45319691	28421	-111343343	TMEM106B	transmembrane protein 106B
222608_s_at	2.59e-03	1.59e-05	45318937	284183	18578754	ANLN	anillin actin binding protein
1552329_at	2.60e-03	1.60e-05	-45300467	283518	-0.87033643	RBBP6	RB binding protein 6, ubiquitin ligase
1553961_s_at	2.63e-03	1.63e-05	-45253916	281842	-0.88001163	SNX21	sorting nexin family member 21
214252_s_at	2.63e-03	1.63e-05	-45245671	281546	-0.84320957	CLN5	ceroid-lipofuscinosis, neuronal 5
227641_at	2.63e-03	1.64e-05	-45235343	281174	-133224384	FBXL16	F-box and leucine rich repeat protein 16
1557117_at	2.63e-03	1.64e-05	-45232591	281075	-170362137	INTS6-AS1	INTS6 antisense RNA 1
215471_s_at	2.63e-03	1.64e-05	45230757	281009	0.91538739	MAP7	microtubule associated protein 7
210414_at	2.67e-03	1.67e-05	-45189539	279527	-147283079	FLRT1	fibronectin leucine rich transmembrane protein 1
204442_x_at	2.70e-03	1.69e-05	-45157244	278366	-201472852	LTBP4	latent transforming growth factor beta binding protein 4
211708_s_at	2.71e-03	1.70e-05	45141696	277808	196105375	SCD	stearoyl-CoA desaturase
235124_at	2.71e-03	1.72e-05	-4511956	277013	-11502474	EIF3J-AS1	EIF3J antisense RNA 1 (head to head)
222751_at	2.71e-03	1.72e-05	-45119559	277013	-0.56659338	HERPUD2	HERPUD family member 2
205006_s_at	2.74e-03	1.74e-05	-4508446	275752	-112738402	NMT2	N-myristoyltransferase 2
1556067_a_at	2.78e-03	1.77e-05	45046318	274384	142251967	KDM6B	lysine demethylase 6B
223985_at	2.81e-03	1.79e-05	45010617	273103	198912873	FSD1L	fibronectin type III and SPRY domain containing 1 like
241421_at	2.83e-03	1.82e-05	-44970889	271679	-193841321
209091_s_at	2.83e-03	1.82e-05	44966381	271518	110289118	SH3GLB1	SH3 domain containing GRB2 like endophilin B1
222234_s_at	2.83e-03	1.82e-05	44964073	271435	135771069	DBNDD1	dysbindin domain containing 1
225421_at	2.85e-03	1.84e-05	-44940583	270593	-0.94068094	PM20D2	peptidase M20 domain containing 2
209318_x_at	2.87e-03	1.87e-05	-4490276	269239	-158112967	PLAGL1	PLAG1 like zinc finger 1
209687_at	2.87e-03	1.87e-05	-44900902	269172	-261416569	CXCL12	C-X-C motif chemokine ligand 12
220658_s_at	2.87e-03	1.88e-05	44894255	268934	223673844	ARNTL2	aryl hydrocarbon receptor nuclear translocator like 2
203970_s_at	2.87e-03	1.88e-05	-44894177	268932	-0.87096266	PEX3	peroxisomal biogenesis factor 3
228436_at	2.87e-03	1.88e-05	-44892718	268879	-0.95276094	KCNC4	potassium voltage-gated channel subfamily C member 4
231062_at	2.96e-03	1.94e-05	-44803017	265671	-0.86213365	DOCK9-AS2	DOCK9 antisense RNA 2 (head to head)
209101_at	2.97e-03	1.95e-05	-44790259	265215	-172824923	CTGF	connective tissue growth factor
205185_at	2.98e-03	1.97e-05	44762788	264233	276868578	SPINK5	serine peptidase inhibitor, Kazal type 5
236641_at	2.98e-03	1.98e-05	44761922	264202	172107328	KIF14	kinesin family member 14
232044_at	3.02e-03	2.00e-05	-44727883	262986	-0.69537234	RBBP6	RB binding protein 6, ubiquitin ligase
222976_s_at	3.08e-03	2.05e-05	446698	260913	0.66767924	TPM3	tropomyosin 3
230595_at	3.08e-03	2.05e-05	-44661013	260599	-22158842	PGM5-AS1	PGM5 antisense RNA 1
1554513_s_at	3.11e-03	2.08e-05	44628427	259437	185008562	CEP89	centrosomal protein 89
203373_at	3.14e-03	2.10e-05	-44599822	258417	-136717493	SOCS2	suppressor of cytokine signaling 2
204754_at	3.18e-03	2.14e-05	-44557816	256921	-136313561	HLF	HLF, PAR bZIP transcription factor
218418_s_at	3.19e-03	2.15e-05	-44545534	256483	-0.94827348	KANK2	KN motif and ankyrin repeat domains 2
209375_at	3.19e-03	2.16e-05	-44536853	256174	-0.62099615	XPC	XPC complex subunit, DNA damage recognition and repair factor
219291_at	3.20e-03	2.17e-05	-44521076	255612	-0.76018739	DTWD1	DTW domain containing 1
216556_x_at	3.22e-03	2.19e-05	44494521	254667	176507809
241728_at	3.22e-03	2.20e-05	-44491011	254542	-116892325
212933_x_at	3.22e-03	2.21e-05	-44480133	254155	-0.66604804	SNORD68///RPL13	small nucleolar RNA, C/D box 68///ribosomal protein L13
236270_at	3.26e-03	2.23e-05	-4444716	252982	-127928212	NFATC4	nuclear factor of activated T-cells 4
205068_s_at	3.27e-03	2.25e-05	44429026	252338	124995412	ARHGAP26	Rho GTPase activating protein 26
226136_at	3.27e-03	2.25e-05	-44424928	252192	-112121529	GLIPR1	GLI pathogenesis related 1
227788_at	3.28e-03	2.27e-05	44405202	251491	12284714	USP13	ubiquitin specific peptidase 13 (isopeptidase T-3)
244166_at	3.28e-03	2.28e-05	-44398998	25127	-181379393	APLN	apelin
242607_at	3.29e-03	2.29e-05	-44385746	250799	-0.88564123
1556328_at	3.29e-03	2.29e-05	-44377682	250513	-236795127	PCDH10	protocadherin 10
201020_at	3.29e-03	2.30e-05	44373703	250372	0.92289666	YWHAH	tyrosine 3-monooxygenase/tryptophan 5-monooxygenase activation protein eta
213607_x_at	3.31e-03	2.32e-05	44353642	249659	121283433	NADK	NAD kinase
1555543_a_at	3.32e-03	2.33e-05	4433865	249127	16379764	CLCC1	chloride channel CLIC like 1
239252_at	3.34e-03	2.35e-05	-44315896	248319	-116031727	COX7B	cytochrome c oxidase subunit 7B
201991_s_at	3.34e-03	2.36e-05	44303643	247884	0.55691481	KIF5B	kinesin family member 5B
238094_at	3.34e-03	2.37e-05	-44299878	24775	-202340428	LOC101928728	uncharacterized LOC101928728
242380_at	3.34e-03	2.37e-05	-44292967	247505	-0.89576759
1552327_at	3.38e-03	2.40e-05	-44260334	246348	-270303124	ARMCX4	armadillo repeat containing, X-linked 4
207727_s_at	3.41e-03	2.43e-05	-44230567	245292	-0.93067549	MUTYH	mutY DNA glycosylase
1570173_at	3.46e-03	2.47e-05	44183831	243636	168959695	INTS7	integrator complex subunit 7
230010_at	3.46e-03	2.48e-05	-4417386	243283	-167844258	SRRM4	serine/arginine repetitive matrix 4
1569057_s_at	3.47e-03	2.49e-05	44163156	242904	103191683	MIA3	MIA family member 3, ER export factor
211574_s_at	3.49e-03	2.51e-05	44143078	242193	125640238	CD46	CD46 molecule
228287_at	3.49e-03	2.52e-05	-44132028	241802	-100044874	ING5	inhibitor of growth family member 5
203337_x_at	3.49e-03	2.53e-05	-44130454	241746	-0.90851868	ITGB1BP1	integrin subunit beta 1 binding protein 1
232682_at	3.51e-03	2.55e-05	4410279	240767	0.95897036	MREG	melanoregulin
236420_s_at	3.51e-03	2.56e-05	-44100211	240676	-205388421	ANO4	anoctamin 4
231968_at	3.51e-03	2.56e-05	44097959	240596	0.71599787	UGGT1	UDP-glucose glycoprotein glucosyltransferase 1
212877_at	3.54e-03	2.60e-05	44057412	239162	0.81236862	KLC1	kinesin light chain 1
1569004_at	3.54e-03	2.60e-05	44054416	239056	113005544	CARD8-AS1	CARD8 antisense RNA 1
213488_at	3.54e-03	2.60e-05	-44053677	23903	-128039983	SNED1	sushi, nidogen and EGF like domains 1
202181_at	3.54e-03	2.61e-05	4405022	238908	0.95114093	SUSD6	sushi domain containing 6
212014_x_at	3.55e-03	2.62e-05	44034636	238357	124061564	CD44	CD44 molecule (Indian blood group)
217820_s_at	3.60e-03	2.66e-05	43993249	236895	0.84155442	ENAH	enabled homolog (Drosophila)
201731_s_at	3.63e-03	2.69e-05	43965758	235924	0.55255016	TPR	translocated promoter region, nuclear basket protein
1554441_a_at	3.63e-03	2.71e-05	43954251	235518	0.91409447	WAPL	WAPL cohesin release factor
32259_at	3.64e-03	2.71e-05	-43945271	235201	-0.74136757	EZH1	enhancer of zeste 1 polycomb repressive complex 2 subunit
215792_s_at	3.64e-03	2.73e-05	43934501	234821	0.59180146	DNAJC11	DnaJ heat shock protein family (Hsp40) member C11
205407_at	3.70e-03	2.77e-05	-43889221	233224	-15426698	RECK	reversion inducing cysteine rich protein with kazal motifs
217906_at	3.71e-03	2.79e-05	-43875666	232746	-0.76441034	KLHDC2	kelch domain containing 2
209825_s_at	3.72e-03	2.81e-05	43860055	232195	116505926	MIR3658///UCK2	microRNA 3658///uridine-cytidine kinase 2
219580_s_at	3.72e-03	2.81e-05	43857405	232102	212190217	TMC5	transmembrane channel like 5
204154_at	3.72e-03	2.82e-05	-43848631	231793	-18374181	CDO1	cysteine dioxygenase type 1
237227_at	3.82e-03	2.90e-05	43777517	229288	182846363	NEK10	NIMA related kinase 10
236103_at	3.82e-03	2.91e-05	-43765537	228866	-133049412
226825_s_at	3.84e-03	2.93e-05	43751658	228377	117349333	TMEM165	transmembrane protein 165
205234_at	3.86e-03	2.95e-05	-43726749	227501	-167008181	SLC16A4	solute carrier family 16 member 4
221524_s_at	3.93e-03	3.01e-05	43678616	225808	185722586	RRAGD	Ras related GTP binding D
237015_at	3.96e-03	3.04e-05	-43651908	22487	-197417193	LOC105371352	uncharacterized LOC105371352
236468_at	3.96e-03	3.05e-05	-43645662	22465	-146045728	TMEM132B	transmembrane protein 132B
200728_at	3.97e-03	3.07e-05	4363069	224124	103133216	ACTR2	ARP2 actin related protein 2 homolog
220102_at	4.00e-03	3.09e-05	-43606372	22327	-160028157	FOXL2	forkhead box L2
1555486_a_at	4.09e-03	3.18e-05	43533258	220704	114468655	PRR5L	proline rich 5 like
1564383_s_at	4.09e-03	3.19e-05	-43529244	220564	-191464634	FLJ35934	FLJ35934
56256_at	4.09e-03	3.19e-05	-43529207	220562	-0.81919074	SIDT2	SID1 transmembrane family member 2
229405_at	4.13e-03	3.22e-05	-43498745	219494	-176267457	KIF7	kinesin family member 7
235771_at	4.13e-03	3.23e-05	-43492809	219286	-160607418	LINC00472	long intergenic non-protein coding RNA 472
213954_at	4.14e-03	3.25e-05	-43482276	218917	-161831028	FAM169A	family with sequence similarity 169 member A
236824_at	4.18e-03	3.29e-05	-4344629	217656	-203382444	TMEM132B	transmembrane protein 132B
230201_at	4.18e-03	3.29e-05	-43444886	217607	-0.74213869	FXR1	FMR1 autosomal homolog 1
216611_s_at	4.23e-03	3.35e-05	-43401696	216095	-28168722	SLC6A2	solute carrier family 6 member 2
241469_at	4.23e-03	3.36e-05	-43393371	215803	-24777048	HFM1	HFM1, ATP dependent DNA helicase homolog
201340_s_at	4.23e-03	3.37e-05	43386969	215579	152685663	ENC1	ectodermal-neural cortex 1
228999_at	4.23e-03	3.37e-05	-43385421	215525	-0.85598671	CHD2	chromodomain helicase DNA binding protein 2
202397_at	4.23e-03	3.38e-05	43379715	215325	0.61775083	NUTF2P4///NUTF2	nuclear transport factor 2 pseudogene 4///nuclear transport factor 2
202259_s_at	4.24e-03	3.39e-05	-43371726	215046	-0.94511851	N4BP2L2	NEDD4 binding protein 2 like 2
224896_s_at	4.31e-03	3.45e-05	4332041	213251	0.88802006	TTL	tubulin tyrosine ligase
225655_at	4.33e-03	3.48e-05	43302553	212627	139772814	UHRF1	ubiquitin like with PHD and ring finger domains 1
214329_x_at	4.37e-03	3.52e-05	-43268768	211447	-154590102	TNFSF10	tumor necrosis factor superfamily member 10
219304_s_at	4.37e-03	3.53e-05	-43265466	211331	-14220778	PDGFD	platelet derived growth factor D
1553654_at	4.39e-03	3.55e-05	-4325194	210859	-219144885	SYT14	synaptotagmin 14
229221_at	4.39e-03	3.56e-05	43240518	21046	152083838	CD44	CD44 molecule (Indian blood group)
1557799_at	4.40e-03	3.57e-05	-43233319	210209	-0.79741997	C11orf31	chromosome 11 open reading frame 31
205031_at	4.40e-03	3.59e-05	-43221761	209805	-216596264	EFNB3	ephrin B3
227622_at	4.40e-03	3.61e-05	-43207158	209296	-0.72728688	PCF11	PCF11 cleavage and polyadenylation factor subunit
201291_s_at	4.40e-03	3.61e-05	43202865	209146	18843965	TOP2A	topoisomerase (DNA) II alpha
212713_at	4.40e-03	3.62e-05	-43199653	209034	-204485419	MFAP4	microfibrillar associated protein 4
226960_at	4.40e-03	3.62e-05	43194629	208858	188158389	CXCL17	C-X-C motif chemokine ligand 17
235264_at	4.40e-03	3.63e-05	-43191988	208766	-0.8843181	HCFC2	host cell factor C2
201499_s_at	4.40e-03	3.64e-05	43186655	20858	0.53151489	USP7	ubiquitin specific peptidase 7
238847_at	4.40e-03	3.64e-05	-43181513	208401	-202880757	HOXD10	homeobox D10
228594_at	4.40e-03	3.66e-05	-43171109	208038	-0.64107983	NADK2	NAD kinase 2, mitochondrial
214147_at	4.40e-03	3.66e-05	-43170801	208027	-195953103	MROH7	maestro heat like repeat family member 7
206685_at	4.43e-03	3.68e-05	-43151595	207358	-211726798	HCG4	HLA complex group 4 (non-protein coding)
212836_at	4.46e-03	3.72e-05	43124601	206417	0.69664958	POLD3	DNA polymerase delta 3, accessory subunit
225834_at	4.47e-03	3.74e-05	43115789	206109	155599057	FAM72A///FAM72D///FAM72B///FAM72C	family with sequence similarity 72 member A///family with sequence similarity 72 member D///family with sequence similarity 72 member B///family with sequence similarity 72 member C
205069_s_at	4.47e-03	3.74e-05	43112111	205981	166200931	ARHGAP26	Rho GTPase activating protein 26
228080_at	4.48e-03	3.76e-05	-43099407	205539	-0.95596018	LAYN	layilin
219355_at	4.48e-03	3.77e-05	-43092775	205308	-233825445	CXorf57	chromosome X open reading frame 57
240247_at	4.55e-03	3.85e-05	43034639	203283	12791906
1559535_s_at	4.55e-03	3.86e-05	-43027967	203051	-116416288	LOC100996419	uncharacterized LOC100996419
218259_at	4.55e-03	3.87e-05	-43023891	202909	-0.5608586	MKL2	MKL1/myocardin like 2
230319_at	4.55e-03	3.88e-05	-43017731	202695	-284170093
51146_at	4.55e-03	3.88e-05	-43017169	202676	-0.62760474	PIGV	phosphatidylinositol glycan anchor biosynthesis class V
226352_at	4.55e-03	3.88e-05	-43014549	202584	-0.66934811	JMY	junction mediating and regulatory protein, p53 cofactor
238497_at	4.55e-03	3.89e-05	-43012182	202502	-0.9910648	TMEM136	transmembrane protein 136
210325_at	4.55e-03	3.90e-05	43004364	20223	123804667	CD1A	CD1a molecule
221045_s_at	4.55e-03	3.91e-05	-429981	202012	-137719997	PER3	period circadian clock 3
222904_s_at	4.55e-03	3.91e-05	42995706	201929	16815167	TMC5	transmembrane channel like 5
204794_at	4.55e-03	3.92e-05	-42988065	201663	-170571418	DUSP2	dual specificity phosphatase 2
205702_at	4.55e-03	3.93e-05	42983669	20151	0.83904141	PHTF1	putative homeodomain transcription factor 1
232570_s_at	4.55e-03	3.94e-05	-42978165	201319	-198338257	ADAM33	ADAM metallopeptidase domain 33
227404_s_at	4.55e-03	3.95e-05	-42967194	200937	-132233418	EGR1	early growth response 1
226713_at	4.55e-03	3.95e-05	-42966333	200907	-0.82351623	CCDC50	coiled-coil domain containing 50
214238_at	4.59e-03	4.00e-05	-4293707	19989	-128210333	GDF7	growth differentiation factor 7
229002_at	4.59e-03	4.01e-05	-42932981	199748	-136123025	FAM69B	family with sequence similarity 69 member B
219127_at	4.59e-03	4.01e-05	42927453	199556	113225788	PRR15L	proline rich 15 like
228941_at	4.59e-03	4.02e-05	-42921779	199359	-0.82293952	ALG10B///ALG10	ALG10B, alpha-1,2-glucosyltransferase///ALG10, alpha-1,2-glucosyltransferase
202580_x_at	4.60e-03	4.04e-05	42912732	199045	177966472	FOXM1	forkhead box M1
206752_s_at	4.60e-03	4.05e-05	-42905735	198802	-0.80916788	DFFB	DNA fragmentation factor subunit beta
235620_x_at	4.60e-03	4.05e-05	-42903077	198709	-0.79588735	ZMYM5	zinc finger MYM-type containing 5
202754_at	4.65e-03	4.11e-05	42867305	197467	0.53215779	R3HDM1	R3H domain containing 1
202746_at	4.65e-03	4.12e-05	-42858579	197165	-143343957	ITM2A	integral membrane protein 2A
203657_s_at	4.66e-03	4.14e-05	-42848736	196823	-153978962	CTSF	cathepsin F
217523_at	4.67e-03	4.16e-05	42836473	196397	190764033	CD44	CD44 molecule (Indian blood group)
243426_at	4.67e-03	4.17e-05	-42829578	196158	-158621054	LINC00667	long intergenic non-protein coding RNA 667
230662_at	4.67e-03	4.17e-05	42828153	196109	147884699	RNF187	ring finger protein 187
215136_s_at	4.69e-03	4.20e-05	-42807745	195401	-0.70399789	EXOSC8	exosome component 8
1556026_at	4.69e-03	4.20e-05	-42807393	195389	-167785925	LINC00893	long intergenic non-protein coding RNA 893
214733_s_at	4.69e-03	4.22e-05	42798602	195084	0.66446756	YIPF1	Yip1 domain family member 1
202643_s_at	4.71e-03	4.24e-05	42784702	194602	109395254	TNFAIP3	TNF alpha induced protein 3
223194_s_at	4.72e-03	4.26e-05	42770899	194124	100008397	SLC22A23	solute carrier family 22 member 23
201935_s_at	4.72e-03	4.26e-05	42768449	194039	0.8162221	EIF4G3	eukaryotic translation initiation factor 4 gamma 3
201183_s_at	4.75e-03	4.30e-05	42746967	193294	0.92027804	CHD4	chromodomain helicase DNA binding protein 4
241339_at	4.77e-03	4.33e-05	42729931	192704	207028587
225887_at	4.78e-03	4.35e-05	42718276	192301	0.63927561	PROSER1	proline and serine rich 1
226140_s_at	4.79e-03	4.37e-05	-42704405	19182	-128878177	OTUD1	OTU deubiquitinase 1
225223_at	4.79e-03	4.37e-05	-42704037	191808	-0.72468843	SMAD5	SMAD family member 5
201870_at	4.79e-03	4.38e-05	42699021	191634	0.54779047	TOMM34	translocase of outer mitochondrial membrane 34
53720_at	4.79e-03	4.39e-05	-42693752	191452	-102166716	C19orf66	chromosome 19 open reading frame 66
229178_at	4.80e-03	4.41e-05	-42682341	191057	-224571308	PRTG	protogenin
221922_at	4.86e-03	4.47e-05	42645172	189771	109724703	GPSM2	G-protein signaling modulator 2
226151_x_at	4.89e-03	4.51e-05	-42620329	188912	-0.56813097	CRYZL1	crystallin zeta like 1
231773_at	4.92e-03	4.55e-05	-42599481	188191	-331421052	ANGPTL1	angiopoietin like 1
228751_at	4.93e-03	4.56e-05	-42589939	187861	-0.91079938	CLK4	CDC like kinase 4
217862_at	4.95e-03	4.59e-05	-42574563	18733	-0.69642055	PIAS1	protein inhibitor of activated STAT 1
202319_at	4.95e-03	4.61e-05	-42563074	186933	-0.79784628	SENP6	SUMO1/sentrin specific peptidase 6
219158_s_at	4.95e-03	4.61e-05	42562842	186925	0.95267225	NAA15	N(alpha)-acetyltransferase 15, NatA auxiliary subunit
223235_s_at	4.97e-03	4.63e-05	-42551202	186523	-195384448	SMOC2	SPARC related modular calcium binding 2
241350_at	4.97e-03	4.64e-05	-42545775	186335	-184639847	FBXL22	F-box and leucine rich repeat protein 22
203099_s_at	4.99e-03	4.68e-05	42522274	185524	142836539	CDYL	chromodomain Y-like
201418_s_at	4.99e-03	4.69e-05	42517871	185372	0.80065278	SOX4	SRY-box 4
225512_at	4.99e-03	4.69e-05	-4251608	18531	-0.87140719	ZBTB38	zinc finger and BTB domain containing 38
236265_at	5.03e-03	4.75e-05	-42486864	184302	-0.77571929	SP4	Sp4 transcription factor
225293_at	5.03e-03	4.75e-05	-42486721	184297	-187737873	COL27A1	collagen type XXVII alpha 1 chain
240459_at	5.06e-03	4.79e-05	-42465142	183553	-0.80536908	YTHDC1	YTH domain containing 1
239349_at	5.11e-03	4.85e-05	-42430651	182364	-1752827	C1QTNF7	C1q and tumor necrosis factor related protein 7
225957_at	5.11e-03	4.85e-05	-42427232	182246	-0.6812183	CREBRF	CREB3 regulatory factor
227122_at	5.12e-03	4.87e-05	-42418752	181953	-0.60447651	ZNF791	zinc finger protein 791
207331_at	5.16e-03	4.93e-05	42388657	180917	184566512	CENPF	centromere protein F
218302_at	5.16e-03	4.95e-05	42378527	180568	120112192	PSENEN	presenilin enhancer gamma-secretase subunit
224772_at	5.16e-03	4.96e-05	4237264	180365	0.93954631	NAV1	neuron navigator 1
201695_s_at	5.16e-03	4.96e-05	42370388	180287	110652936	PNP	purine nucleoside phosphorylase
241730_at	5.16e-03	4.96e-05	-42369922	180271	-0.9450402	MYNN	myoneurin
215501_s_at	5.16e-03	4.96e-05	42368806	180233	113381989	DUSP10	dual specificity phosphatase 10
1569788_at	5.20e-03	5.02e-05	-42340397	179255	-19418398	ST8SIA1	ST8 alpha-N-acetyl-neuraminide alpha-2,8-sialyltransferase 1
229092_at	5.20e-03	5.02e-05	-42336784	17913	-101323408	NR2F2	nuclear receptor subfamily 2 group F member 2
213375_s_at	5.20e-03	5.04e-05	-42330117	178901	-123973613	N4BP2L1	NEDD4 binding protein 2 like 1
241321_at	5.20e-03	5.04e-05	-42327704	178818	-0.78662584
228326_at	5.20e-03	5.05e-05	-42320517	178571	-135585016	WDR27	WD repeat domain 27
236277_at	5.23e-03	5.09e-05	-42303646	17799	-206480844	PAK3	p21 (RAC1) activated kinase 3
1557945_at	5.28e-03	5.15e-05	-4226956	176818	-0.74700286	TCTE3	t-complex-associated-testis-expressed 3
236551_at	5.28e-03	5.16e-05	-42266005	176696	-209630094	ZNF311	zinc finger protein 311
230867_at	5.29e-03	5.18e-05	-4225651	176369	-21872292	COL6A6	collagen type VI alpha 6 chain
240135_x_at	5.29e-03	5.19e-05	-42252366	176227	-165795946
228465_at	5.31e-03	5.22e-05	-42237554	175718	-121094439
223208_at	5.31e-03	5.22e-05	42233479	175578	0.62770243	KCTD10	potassium channel tetramerization domain containing 10
206030_at	5.33e-03	5.25e-05	-42219294	175091	-19984921	ASPA	aspartoacylase
1562583_s_at	5.33e-03	5.27e-05	-42211338	174817	-134662055
202067_s_at	5.33e-03	5.27e-05	42210485	174788	16296764	LDLR	low density lipoprotein receptor
230774_at	5.37e-03	5.33e-05	-42182594	17383	-0.77324183	PTGR2	prostaglandin reductase 2
206101_at	5.37e-03	5.33e-05	-42180662	173764	-162611198	ECM2	extracellular matrix protein 2
229258_at	5.37e-03	5.34e-05	-42173063	173503	-171328378	KIF12	kinesin family member 12
229268_at	5.39e-03	5.37e-05	42158939	173018	0.58236509	OTULIN	OTU deubiquitinase with linear linkage specificity
239183_at	5.42e-03	5.41e-05	-42141701	172427	-268052078	ANGPTL1	angiopoietin like 1
202134_s_at	5.43e-03	5.44e-05	42128365	171969	146371171	WWTR1	WW domain containing transcription regulator 1
228890_at	5.46e-03	5.47e-05	-42111468	17139	-13609955	ATOH8	atonal bHLH transcription factor 8
37005_at	5.47e-03	5.49e-05	-42101251	17104	-120361395	MINOS1-NBL1///NBL1	MINOS1-NBL1 readthrough///neuroblastoma 1, DAN family BMP antagonist
222717_at	5.49e-03	5.52e-05	-42086283	170527	-226591764	SDPR	serum deprivation response
232811_x_at	5.52e-03	5.56e-05	-42067999	1699	-0.98322059	PRICKLE1	prickle planar cell polarity protein 1
231850_x_at	5.53e-03	5.58e-05	-42058619	169579	-114964689	CEP44	centrosomal protein 44
210874_s_at	5.60e-03	5.67e-05	-42018441	168202	-137575761	NAT6	N-acetyltransferase 6
226096_at	5.60e-03	5.67e-05	-42014794	168078	-196634376	FNDC5	fibronectin type III domain containing 5
55616_at	5.66e-03	5.75e-05	-41980632	166908	-0.56610946	PGAP3	post-GPI attachment to proteins 3
212984_at	5.67e-03	5.76e-05	-41973442	166662	-0.6880677	ATF2	activating transcription factor 2
225339_at	5.67e-03	5.78e-05	-41966913	166439	-0.71280906	SPAG9	sperm associated antigen 9
1564494_s_at	5.67e-03	5.78e-05	41964517	166357	0.93299183	P4HB	prolyl 4-hydroxylase subunit beta
209008_x_at	5.67e-03	5.80e-05	41958275	166143	133099956	KRT8	keratin 8
201068_s_at	5.67e-03	5.81e-05	41950628	165882	0.69575206	PSMC2	proteasome 26S subunit, ATPase 2
231035_s_at	5.69e-03	5.84e-05	-41938902	165481	-149873136	OTUD1	OTU deubiquitinase 1
202887_s_at	5.69e-03	5.84e-05	41936003	165382	158386696	DDIT4	DNA damage inducible transcript 4
201694_s_at	5.71e-03	5.87e-05	-41921935	164901	-108078156	EGR1	early growth response 1
213698_at	5.73e-03	5.93e-05	-41898853	164112	-0.81490218	TMEM35B///ZMYM6	transmembrane protein 35B///zinc finger MYM-type containing 6
220399_at	5.73e-03	5.94e-05	-41890774	163836	-0.84960036	LINC00115	long intergenic non-protein coding RNA 115
234044_at	5.73e-03	5.96e-05	41884613	163625	174966862
210052_s_at	5.73e-03	5.97e-05	41879129	163438	166868779	TPX2	TPX2, microtubule nucleation factor
236396_at	5.73e-03	5.98e-05	-41876316	163342	-177830858	LOC101927263	uncharacterized LOC101927263
232267_at	5.73e-03	5.99e-05	-41870759	163152	-235901731	ADGRD1	adhesion G protein-coupled receptor D1
218123_at	5.73e-03	5.99e-05	41870507	163144	0.86429548	C21orf59	chromosome 21 open reading frame 59
237086_at	5.73e-03	6.00e-05	41864901	162952	313191965	FOXA1	forkhead box A1
225827_at	5.73e-03	6.01e-05	41860923	162816	0.87002445	AGO2	argonaute 2, RISC catalytic component
228232_s_at	5.73e-03	6.02e-05	-41859007	162751	-178288025	VSIG2	V-set and immunoglobulin domain containing 2
1558795_at	5.73e-03	6.02e-05	-41855306	162624	-197718642	LOC101928307	uncharacterized LOC101928307
219918_s_at	5.73e-03	6.04e-05	41846283	162316	209156898	ASPM	abnormal spindle microtubule assembly
243974_at	5.73e-03	6.04e-05	-41846212	162314	-154444693
1554411_at	5.73e-03	6.06e-05	41839581	162088	0.9789365	CTNNB1	catenin beta 1
225094_at	5.73e-03	6.07e-05	41835055	161933	0.66366962	KMT5A	lysine methyltransferase 5A
228128_x_at	5.73e-03	6.07e-05	-4183309	161866	-228642353	PAPPA	pappalysin 1
230708_at	5.73e-03	6.08e-05	-4183225	161837	-16912659	PRICKLE1	prickle planar cell polarity protein 1
202912_at	5.73e-03	6.09e-05	4182759	161678	150011407	ADM	adrenomedullin
226625_at	5.76e-03	6.13e-05	-41809922	161075	-152471693	TGFBR3	transforming growth factor beta receptor 3
230492_s_at	5.77e-03	6.16e-05	41797095	160638	109776831	GPCPD1	glycerophosphocholine phosphodiesterase 1
224476_s_at	5.79e-03	6.19e-05	41784982	160225	168342445	MESP1	mesoderm posterior bHLH transcription factor 1
227731_at	5.81e-03	6.22e-05	-41769779	159706	-0.63276215	CNBP	CCHC-type zinc finger nucleic acid binding protein
241996_at	5.82e-03	6.24e-05	-41761204	159414	-120569944	RUFY2	RUN and FYVE domain containing 2
1563022_at	5.87e-03	6.31e-05	41733697	158476	22258036	CCDC160	coiled-coil domain containing 160
209550_at	5.88e-03	6.32e-05	-41727876	158278	-147070693	NDN	necdin, MAGE family member
201546_at	5.93e-03	6.39e-05	41697201	157233	0.70867761	TRIP12	thyroid hormone receptor interactor 12
202859_x_at	5.93e-03	6.39e-05	41696298	157202	233284436	CXCL8	C-X-C motif chemokine ligand 8
232313_at	5.93e-03	6.41e-05	-41689002	156954	-245616411	TMEM132C	transmembrane protein 132C
240259_at	5.97e-03	6.46e-05	-41667362	156217	-206719204	LOC100506718///FLRT2	uncharacterized LOC100506718///fibronectin leucine rich transmembrane protein 2
222561_at	5.99e-03	6.50e-05	-41654248	15577	-0.7769836	LANCL2	LanC like 2
229584_at	5.99e-03	6.51e-05	-41646711	155514	-197861409	LRRK2	leucine rich repeat kinase 2
1555865_at	5.99e-03	6.53e-05	-41640177	155292	-0.98289898	TOLLIP-AS1	TOLLIP antisense RNA 1 (head to head)
215095_at	5.99e-03	6.53e-05	-41639554	15527	-122666826	ESD	esterase D
215054_at	6.01e-03	6.56e-05	-4162871	154902	-132505356	RGL3///EPOR	ral guanine nucleotide dissociation stimulator like 3///erythropoietin receptor
228875_at	6.04e-03	6.61e-05	-41609307	154242	-12945647	FAM162B	family with sequence similarity 162 member B
228218_at	6.04e-03	6.62e-05	-41604963	154094	-195553356	LSAMP	limbic system-associated membrane protein
212445_s_at	6.10e-03	6.70e-05	41572317	152984	120479699	NEDD4L	neural precursor cell expressed, developmentally down-regulated 4-like, E3 ubiquitin protein ligase
1568377_x_at	6.12e-03	6.73e-05	-41560015	152566	-178651148	DEFB124	defensin beta 124
203984_s_at	6.16e-03	6.78e-05	-41538755	151844	-0.74874733	CASP9	caspase 9
228569_at	6.16e-03	6.79e-05	-41536252	151759	-0.86571124	PAPOLA	poly(A) polymerase alpha
234074_at	6.18e-03	6.83e-05	41519701	151197	161807223
236446_at	6.19e-03	6.86e-05	-41506948	150764	-109823872
205259_at	6.19e-03	6.88e-05	-41499721	150518	-193132388	NR3C2	nuclear receptor subfamily 3 group C member 2
244780_at	6.19e-03	6.89e-05	41495865	150387	138006814	SGPP2	sphingosine-1-phosphate phosphatase 2
212337_at	6.19e-03	6.89e-05	41495171	150364	0.71818432	TUG1	taurine up-regulated 1 (non-protein coding)
218420_s_at	6.19e-03	6.90e-05	4149437	150337	0.80641497	PROSER1	proline and serine rich 1
204887_s_at	6.20e-03	6.92e-05	4148616	150058	13190635	PLK4	polo like kinase 4
216532_x_at	6.21e-03	6.94e-05	41477439	149762	0.96682796
229111_at	6.21e-03	6.95e-05	-41474107	149649	-106882363
229724_at	6.25e-03	7.02e-05	-4144625	148704	-177354646	GABRB3	gamma-aminobutyric acid type A receptor beta3 subunit
212353_at	6.25e-03	7.02e-05	4144516	148667	151190739	SULF1	sulfatase 1
235467_s_at	6.26e-03	7.05e-05	-41436559	148375	-148537227	KCNC4	potassium voltage-gated channel subfamily C member 4
231872_at	6.26e-03	7.05e-05	-41435707	148346	-0.85901055	LRRCC1	leucine rich repeat and coiled-coil centrosomal protein 1
232228_at	6.35e-03	7.18e-05	41387443	146711	132397577	ZNF530	zinc finger protein 530
211612_s_at	6.35e-03	7.18e-05	41387347	146707	0.88406452	IL13RA1	interleukin 13 receptor subunit alpha 1
227584_at	6.38e-03	7.22e-05	4137012	146124	12868957	NAV1	neuron navigator 1
219163_at	6.39e-03	7.25e-05	41359781	145774	0.5586747	ZNF562	zinc finger protein 562
241710_at	6.42e-03	7.29e-05	-41345444	145288	-195309164	C1GALT1C1L	C1GALT1-specific chaperone 1 like
203695_s_at	6.42e-03	7.33e-05	-41331091	144802	-109811864	DFNA5	DFNA5, deafness associated tumor suppressor
230444_at	6.42e-03	7.34e-05	41325983	144629	0.90936233	PDE7A	phosphodiesterase 7A
227873_at	6.42e-03	7.35e-05	-41324566	144581	-0.65175619	TXNDC15	thioredoxin domain containing 15
227298_at	6.42e-03	7.36e-05	-41319667	144416	-0.7257954	TRAM2-AS1	TRAM2 antisense RNA 1 (head to head)
202433_at	6.42e-03	7.37e-05	41318153	144364	0.64242212	SLC35B1	solute carrier family 35 member B1
208606_s_at	6.42e-03	7.37e-05	-41318104	144363	-219644187	WNT4	Wnt family member 4
203757_s_at	6.45e-03	7.40e-05	41304273	143895	265502726	CEACAM6	carcinoembryonic antigen related cell adhesion molecule 6
203131_at	6.48e-03	7.45e-05	-41286715	143301	-167858632	PDGFRA	platelet derived growth factor receptor alpha
231088_at	6.48e-03	7.48e-05	-41276099	142942	-121146964	MORF4L2-AS1	MORF4L2 antisense RNA 1
232077_s_at	6.48e-03	7.49e-05	-41272656	142825	-171338602	YPEL3	yippee like 3
222028_at	6.48e-03	7.50e-05	-41269717	142726	-0.71050765	ZNF45	zinc finger protein 45
203594_at	6.48e-03	7.51e-05	41267345	142646	0.6442484	RTCA	RNA 3'-terminal phosphate cyclase
1558512_at	6.50e-03	7.54e-05	-41256142	142267	-0.77736917	LOC105369477	uncharacterized LOC105369477
226366_at	6.50e-03	7.55e-05	-41252029	142128	-0.82562249	SHPRH	SNF2 histone linker PHD RING helicase
1554507_at	6.51e-03	7.57e-05	-41244542	141875	-259404662	NAALAD2	N-acetylated alpha-linked acidic dipeptidase 2
1554875_at	6.56e-03	7.66e-05	41212519	140793	179459616	CAMKMT	calmodulin-lysine N-methyltransferase
226066_at	6.56e-03	7.66e-05	-4121155	14076	-106331122	MITF	melanogenesis associated transcription factor
1554575_a_at	6.56e-03	7.67e-05	4121061	140728	124822961	BPNT1	3'(2'), 5'-bisphosphate nucleotidase 1
204294_at	6.57e-03	7.69e-05	-41202647	140459	-105305042	AMT	aminomethyltransferase
228277_at	6.58e-03	7.72e-05	41193043	140135	134256749	FBXL19	F-box and leucine rich repeat protein 19
218447_at	6.61e-03	7.77e-05	41175454	139541	0.6954169	CMC2	C-X9-C motif containing 2
204773_at	6.62e-03	7.79e-05	-41167922	139287	-135143511	IL11RA	interleukin 11 receptor subunit alpha
203571_s_at	6.65e-03	7.84e-05	-4115045	138697	-174338849	ADIRF	adipogenesis regulatory factor
222874_s_at	6.65e-03	7.86e-05	41144664	138502	119995151	CLN8	ceroid-lipofuscinosis, neuronal 8
239123_at	6.65e-03	7.86e-05	-41144005	13848	-144153456	TSC22D1	TSC22 domain family member 1
215305_at	6.67e-03	7.89e-05	-41133184	138115	-181515556	PDGFRA	platelet derived growth factor receptor alpha
209773_s_at	6.67e-03	7.91e-05	41126845	137901	177102697	RRM2	ribonucleotide reductase regulatory subunit M2
218755_at	6.67e-03	7.95e-05	41113505	137451	139331415	KIF20A	kinesin family member 20A
213883_s_at	6.67e-03	7.95e-05	-41112615	137421	-0.68218096	TM2D1	TM2 domain containing 1
223015_at	6.67e-03	7.96e-05	-41109772	137325	-0.54451765	EIF2A	eukaryotic translation initiation factor 2A
221879_at	6.67e-03	7.96e-05	41108085	137268	134096914	CALML4	calmodulin like 4
1555388_s_at	6.67e-03	7.98e-05	41102195	137069	0.96712157	SNX25	sorting nexin 25
1555326_a_at	6.67e-03	7.99e-05	41098233	136936	156506211	ADAM9	ADAM metallopeptidase domain 9
51200_at	6.67e-03	7.99e-05	-41097862	136923	-0.66312312	C19orf60	chromosome 19 open reading frame 60
231950_at	6.75e-03	8.10e-05	-41060929	135679	-0.82499618	ZNF658	zinc finger protein 658
214163_at	6.85e-03	8.23e-05	-41018516	13425	-107823171	HSPB11	heat shock protein family B (small) member 11
204825_at	6.86e-03	8.26e-05	41010621	133984	184062689	MELK	maternal embryonic leucine zipper kinase
1554452_a_at	6.90e-03	8.31e-05	40992276	133367	150795882	HILPDA	hypoxia inducible lipid droplet associated
238646_at	6.90e-03	8.33e-05	-4098862	133244	-0.96432929
225180_at	6.91e-03	8.35e-05	-40980347	132965	-131251286	TTC14	tetratricopeptide repeat domain 14
210306_at	6.93e-03	8.39e-05	-4096905	132585	-102417025	L3MBTL1	l(3)mbt-like 1 (Drosophila)
219894_at	6.93e-03	8.41e-05	-40961964	132347	-209066067	MAGEL2	MAGE family member L2
1554433_a_at	6.95e-03	8.44e-05	40951495	131995	142834235	ZNF146	zinc finger protein 146
227165_at	7.06e-03	8.59e-05	40905087	130435	0.99439614	SKA3	spindle and kinetochore associated complex subunit 3
228334_x_at	7.06e-03	8.61e-05	-40898907	130227	-0.93218062	CEP44	centrosomal protein 44
226751_at	7.06e-03	8.62e-05	-40893601	130049	-127107335	CNRIP1	cannabinoid receptor interacting protein 1
218846_at	7.06e-03	8.64e-05	-40888817	129888	-0.60620415	MED23	mediator complex subunit 23
206128_at	7.06e-03	8.65e-05	-40885268	129769	-140725405	ADRA2C	adrenoceptor alpha 2C
231940_at	7.06e-03	8.65e-05	-4088473	129751	-0.70985232	ZNF529	zinc finger protein 529
229704_at	7.06e-03	8.67e-05	-4088001	129592	-111661651
211085_s_at	7.06e-03	8.68e-05	4087746	129507	160664678	STK4	serine/threonine kinase 4
228885_at	7.09e-03	8.72e-05	-40863044	129023	-170063996	MAMDC2	MAM domain containing 2
1556066_at	7.09e-03	8.74e-05	40856139	128791	139058781	KDM6B	lysine demethylase 6B
243784_s_at	7.09e-03	8.75e-05	-40853078	128688	-136210327	LOC100272217	uncharacterized LOC100272217
204667_at	7.09e-03	8.76e-05	40850225	128592	220947278	FOXA1	forkhead box A1
223507_at	7.10e-03	8.79e-05	-40840499	128266	-0.7187513	CLPX	caseinolytic mitochondrial matrix peptidase chaperone subunit
204570_at	7.11e-03	8.82e-05	-40833151	128019	-154543154	COX7A1	cytochrome c oxidase subunit 7A1
214098_at	7.11e-03	8.83e-05	-40828399	127859	-0.77434341	KIAA1107	KIAA1107
1557801_x_at	7.11e-03	8.86e-05	-40821709	127635	-0.80604905	C11orf31	chromosome 11 open reading frame 31
213066_at	7.11e-03	8.87e-05	-40818107	127514	-142781353	RUSC2	RUN and SH3 domain containing 2
216568_x_at	7.11e-03	8.87e-05	40816122	127448	0.95469674
202552_s_at	7.14e-03	8.92e-05	-40801718	126964	-104028971	LOC101929500///CRIM1	uncharacterized LOC101929500///cysteine rich transmembrane BMP regulator 1
225277_at	7.16e-03	8.98e-05	-40783227	126344	-0.63514795	SLC39A13	solute carrier family 39 member 13
226203_at	7.16e-03	8.99e-05	-40779668	126225	-0.6030469	MYO9A	myosin IXA
208190_s_at	7.16e-03	9.00e-05	40778524	126186	0.71236931	LSR	lipolysis stimulated lipoprotein receptor
228235_at	7.16e-03	9.00e-05	-40777231	126143	-182622298	MIR424///MIR503HG	microRNA 424///MIR503 host gene
227358_at	7.19e-03	9.05e-05	-4076341	12568	-151811224	ZBTB46	zinc finger and BTB domain containing 46
226549_at	7.20e-03	9.08e-05	40754692	125388	1268918	SBK1	SH3 domain binding kinase 1
222273_at	7.21e-03	9.10e-05	-40749628	125218	-0.67209629	PAPOLG	poly(A) polymerase gamma
1556351_at	7.21e-03	9.11e-05	-40745483	125079	-21284548	HCN1	hyperpolarization activated cyclic nucleotide gated potassium channel 1
215714_s_at	7.22e-03	9.13e-05	40738483	124844	102795472	SMARCA4	SWI/SNF related, matrix associated, actin dependent regulator of chromatin, subfamily a, member 4
223354_x_at	7.22e-03	9.15e-05	-40733059	124663	-0.52078494	MFF	mitochondrial fission factor
206364_at	7.22e-03	9.16e-05	40729467	124542	129056531	KIF14	kinesin family member 14
208899_x_at	7.27e-03	9.24e-05	40707118	123794	0.75108745	ATP6V1D	ATPase H+ transporting V1 subunit D
232685_at	7.27e-03	9.25e-05	40703675	123678	104488227
210380_s_at	7.27e-03	9.27e-05	-40698443	123503	-149660474	CACNA1G	calcium voltage-gated channel subunit alpha1 G
204357_s_at	7.33e-03	9.36e-05	40672542	122636	118931716	LIMK1	LIM domain kinase 1
1558987_at	7.36e-03	9.42e-05	-4065562	12207	-193949198
242324_x_at	7.36e-03	9.42e-05	-4065408	122018	-173299139	CCBE1	collagen and calcium binding EGF domains 1
235610_at	7.37e-03	9.45e-05	-40645139	121719	-0.66487661	ALKBH8	alkB homolog 8, tRNA methyltransferase
1552946_at	7.42e-03	9.53e-05	-40622254	120954	-182893513	ZNF114	zinc finger protein 114
238098_at	7.42e-03	9.53e-05	-40621799	120939	-107341484
65630_at	7.44e-03	9.59e-05	-40604755	120369	-0.58486959	TMEM80	transmembrane protein 80
225613_at	7.44e-03	9.60e-05	40602829	120304	0.88898064	MAST4	microtubule associated serine/threonine kinase family member 4
209373_at	7.44e-03	9.61e-05	40600434	120224	19980372	MALL	mal, T-cell differentiation protein like
233750_s_at	7.56e-03	9.78e-05	40553504	118656	103854309	TRMT1L	tRNA methyltransferase 1 like
1555360_a_at	7.58e-03	9.82e-05	40541725	118263	103308388	DNAJC11	DnaJ heat shock protein family (Hsp40) member C11
229369_at	7.62e-03	9.89e-05	-4052353	117655	-195023204	VSIG2	V-set and immunoglobulin domain containing 2
201531_at	7.62e-03	9.90e-05	-40519019	117505	-110280382	ZFP36	ZFP36 ring finger protein
235420_at	7.62e-03	9.92e-05	-40515076	117373	-160163515	HAPLN4	hyaluronan and proteoglycan link protein 4
212473_s_at	7.62e-03	9.92e-05	40514561	117356	15351427	MICAL2	microtubule associated monooxygenase, calponin and LIM domain containing 2
218834_s_at	7.63e-03	9.97e-05	40499671	116859	0.86746563	TMEM132A	transmembrane protein 132A
223433_at	7.63e-03	9.98e-05	-40496649	116758	-0.54239323	YAE1D1	Yae1 domain containing 1
1557755_at	7.63e-03	9.99e-05	40494573	116689	170495539	CEP128	centrosomal protein 128
214858_at	7.63e-03	1.00e-04	40489815	11653	151023942	PP14571	uncharacterized LOC100130449
240137_at	7.63e-03	1.00e-04	-40487108	11644	-226981104
206951_at	7.63e-03	1.00e-04	40481694	116259	0.93970877	HIST1H4E	histone cluster 1, H4e
202553_s_at	7.63e-03	1.00e-04	-40480888	116232	-0.69817631	SYF2	SYF2 pre-mRNA splicing factor
221014_s_at	7.63e-03	1.01e-04	-40468095	115806	-0.83418352	RAB33B	RAB33B, member RAS oncogene family
201128_s_at	7.63e-03	1.01e-04	40467368	115782	0.63969469	ACLY	ATP citrate lyase
218608_at	7.63e-03	1.01e-04	40466643	115757	0.84631253	ATP13A2	ATPase 13A2
205801_s_at	7.63e-03	1.01e-04	40466347	115748	1472567	RASGRP3	RAS guanyl releasing protein 3
244070_at	7.63e-03	1.01e-04	-40466026	115737	-181857268	SYNE1	spectrin repeat containing nuclear envelope protein 1
218275_at	7.64e-03	1.01e-04	40456771	115428	0.73745853	SLC25A10	solute carrier family 25 member 10
1556148_s_at	7.64e-03	1.01e-04	-40454109	115339	-0.92576316	LOC105377832	uncharacterized LOC105377832
231952_at	7.65e-03	1.02e-04	-40444694	115026	-0.90404686
235867_at	7.70e-03	1.02e-04	-40425643	114391	-0.90434817	GSTM3	glutathione S-transferase mu 3
201842_s_at	7.71e-03	1.03e-04	-40415524	114053	-19299975	EFEMP1	EGF containing fibulin like extracellular matrix protein 1
205552_s_at	7.71e-03	1.03e-04	4041413	114007	188300542	OAS1	2'-5'-oligoadenylate synthetase 1
202526_at	7.72e-03	1.03e-04	-40401303	11358	-0.88612954	SMAD4	SMAD family member 4
226927_at	7.72e-03	1.03e-04	-40401021	11357	-0.57580283	C12orf73	chromosome 12 open reading frame 73
219493_at	7.72e-03	1.03e-04	40399013	113503	141956665	SHCBP1	SHC binding and spindle associated 1
225022_at	7.72e-03	1.04e-04	-40395254	113378	-0.54597818	GOPC	golgi associated PDZ and coiled-coil motif containing
215283_at	7.73e-03	1.04e-04	-40387589	113123	-121560199	LINC00667	long intergenic non-protein coding RNA 667
204793_at	7.73e-03	1.04e-04	-40381286	112913	-111082607	GPRASP1	G protein-coupled receptor associated sorting protein 1
223446_s_at	7.73e-03	1.04e-04	40378525	112821	194099578	DTNBP1	dystrobrevin binding protein 1
1569648_at	7.73e-03	1.04e-04	-40372931	112635	-160349622	DACT2	dishevelled binding antagonist of beta catenin 2
242973_at	7.73e-03	1.05e-04	-40371893	1126	-105654936	CACNA1C	calcium voltage-gated channel subunit alpha1 C
1557905_s_at	7.78e-03	1.06e-04	40345156	11171	163681335	CD44	CD44 molecule (Indian blood group)
1565700_at	7.78e-03	1.06e-04	40339935	111537	160025755
243707_at	7.78e-03	1.06e-04	-40332157	111278	-119013975
227751_at	7.78e-03	1.06e-04	-40331827	111267	-0.83509562	PDCD5	programmed cell death 5
201693_s_at	7.78e-03	1.06e-04	-40330443	111221	-131052357	EGR1	early growth response 1
232038_at	7.78e-03	1.06e-04	-40329979	111205	-0.97920702	TBC1D32	TBC1 domain family member 32
204714_s_at	7.78e-03	1.06e-04	40329003	111173	167050343	F5	coagulation factor V
237301_at	7.81e-03	1.07e-04	-40317304	110784	-150328578
205337_at	7.81e-03	1.07e-04	-40312913	110638	-211878451	DCT	dopachrome tautomerase
229787_s_at	7.81e-03	1.07e-04	-40308835	110502	-134536619	OGT	O-linked N-acetylglucosamine (GlcNAc) transferase
234465_at	7.82e-03	1.07e-04	40302071	110277	117770311	EME1	essential meiotic structure-specific endonuclease 1
230787_at	7.83e-03	1.08e-04	40293684	109998	0.90142967	GBAT2	glioblastoma multiforme-associated transcript 2
212022_s_at	7.85e-03	1.08e-04	40283642	109664	180161218	MKI67	marker of proliferation Ki-67
235003_at	7.90e-03	1.09e-04	40262599	108965	125951329	UHMK1	U2AF homology motif (UHM) kinase 1
221821_s_at	7.97e-03	1.10e-04	-40233996	108015	-0.60196113	KANSL2	KAT8 regulatory NSL complex subunit 2
204423_at	7.99e-03	1.10e-04	40226109	107753	0.75374122	MKLN1	muskelin 1
226015_at	7.99e-03	1.11e-04	-40220056	107552	-0.58969237	ZNF12	zinc finger protein 12
233292_s_at	8.02e-03	1.11e-04	40206995	107118	134144305	ANKHD1-EIF4EBP3///ANKHD1	ANKHD1-EIF4EBP3 readthrough///ankyrin repeat and KH domain containing 1
238439_at	8.07e-03	1.12e-04	40187858	106483	174473243	ANKRD22	ankyrin repeat domain 22
224618_at	8.14e-03	1.13e-04	40159304	105536	0.65239472	PTBP3	polypyrimidine tract binding protein 3
201231_s_at	8.15e-03	1.13e-04	40151247	105269	135919358	ENO1	enolase 1
227448_at	8.15e-03	1.13e-04	-40148497	105177	-0.90521017	ARGLU1	arginine and glutamate rich 1
222413_s_at	8.20e-03	1.14e-04	4012832	104508	10318547	KMT2C	lysine methyltransferase 2C
222593_s_at	8.21e-03	1.15e-04	40119548	104218	0.942003	SPATS2	spermatogenesis associated serine rich 2
211630_s_at	8.21e-03	1.15e-04	40119164	104205	0.64997467	GSS	glutathione synthetase
222423_at	8.22e-03	1.15e-04	-40112659	103989	-0.79713556	NDFIP1	Nedd4 family interacting protein 1
218411_s_at	8.29e-03	1.16e-04	-40084133	103044	-0.90002328	MBIP	MAP3K12 binding inhibitory protein 1
202655_at	8.31e-03	1.17e-04	40068207	102517	0.75996724	MANF	mesencephalic astrocyte derived neurotrophic factor
212968_at	8.31e-03	1.17e-04	-40064868	102406	-0.82334236	RFNG	RFNG O-fucosylpeptide 3-beta-N-acetylglucosaminyltransferase
209189_at	8.31e-03	1.17e-04	-40061355	10229	-21952793	FOS	Fos proto-oncogene, AP-1 transcription factor subunit
230141_at	8.31e-03	1.17e-04	-40059968	102244	-10871465	ARID4A	AT-rich interaction domain 4A
213243_at	8.31e-03	1.17e-04	-40059314	102222	-0.71283931	VPS13B	vacuolar protein sorting 13 homolog B
214364_at	8.31e-03	1.17e-04	-40054594	102066	-0.957106	MTERF4	mitochondrial transcription termination factor 4
1568838_at	8.31e-03	1.17e-04	-40053809	10204	-179244244	WASIR2	WASH and IL9R antisense RNA 2
210473_s_at	8.36e-03	1.18e-04	-40030626	101273	-0.7723696	ADGRA3	adhesion G protein-coupled receptor A3
238204_at	8.36e-03	1.19e-04	-40028424	1012	-142146613
202705_at	8.39e-03	1.19e-04	40017521	100839	153964538	CCNB2	cyclin B2
210764_s_at	8.45e-03	1.20e-04	-39992609	100015	-116128707	CYR61	cysteine rich angiogenic inducer 61
213224_s_at	8.46e-03	1.20e-04	-39983872	0.99726	-0.67674537	BBIP1	BBSome interacting protein 1
226576_at	8.46e-03	1.21e-04	39981281	0.99641	121066254	ARHGAP26	Rho GTPase activating protein 26
214126_at	8.46e-03	1.21e-04	39978976	0.99564	0.7567481
239755_at	8.50e-03	1.21e-04	-39961557	0.98989	-128843708
209966_x_at	8.51e-03	1.22e-04	39957035	0.98839	124559898	ESRRG	estrogen related receptor gamma
230292_at	8.52e-03	1.22e-04	-39948249	0.98549	-125615337	LOC100996412	uncharacterized LOC100996412
203439_s_at	8.52e-03	1.22e-04	39943668	0.98397	133855036	STC2	stanniocalcin 2
200828_s_at	8.52e-03	1.22e-04	3993965	0.98265	0.7083291	ZNF207	zinc finger protein 207
1553247_a_at	8.52e-03	1.23e-04	-39938086	0.98213	-109231463	ZNF709	zinc finger protein 709
213858_at	8.56e-03	1.23e-04	-39922224	0.97689	-0.59072114	ZNF250	zinc finger protein 250
235347_at	8.58e-03	1.24e-04	-39912502	0.97368	-0.53949438	LRCH3	leucine rich repeats and calponin homology domain containing 3
206228_at	8.69e-03	1.25e-04	-39874747	0.96122	-311761389	PAX2	paired box 2
200968_s_at	8.71e-03	1.26e-04	39864074	0.95769	109262573	PPIB	peptidylprolyl isomerase B
223268_at	8.73e-03	1.26e-04	-39853529	0.95422	-0.72038682	C11orf54	chromosome 11 open reading frame 54
223698_at	8.75e-03	1.27e-04	-39844373	0.9512	-107697919	SLC25A36	solute carrier family 25 member 36
203380_x_at	8.76e-03	1.27e-04	-39838208	0.94916	-0.57247308	SRSF5	serine and arginine rich splicing factor 5
205429_s_at	8.80e-03	1.28e-04	39823861	0.94443	156824822	MPP6	membrane palmitoylated protein 6
228307_at	8.80e-03	1.28e-04	-39817039	0.94218	-136065257	EMILIN3	elastin microfibril interfacer 3
230298_at	8.80e-03	1.28e-04	-39816238	0.94192	-0.74683502	MBLAC2	metallo-beta-lactamase domain containing 2
238697_at	8.80e-03	1.28e-04	-39810784	0.94012	-155616951	SMIM10L2A	small integral membrane protein 10 like 2A
227984_at	8.85e-03	1.29e-04	-39792009	0.93393	-149248201	LMF1	lipase maturation factor 1
1557944_s_at	8.92e-03	1.30e-04	39768768	0.92628	0.92993871	TMX2-CTNND1///CTNND1	TMX2-CTNND1 readthrough (NMD candidate)///catenin delta 1
202870_s_at	8.94e-03	1.31e-04	39757055	0.92242	127305259	CDC20	cell division cycle 20
208691_at	8.95e-03	1.31e-04	39750375	0.92022	0.78464413	TFRC	transferrin receptor
204168_at	8.95e-03	1.31e-04	3974978	0.92002	0.78382015	MGST2	microsomal glutathione S-transferase 2
218358_at	8.99e-03	1.32e-04	39734243	0.91491	106373426	CRELD2	cysteine rich with EGF like domains 2
209186_at	8.99e-03	1.32e-04	39726266	0.91228	0.58862284	ATP2A2	ATPase sarcoplasmic/endoplasmic reticulum Ca2+ transporting 2
221220_s_at	8.99e-03	1.32e-04	39726232	0.91227	118352849	SCYL2	SCY1 like pseudokinase 2
227908_at	9.06e-03	1.34e-04	39702449	0.90445	0.78039123	TBC1D24	TBC1 domain family member 24
1558293_at	9.06e-03	1.34e-04	-39693516	0.90151	-0.96238814	KIAA1107	KIAA1107
227159_at	9.06e-03	1.34e-04	-3968753	0.89954	-0.69672764	GHDC	GH3 domain containing
207799_x_at	9.06e-03	1.34e-04	-39682445	0.89787	-155859842	ARMCX4	armadillo repeat containing, X-linked 4
213422_s_at	9.06e-03	1.35e-04	-39681674	0.89761	-109168482	MXRA8	matrix remodeling associated 8
236783_at	9.06e-03	1.35e-04	-39679512	0.8969	-178024097	KCNIP4	potassium voltage-gated channel interacting protein 4
212291_at	9.06e-03	1.35e-04	39678274	0.8965	141813319	HIPK1	homeodomain interacting protein kinase 1
208199_s_at	9.06e-03	1.35e-04	39673655	0.89498	0.90348818	ZBTB14	zinc finger and BTB domain containing 14
201271_s_at	9.06e-03	1.35e-04	39673449	0.89491	0.78682608	RALY	RALY heterogeneous nuclear ribonucleoprotein
47083_at	9.12e-03	1.36e-04	-39648529	0.88672	-0.54338902	C7orf26	chromosome 7 open reading frame 26
238803_at	9.12e-03	1.36e-04	-39647033	0.88623	-130762393	HECTD2	HECT domain E3 ubiquitin protein ligase 2
1555870_at	9.12e-03	1.36e-04	-39644921	0.88553	-103563471	RNF207	ring finger protein 207
239113_at	9.12e-03	1.36e-04	-39642022	0.88458	-143618375	LOC100507468	uncharacterized LOC100507468
205564_at	9.12e-03	1.37e-04	-39639855	0.88387	-176333852	PAGE4	PAGE family member 4
222498_at	9.13e-03	1.37e-04	-39632688	0.88151	-0.61273465	AZI2	5-azacytidine induced 2
1558080_s_at	9.17e-03	1.38e-04	39617161	0.87641	112675791	DNAJC3	DnaJ heat shock protein family (Hsp40) member C3
230435_at	9.18e-03	1.38e-04	-3961152	0.87456	-0.9137926	FAM228B	family with sequence similarity 228 member B
220103_s_at	9.23e-03	1.39e-04	-39590142	0.86754	-168417922	MRPS18C	mitochondrial ribosomal protein S18C
222722_at	9.23e-03	1.39e-04	-39588115	0.86687	-316179282	OGN	osteoglycin
206637_at	9.23e-03	1.39e-04	-39584658	0.86574	-1631227	P2RY14	purinergic receptor P2Y14
204916_at	9.24e-03	1.40e-04	-39581088	0.86457	-0.94514147	RAMP1	receptor activity modifying protein 1
224829_at	9.25e-03	1.40e-04	39574328	0.86235	0.9070462	CPEB4	cytoplasmic polyadenylation element binding protein 4
201768_s_at	9.26e-03	1.40e-04	39568321	0.86038	0.64450648	CLINT1	clathrin interactor 1
202334_s_at	9.29e-03	1.41e-04	-39555225	0.85608	-0.6254034	UBE2B	ubiquitin conjugating enzyme E2 B
243092_at	9.32e-03	1.41e-04	-39543972	0.85239	-119391759	PAN3-AS1	PAN3 antisense RNA 1
212305_s_at	9.37e-03	1.42e-04	39524159	0.84589	0.5540658	MIA3	MIA family member 3, ER export factor
206670_s_at	9.37e-03	1.43e-04	39520415	0.84466	212490518	GAD1	glutamate decarboxylase 1
207702_s_at	9.39e-03	1.43e-04	-39509769	0.84117	-212135363	MAGI2	membrane associated guanylate kinase, WW and PDZ domain containing 2
203314_at	9.39e-03	1.43e-04	-39507653	0.84048	-0.69809368	GTPBP6	GTP binding protein 6 (putative)
227352_at	9.45e-03	1.44e-04	-39485089	0.83308	-0.53935729	SWSAP1	SWIM-type zinc finger 7 associated protein 1
227386_s_at	9.45e-03	1.45e-04	-39483617	0.8326	-107630378	TMEM200B	transmembrane protein 200B
226496_at	9.47e-03	1.45e-04	-39475178	0.82984	-0.68605582	ZCCHC7	zinc finger CCHC-type containing 7
230721_at	9.55e-03	1.46e-04	-39447847	0.82088	-0.76796123	LOC101930115///C16orf52///VWA3A	von Willebrand factor A domain-containing protein 3A///chromosome 16 open reading frame 52///von Willebrand factor A domain containing 3A
236885_at	9.63e-03	1.48e-04	39423222	0.81282	129683783	MEX3A	mex-3 RNA binding family member A
205219_s_at	9.64e-03	1.48e-04	39417007	0.81079	114460559	GALK2	galactokinase 2
201670_s_at	9.67e-03	1.49e-04	39403059	0.80622	119509025	MARCKS	myristoylated alanine rich protein kinase C substrate
236101_at	9.67e-03	1.49e-04	-3939462	0.80346	-1650644
218730_s_at	9.67e-03	1.49e-04	-39394391	0.80339	-260038824	OGN	osteoglycin
229430_at	9.67e-03	1.49e-04	-39393997	0.80326	-177606843	C8orf46	chromosome 8 open reading frame 46
1560102_at	9.67e-03	1.50e-04	39389078	0.80165	159299094
243773_at	9.67e-03	1.50e-04	39388883	0.80159	0.70675689	PDCD2	programmed cell death 2
201300_s_at	9.67e-03	1.50e-04	-39384812	0.80025	-151153522	PRNP	prion protein
1566163_at	9.67e-03	1.50e-04	39380294	0.79878	222510897
224742_at	9.67e-03	1.50e-04	3937736	0.79782	0.64946957	ABHD12	abhydrolase domain containing 12
212061_at	9.67e-03	1.51e-04	-39371174	0.79579	-0.65722531	U2SURP	U2 snRNP associated SURP domain containing
211700_s_at	9.67e-03	1.51e-04	-39369033	0.79509	-229758244	TRO	trophinin
219148_at	9.67e-03	1.51e-04	39366982	0.79442	169251554	PBK	PDZ binding kinase
230359_at	9.67e-03	1.51e-04	-39364664	0.79367	-137708557	KNDC1	kinase non-catalytic C-lobe domain containing 1
1558686_at	9.67e-03	1.51e-04	-39361311	0.79257	-171859931	MPV17L	MPV17 mitochondrial inner membrane protein like
218694_at	9.67e-03	1.51e-04	-39359816	0.79208	-160796043	ARMCX1	armadillo repeat containing, X-linked 1
209651_at	9.68e-03	1.52e-04	-3935162	0.7894	-107079323	TGFB1I1	transforming growth factor beta 1 induced transcript 1
1555980_a_at	9.72e-03	1.52e-04	-39338006	0.78495	-172076295	LOC100130417	uncharacterized LOC100130417
224459_at	9.75e-03	1.53e-04	39325779	0.78096	169287777	L2HGDH	L-2-hydroxyglutarate dehydrogenase
211405_x_at	9.75e-03	1.53e-04	39323007	0.78005	112444062	IFNA17	interferon alpha 17
213956_at	9.79e-03	1.54e-04	39308923	0.77545	0.94753103	CEP350	centrosomal protein 350
1566142_at	9.81e-03	1.55e-04	39297108	0.77159	140490273
234148_at	9.81e-03	1.55e-04	3929561	0.7711	161258855
227621_at	9.86e-03	1.56e-04	-39278214	0.76542	-119734217	WTAP	Wilms tumor 1 associated protein
226181_at	9.87e-03	1.56e-04	-39273812	0.76399	-0.82297123	TUBE1	tubulin epsilon 1
238542_at	9.87e-03	1.56e-04	39267636	0.76197	165769592	ULBP2	UL16 binding protein 2
224367_at	9.87e-03	1.56e-04	-39263996	0.76078	-192257525	BEX2	brain expressed X-linked 2
226312_at	9.87e-03	1.56e-04	-39263714	0.76069	-0.64948595	RICTOR	RPTOR independent companion of MTOR complex 2
209835_x_at	9.90e-03	1.58e-04	39245539	0.75476	102894539	CD44	CD44 molecule (Indian blood group)
1555522_s_at	9.90e-03	1.58e-04	39244346	0.75437	0.73748971	DPY30///MEMO1	dpy-30, histone methyltransferase complex regulatory subunit///mediator of cell motility 1
241823_at	9.90e-03	1.58e-04	-39244172	0.75431	-0.89142029
206093_x_at	9.90e-03	1.58e-04	-39241199	0.75335	-156622306	TNXB///TNXA	tenascin XB///tenascin XA (pseudogene)
205498_at	9.90e-03	1.58e-04	-39239279	0.75272	-184373401	GHR	growth hormone receptor
1558487_a_at	9.91e-03	1.59e-04	-39227186	0.74877	-0.84713652	TMED4	transmembrane p24 trafficking protein 4
1554388_at	9.91e-03	1.59e-04	-39227096	0.74874	-0.82405828	VPS29	VPS29, retromer complex component
206879_s_at	9.91e-03	1.59e-04	-39227068	0.74874	-120357442	NRG2	neuregulin 2
1555427_s_at	9.95e-03	1.59e-04	39213451	0.7443	114628078	SYNCRIP	synaptotagmin binding cytoplasmic RNA interacting protein
214306_at	9.96e-03	1.60e-04	-39206246	0.74195	-0.5283581	OPA1	OPA1, mitochondrial dynamin like GTPase
226074_at	1.00e-02	1.61e-04	-39191102	0.73701	-0.98987729	PPM1M	protein phosphatase, Mg2+/Mn2+ dependent 1M
224359_s_at	1.00e-02	1.61e-04	39189786	0.73658	107688974	HOOK3	hook microtubule tethering protein 3
213100_at	1.00e-02	1.61e-04	39180261	0.73348	121005422	UNC5B	unc-5 netrin receptor B
218791_s_at	1.00e-02	1.61e-04	-39176488	0.73225	-0.63543013	KATNBL1	katanin regulatory subunit B1 like 1
203688_at	1.01e-02	1.63e-04	-39147052	0.72266	-0.64774269	PKD2	polycystin 2, transient receptor potential cation channel
205476_at	1.01e-02	1.63e-04	3914394	0.72165	306242783	CCL20	C-C motif chemokine ligand 20
231395_at	1.01e-02	1.64e-04	-39139586	0.72023	-157154439	ATP8A2	ATPase phospholipid transporting 8A2
1552947_x_at	1.01e-02	1.64e-04	-39138143	0.71976	-136672748	ZNF114	zinc finger protein 114
220934_s_at	1.02e-02	1.65e-04	-39123343	0.71494	-0.85912903	TMEM223	transmembrane protein 223
219045_at	1.02e-02	1.66e-04	-39095839	0.70599	-0.92110755	RHOF	ras homolog family member F, filopodia associated
204719_at	1.03e-02	1.67e-04	-39089011	0.70377	-231603418	ABCA8	ATP binding cassette subfamily A member 8
241535_at	1.03e-02	1.67e-04	-39080208	0.70091	-231342967	LOC101060391	uncharacterized LOC101060391
205392_s_at	1.03e-02	1.68e-04	-39075023	0.69922	-138544844	CCL15-CCL14///CCL14	CCL15-CCL14 readthrough (NMD candidate)///C-C motif chemokine ligand 14
220044_x_at	1.03e-02	1.68e-04	-39069069	0.69728	-0.73382241	LUC7L3	LUC7 like 3 pre-mRNA splicing factor
1555638_a_at	1.03e-02	1.68e-04	39063865	0.69559	139742236	SAMSN1	SAM domain, SH3 domain and nuclear localization signals 1
212511_at	1.03e-02	1.68e-04	-39062544	0.69516	-0.5420497	PICALM	phosphatidylinositol binding clathrin assembly protein
205364_at	1.03e-02	1.68e-04	-39060039	0.69435	-147357748	ACOX2	acyl-CoA oxidase 2
225436_at	1.03e-02	1.69e-04	39053954	0.69237	0.85303986	ABHD17C	abhydrolase domain containing 17C
1554149_at	1.03e-02	1.69e-04	-39046654	0.69	-0.59362041	CLDND1	claudin domain containing 1
218256_s_at	1.04e-02	1.71e-04	-39022186	0.68205	-0.69554661	NUP54	nucleoporin 54
1555889_a_at	1.04e-02	1.71e-04	-39017658	0.68058	-0.77320783	CRTAP	cartilage associated protein
204623_at	1.04e-02	1.71e-04	390102	0.67815	25486242	TFF3	trefoil factor 3
235764_at	1.04e-02	1.72e-04	-39007937	0.67742	-157968571	PRDM5	PR/SET domain 5
201343_at	1.04e-02	1.72e-04	39007618	0.67731	0.84485487	UBE2D2	ubiquitin conjugating enzyme E2 D2
209304_x_at	1.04e-02	1.72e-04	-38998208	0.67426	-118259018	GADD45B	growth arrest and DNA damage inducible beta
226966_at	1.04e-02	1.72e-04	-38997163	0.67392	-0.88364061	PRPF40B	pre-mRNA processing factor 40 homolog B
213025_at	1.04e-02	1.73e-04	-38989149	0.67132	-0.6106436	THUMPD1	THUMP domain containing 1
222170_at	1.04e-02	1.73e-04	-38988809	0.67121	-139611434	ZNF213-AS1	ZNF213 antisense RNA 1 (head to head)
218901_at	1.05e-02	1.74e-04	-38975362	0.66684	-123195045	PLSCR4	phospholipid scramblase 4
212316_at	1.06e-02	1.75e-04	38948736	0.6582	0.86494831	NUP210	nucleoporin 210
208942_s_at	1.06e-02	1.76e-04	-38943861	0.65662	-0.79263684	SEC62	SEC62 homolog, preprotein translocation factor
200858_s_at	1.06e-02	1.77e-04	-38928503	0.65164	-0.80612924	SNORD38B///SNORD55///RPS8	small nucleolar RNA, C/D box 38B///small nucleolar RNA, C/D box 55///ribosomal protein S8
203941_at	1.06e-02	1.77e-04	38925289	0.65059	0.59050685	INTS9	integrator complex subunit 9
201590_x_at	1.06e-02	1.77e-04	38919493	0.64871	10115551	ANXA2	annexin A2
229090_at	1.07e-02	1.78e-04	-38911347	0.64607	-0.74365146	ZEB1-AS1	ZEB1 antisense RNA 1
239101_at	1.07e-02	1.78e-04	-38908044	0.645	-0.73565727	ITCH	itchy E3 ubiquitin protein ligase
204132_s_at	1.07e-02	1.79e-04	38896985	0.64142	0.81457606	FOXO3B///FOXO3	forkhead box O3B pseudogene///forkhead box O3
205401_at	1.07e-02	1.79e-04	38893477	0.64028	0.81368756	AGPS	alkylglycerone phosphate synthase
201336_at	1.07e-02	1.79e-04	-38888702	0.63873	-0.5667507	VAMP3	vesicle associated membrane protein 3
1552790_a_at	1.07e-02	1.80e-04	-38878442	0.63541	-0.87612297	SEC62	SEC62 homolog, preprotein translocation factor
227429_at	1.08e-02	1.81e-04	3886552	0.63122	127093038	CRACR2B	calcium release activated channel regulator 2B
214249_at	1.08e-02	1.81e-04	38861529	0.62993	158955339	TRIM2	tripartite motif containing 2
210813_s_at	1.08e-02	1.81e-04	38854344	0.6276	116437965	XRCC4	X-ray repair cross complementing 4
205934_at	1.08e-02	1.82e-04	-38847156	0.62527	-145703655	PLCL1	phospholipase C like 1
228652_at	1.08e-02	1.82e-04	-38845747	0.62482	-0.59435205	ZNF776	zinc finger protein 776
225336_at	1.08e-02	1.82e-04	-38840442	0.6231	-0.58750399	SCAF11	SR-related CTD associated factor 11
223167_s_at	1.08e-02	1.82e-04	-38838185	0.62237	-0.58403778	USP25	ubiquitin specific peptidase 25
211994_at	1.08e-02	1.83e-04	38827075	0.61877	0.81734737	WNK1	WNK lysine deficient protein kinase 1
206954_at	1.08e-02	1.83e-04	-3882377	0.6177	-180830646	WT1-AS	WT1 antisense RNA
1558143_a_at	1.08e-02	1.84e-04	38820666	0.6167	0.98143508	BCL2L11	BCL2 like 11
239196_at	1.08e-02	1.84e-04	38820546	0.61666	131073096	ANKRD22	ankyrin repeat domain 22
1565868_at	1.08e-02	1.84e-04	38819045	0.61617	129321551	CD44	CD44 molecule (Indian blood group)
209642_at	1.08e-02	1.84e-04	38813672	0.61444	14142959	BUB1	BUB1 mitotic checkpoint serine/threonine kinase
203996_s_at	1.08e-02	1.85e-04	-388043	0.6114	-109869978	C21orf2	chromosome 21 open reading frame 2
225575_at	1.08e-02	1.85e-04	-38802635	0.61086	-107637287	LIFR	leukemia inhibitory factor receptor alpha
210061_at	1.08e-02	1.85e-04	38796589	0.60891	125571429	ZNF589	zinc finger protein 589
217322_x_at	1.09e-02	1.86e-04	38786132	0.60553	0.96014937
212709_at	1.09e-02	1.87e-04	-38771875	0.60091	-0.58653352	NUP160	nucleoporin 160
225660_at	1.09e-02	1.88e-04	-38759937	0.59705	-189451825	SEMA6A	semaphorin 6A
237247_at	1.09e-02	1.88e-04	-38758693	0.59665	-143396814	USP51	ubiquitin specific peptidase 51
226932_at	1.09e-02	1.88e-04	-38756899	0.59607	-157720663	SSPN	sarcospan
211968_s_at	1.10e-02	1.88e-04	3874831	0.5933	0.84097739	HSP90AA1	heat shock protein 90 alpha family class A member 1
217593_at	1.10e-02	1.89e-04	-38734667	0.58889	-129814163	ZSCAN18	zinc finger and SCAN domain containing 18
218332_at	1.10e-02	1.90e-04	-38724003	0.58544	-266897491	BEX1	brain expressed X-linked 1
217506_at	1.11e-02	1.91e-04	-38714836	0.58248	-179200819
209076_s_at	1.11e-02	1.91e-04	38714345	0.58232	0.62990539	WDR45B	WD repeat domain 45B
222000_at	1.11e-02	1.91e-04	-38712188	0.58162	-0.68823562	C1orf174	chromosome 1 open reading frame 174
202191_s_at	1.11e-02	1.91e-04	-38706454	0.57977	-140657297	GAS7	growth arrest specific 7
1553221_at	1.11e-02	1.92e-04	-3869861	0.57724	-0.63171163	ZNF583	zinc finger protein 583
201475_x_at	1.11e-02	1.92e-04	38694929	0.57605	0.60414893	MIR6758///MARS	microRNA 6758///methionyl-tRNA synthetase
239848_at	1.11e-02	1.92e-04	-38694076	0.57578	-0.99484118	EIF3M	eukaryotic translation initiation factor 3 subunit M
230502_s_at	1.11e-02	1.93e-04	-38678595	0.57078	-0.73983054
236114_at	1.11e-02	1.93e-04	38677577	0.57045	173361038
AFFX-HUMISGF3A/M97935_MB_at	1.12e-02	1.96e-04	38642115	0.55901	129471391	STAT1	signal transducer and activator of transcription 1
213503_x_at	1.12e-02	1.96e-04	38637574	0.55754	0.94732545	ANXA2	annexin A2
226924_at	1.12e-02	1.96e-04	-38635377	0.55683	-0.79083018	LINC00909	long intergenic non-protein coding RNA 909
224980_at	1.12e-02	1.96e-04	3863515	0.55676	0.87886955	LEMD2	LEM domain containing 2
231434_at	1.13e-02	1.97e-04	38627824	0.5544	135246525	LOC100505841	zinc finger protein 474-like
227681_at	1.13e-02	1.97e-04	-3862552	0.55365	-145080588	ZFP36L2	ZFP36 ring finger protein like 2
209166_s_at	1.13e-02	1.97e-04	38621471	0.55235	0.71629253	MAN2B1	mannosidase alpha class 2B member 1
217496_s_at	1.13e-02	1.97e-04	38620489	0.55203	0.75182244	IDE	insulin degrading enzyme
242028_at	1.13e-02	1.98e-04	-38602192	0.54613	-0.79071344	ZNF709	zinc finger protein 709
201473_at	1.13e-02	1.99e-04	-38600131	0.54547	-102890604	JUNB	JunB proto-oncogene, AP-1 transcription factor subunit
226867_at	1.14e-02	2.00e-04	-38586876	0.5412	-0.52281155	DENND4C	DENN domain containing 4C
212008_at	1.14e-02	2.01e-04	38564886	0.53411	0.67840788	UBXN4	UBX domain protein 4
235014_at	1.14e-02	2.01e-04	-38559849	0.53249	-0.85144075	ILF3-AS1	ILF3 antisense RNA 1 (head to head)
206571_s_at	1.15e-02	2.02e-04	38550772	0.52957	0.83847149	MAP4K4	mitogen-activated protein kinase kinase kinase kinase 4
1553971_a_at	1.15e-02	2.02e-04	-38550001	0.52932	-0.87439759	GATS	GATS, stromal antigen 3 opposite strand
1557659_a_at	1.15e-02	2.02e-04	-38546182	0.52809	-0.86145804
208765_s_at	1.15e-02	2.03e-04	38533975	0.52416	106034827	HNRNPR	heterogeneous nuclear ribonucleoprotein R
201287_s_at	1.15e-02	2.04e-04	38524252	0.52103	125403247	SDC1	syndecan 1
235796_at	1.15e-02	2.04e-04	-3851826	0.5191	-0.83704993
243337_at	1.16e-02	2.05e-04	-38509195	0.51618	-19113571	FREM3	FRAS1 related extracellular matrix 3
209726_at	1.16e-02	2.06e-04	-38503076	0.51422	-115244314	CA11	carbonic anhydrase 11
1557132_at	1.16e-02	2.06e-04	-38492265	0.51074	-199008836	WDR17	WD repeat domain 17
223604_at	1.16e-02	2.07e-04	-38487066	0.50907	-107638076	GARNL3	GTPase activating Rap/RanGAP domain like 3
221901_at	1.16e-02	2.07e-04	-38484205	0.50815	-159150332	KIAA1644	KIAA1644
227662_at	1.16e-02	2.07e-04	-38480205	0.50686	-182335325	SYNPO2	synaptopodin 2
223467_at	1.16e-02	2.08e-04	-38475801	0.50544	-176755847	RASD1	ras related dexamethasone induced 1
211732_x_at	1.16e-02	2.08e-04	-38472948	0.50453	-142246037	HNMT	histamine N-methyltransferase
238959_at	1.16e-02	2.08e-04	38471038	0.50391	127417319	LARP4	La ribonucleoprotein domain family member 4
227947_at	1.17e-02	2.10e-04	-38444658	0.49543	-0.71404208	PHACTR2	phosphatase and actin regulator 2
202760_s_at	1.18e-02	2.11e-04	3842924	0.49048	126491529	PALM2-AKAP2///AKAP2	PALM2-AKAP2 readthrough///A-kinase anchoring protein 2
219306_at	1.18e-02	2.11e-04	3842396	0.48878	153749979	KIF15	kinesin family member 15
211622_s_at	1.18e-02	2.12e-04	38422189	0.48821	150068651	ARF3	ADP ribosylation factor 3
223729_at	1.18e-02	2.12e-04	-38413469	0.48541	-114548217	CECR2	CECR2, histone acetyl-lysine reader
219682_s_at	1.18e-02	2.12e-04	-38410334	0.4844	-137708803	TBX3	T-box 3
AFFX-HUMGAPDH/M33197_M_at	1.18e-02	2.13e-04	3840739	0.48346	14224373	GAPDH	glyceraldehyde-3-phosphate dehydrogenase
239063_at	1.18e-02	2.13e-04	-38397796	0.48038	-0.7611032
241193_at	1.18e-02	2.14e-04	-3839383	0.47911	-144957637	ETS2	ETS proto-oncogene 2, transcription factor
242292_at	1.18e-02	2.14e-04	-38384395	0.47608	-183274292	FAM226B///FAM226A	family with sequence similarity 226 member B (non-protein coding)///family with sequence similarity 226 member A (non-protein coding)
235146_at	1.18e-02	2.14e-04	-38384203	0.47601	-12773685	TMCC3	transmembrane and coiled-coil domain family 3
221853_s_at	1.18e-02	2.15e-04	38378565	0.4742	0.76010275	LOC101060373///NOMO3///NOMO2///NOMO1	uncharacterized LOC101060373///NODAL modulator 3///NODAL modulator 2///NODAL modulator 1
204162_at	1.18e-02	2.15e-04	38378292	0.47412	138408606	NDC80	NDC80, kinetochore complex component
1555790_a_at	1.18e-02	2.15e-04	-3837809	0.47405	-0.88242368	TMEM192///ZNF320	transmembrane protein 192///zinc finger protein 320
220200_s_at	1.19e-02	2.16e-04	38363966	0.46952	0.82046471	KMT5A	lysine methyltransferase 5A
234970_at	1.19e-02	2.16e-04	38360304	0.46835	0.90739497	TC2N	tandem C2 domains, nuclear
208793_x_at	1.19e-02	2.17e-04	38350478	0.46519	12611289	SMARCA4	SWI/SNF related, matrix associated, actin dependent regulator of chromatin, subfamily a, member 4
235814_at	1.19e-02	2.17e-04	-38348459	0.46455	-174247316
244189_at	1.19e-02	2.18e-04	-38344533	0.46329	-0.60713492	TTC28-AS1	TTC28 antisense RNA 1
213920_at	1.20e-02	2.19e-04	-38326356	0.45746	-237452063	CUX2	cut like homeobox 2
219470_x_at	1.20e-02	2.19e-04	38322001	0.45606	0.76167835	CCNJ	cyclin J
225527_at	1.20e-02	2.20e-04	38311539	0.45271	0.74748333	CEBPG	CCAAT/enhancer binding protein gamma
236151_at	1.21e-02	2.22e-04	-38292816	0.44671	-143137995	SRRM4	serine/arginine repetitive matrix 4
200692_s_at	1.21e-02	2.22e-04	38288877	0.44544	0.90123489	HSPA9	heat shock protein family A (Hsp70) member 9
219262_at	1.21e-02	2.23e-04	3827658	0.4415	123492836	SUV39H2	suppressor of variegation 3-9 homolog 2
219556_at	1.22e-02	2.24e-04	3825591	0.43488	110005053	C16orf59	chromosome 16 open reading frame 59
217749_at	1.22e-02	2.24e-04	38255801	0.43485	0.7423584	COPG1	coatomer protein complex subunit gamma 1
230287_at	1.22e-02	2.25e-04	-38250249	0.43307	-1827679	SGSM1	small G protein signaling modulator 1
226940_at	1.22e-02	2.25e-04	-38248362	0.43247	-122712453	FAM69B	family with sequence similarity 69 member B
231925_at	1.22e-02	2.25e-04	-3824573	0.43163	-136217906	P2RY1	purinergic receptor P2Y1
200606_at	1.22e-02	2.26e-04	38240854	0.43006	106776487	DSP	desmoplakin
213849_s_at	1.22e-02	2.26e-04	-38239552	0.42965	-108446387	PPP2R2B	protein phosphatase 2 regulatory subunit Bbeta
207828_s_at	1.22e-02	2.26e-04	38237967	0.42914	121103607	CENPF	centromere protein F
202043_s_at	1.22e-02	2.27e-04	38228906	0.42624	0.97248382	SMS	spermine synthase
208777_s_at	1.22e-02	2.27e-04	38225691	0.42521	0.81573509	PSMD11	proteasome 26S subunit, non-ATPase 11
213630_at	1.22e-02	2.27e-04	-38223964	0.42466	-150029709	NACAD	NAC alpha domain containing
201914_s_at	1.23e-02	2.28e-04	38218133	0.42279	0.77517928	SEC63	SEC63 homolog, protein translocation regulator
236207_at	1.23e-02	2.28e-04	38214403	0.4216	177634424	SSFA2	sperm specific antigen 2
211698_at	1.23e-02	2.29e-04	-38202382	0.41775	-0.69461601	EID1	EP300 interacting inhibitor of differentiation 1
231987_at	1.23e-02	2.29e-04	-38193815	0.41501	-0.91121261	CARMN	cardiac mesoderm enhancer-associated non-coding RNA
213018_at	1.23e-02	2.30e-04	-38188968	0.41346	-0.55402831	GATAD1	GATA zinc finger domain containing 1
1554547_at	1.24e-02	2.30e-04	-38181465	0.41106	-144485932	FAM13C	family with sequence similarity 13 member C
1561995_at	1.24e-02	2.31e-04	38176348	0.40943	144143441
1555419_a_at	1.24e-02	2.32e-04	38166074	0.40614	132367036	ASAH1	N-acylsphingosine amidohydrolase 1
202095_s_at	1.25e-02	2.33e-04	38148925	0.40066	143050328	BIRC5	baculoviral IAP repeat containing 5
219069_at	1.25e-02	2.34e-04	-38141409	0.39826	-0.61421935	ANKRD49	ankyrin repeat domain 49
203120_at	1.25e-02	2.34e-04	38138442	0.39731	0.83089359	TP53BP2	tumor protein p53 binding protein 2
211928_at	1.25e-02	2.34e-04	38136853	0.39681	0.65113652	DYNC1H1	dynein cytoplasmic 1 heavy chain 1
226489_at	1.25e-02	2.34e-04	-38135143	0.39626	-113917247	TMCC3	transmembrane and coiled-coil domain family 3
1565689_at	1.25e-02	2.34e-04	38135124	0.39625	107285714
227543_at	1.25e-02	2.35e-04	-38131241	0.39501	-0.7784554	RNASEH2C	ribonuclease H2 subunit C
1557326_at	1.25e-02	2.35e-04	-38130214	0.39469	-215957095
224332_s_at	1.25e-02	2.35e-04	-38126984	0.39365	-0.48640906	MRPL43	mitochondrial ribosomal protein L43
201348_at	1.25e-02	2.36e-04	-38113225	0.38926	-18320574	GPX3	glutathione peroxidase 3
204966_at	1.25e-02	2.36e-04	3811072	0.38846	140315848	ADGRB2	adhesion G protein-coupled receptor B2
228551_at	1.25e-02	2.37e-04	-38108178	0.38765	-10409373	DENND5B	DENN domain containing 5B
210427_x_at	1.25e-02	2.37e-04	38106918	0.38725	10063917	ANXA2	annexin A2
235590_at	1.25e-02	2.37e-04	-38104977	0.38663	-0.80315364	SLF2	SMC5-SMC6 complex localization factor 2
213464_at	1.25e-02	2.37e-04	-38099605	0.38491	-112957472	SHC2	SHC adaptor protein 2
222977_at	1.25e-02	2.38e-04	38090076	0.38187	0.6080328	SURF4	surfeit 4
204731_at	1.25e-02	2.38e-04	-38084964	0.38024	-128930791	TGFBR3	transforming growth factor beta receptor 3
211924_s_at	1.25e-02	2.39e-04	38082845	0.37956	140127926	PLAUR	plasminogen activator, urokinase receptor
241972_at	1.26e-02	2.39e-04	-38078958	0.37832	-0.96287878	ZNF674-AS1	ZNF674 antisense RNA 1 (head to head)
216610_at	1.26e-02	2.39e-04	-38073711	0.37665	-153520777	SLC6A2	solute carrier family 6 member 2
242136_x_at	1.26e-02	2.40e-04	-38065571	0.37405	-105341043	MGC70870	C-terminal binding protein 2 pseudogene
208784_s_at	1.26e-02	2.40e-04	38063791	0.37348	0.89731548	KLHDC3	kelch domain containing 3
1569927_at	1.26e-02	2.40e-04	38061322	0.37269	189741207
214937_x_at	1.26e-02	2.41e-04	38058001	0.37164	0.63226844	PCM1	pericentriolar material 1
227859_at	1.26e-02	2.41e-04	-38057962	0.37162	-0.73089315	DNAJC27	DnaJ heat shock protein family (Hsp40) member C27
1558586_at	1.26e-02	2.42e-04	-38048696	0.36867	-0.83233065	ZNF33B	zinc finger protein 33B
209936_at	1.26e-02	2.42e-04	-38047585	0.36831	-155400468	RBM5	RNA binding motif protein 5
201244_s_at	1.26e-02	2.42e-04	-38047526	0.36829	-0.46516301	RAF1	Raf-1 proto-oncogene, serine/threonine kinase
243_g_at	1.26e-02	2.42e-04	38047461	0.36827	0.60007646	MAP4	microtubule associated protein 4
213652_at	1.26e-02	2.42e-04	-38045945	0.36779	-188865702	PCSK5	proprotein convertase subtilisin/kexin type 5
206347_at	1.26e-02	2.42e-04	3804049	0.36605	0.84957386	PDK3	pyruvate dehydrogenase kinase 3
215455_at	1.26e-02	2.43e-04	38033338	0.36377	0.93606315	TIMELESS	timeless circadian clock
211543_s_at	1.26e-02	2.43e-04	380273	0.36185	120850003	GRK6	G protein-coupled receptor kinase 6
222073_at	1.26e-02	2.44e-04	-38025356	0.36123	-207963172	COL4A3	collagen type IV alpha 3 chain
230644_at	1.26e-02	2.44e-04	-38023719	0.3607	-228338052	LRFN5	leucine rich repeat and fibronectin type III domain containing 5
231995_at	1.26e-02	2.44e-04	-38020323	0.35962	-0.65061824	CAAP1	caspase activity and apoptosis inhibitor 1
203827_at	1.26e-02	2.44e-04	38016593	0.35843	112041145	WIPI1	WD repeat domain, phosphoinositide interacting 1
223767_at	1.26e-02	2.45e-04	38009543	0.35619	140404385	GPR84	G protein-coupled receptor 84
225288_at	1.26e-02	2.45e-04	-3800758	0.35556	-153997122	COL27A1	collagen type XXVII alpha 1 chain
236314_at	1.26e-02	2.46e-04	-38000561	0.35332	-18068048	EPM2AIP1	EPM2A interacting protein 1
1554351_a_at	1.26e-02	2.46e-04	37998944	0.35281	0.80670708	TIPRL	TOR signaling pathway regulator
217140_s_at	1.27e-02	2.46e-04	37993589	0.3511	10127624	VDAC1	voltage dependent anion channel 1
206060_s_at	1.27e-02	2.47e-04	37991365	0.35039	156860367	PTPN22	protein tyrosine phosphatase, non-receptor type 22
1553890_s_at	1.27e-02	2.47e-04	-37988645	0.34953	-147760427	NTN5	netrin 5
237299_at	1.27e-02	2.48e-04	3797739	0.34594	0.80546208	NARF	nuclear prelamin A recognition factor
229400_at	1.28e-02	2.49e-04	-37957924	0.33974	-130326603	HOXD10	homeobox D10
222894_x_at	1.28e-02	2.51e-04	3794477	0.33556	0.55158679	NDUFAF5	NADH:ubiquinone oxidoreductase complex assembly factor 5
221171_at	1.28e-02	2.51e-04	37944488	0.33547	111412172	CCDC30	coiled-coil domain containing 30
215715_at	1.28e-02	2.51e-04	-379392	0.33378	-287624431	SLC6A2	solute carrier family 6 member 2
241559_at	1.29e-02	2.53e-04	37916783	0.32665	132875584
242253_at	1.30e-02	2.55e-04	-3789712	0.3204	-0.80077069	PPP5D1	PPP5 tetratricopeptide repeat domain containing 1
208679_s_at	1.30e-02	2.55e-04	37894182	0.31946	0.92984448	ARPC2	actin related protein 2/3 complex subunit 2
225289_at	1.30e-02	2.55e-04	37892577	0.31895	0.75918345	STAT3	signal transducer and activator of transcription 3
227040_at	1.30e-02	2.56e-04	-37885881	0.31683	-0.65212409	NHLRC3	NHL repeat containing 3
207108_s_at	1.30e-02	2.56e-04	37885064	0.31657	125721624	NIPBL	NIPBL, cohesin loading factor
1559650_at	1.30e-02	2.56e-04	-37879116	0.31467	-173962093	JAZF1-AS1	JAZF1 antisense RNA 1
242882_at	1.30e-02	2.57e-04	-3787056	0.31195	-144177057	RNF207	ring finger protein 207
205609_at	1.30e-02	2.58e-04	-37866826	0.31077	-142408635	ANGPT1	angiopoietin 1
213005_s_at	1.30e-02	2.58e-04	-37862574	0.30942	-0.83731551	KANK1	KN motif and ankyrin repeat domains 1
238569_at	1.30e-02	2.58e-04	-37861382	0.30904	-122549737	GABBR1	gamma-aminobutyric acid type B receptor subunit 1
221275_s_at	1.31e-02	2.59e-04	-37846058	0.30417	-211755829
231918_s_at	1.32e-02	2.61e-04	37831263	0.29947	11437614	GFM2	G elongation factor mitochondrial 2
238711_s_at	1.32e-02	2.62e-04	-37817678	0.29516	-0.59326422	ZNF148	zinc finger protein 148
235965_at	1.32e-02	2.62e-04	37813449	0.29381	127096709	BHLHA15	basic helix-loop-helix family member a15
236898_at	1.32e-02	2.63e-04	-37812888	0.29364	-11618007
203791_at	1.33e-02	2.64e-04	-37795843	0.28823	-0.55132527	DMXL1	Dmx like 1
203381_s_at	1.33e-02	2.64e-04	3779422	0.28771	155769289	APOE	apolipoprotein E
202182_at	1.33e-02	2.64e-04	-37792915	0.2873	-0.98852653	KAT2A	lysine acetyltransferase 2A
235587_at	1.33e-02	2.65e-04	-37787687	0.28564	-0.74308735	PAXIP1-AS1	PAXIP1 antisense RNA 1 (head to head)
212410_at	1.33e-02	2.65e-04	-37786451	0.28525	-0.57577354	MICU2	mitochondrial calcium uptake 2
1556060_a_at	1.33e-02	2.65e-04	37785386	0.28491	0.74172215	ZNF451	zinc finger protein 451
202954_at	1.33e-02	2.65e-04	37782296	0.28393	108996026	UBE2C	ubiquitin conjugating enzyme E2 C
221769_at	1.33e-02	2.66e-04	-37779009	0.28289	-104424746	SPSB3	splA/ryanodine receptor domain and SOCS box containing 3
219659_at	1.33e-02	2.66e-04	-37773796	0.28123	-182730891	ATP8A2	ATPase phospholipid transporting 8A2
201372_s_at	1.33e-02	2.67e-04	-37769634	0.27991	-121137997	CUL3	cullin 3
229850_at	1.33e-02	2.67e-04	-37765647	0.27865	-0.81541232	KDSR	3-ketodihydrosphingosine reductase
1554390_s_at	1.33e-02	2.67e-04	37762938	0.27779	101459179	ACTR2	ARP2 actin related protein 2 homolog
243508_at	1.33e-02	2.67e-04	37762058	0.27751	107223283	C20orf196	chromosome 20 open reading frame 196
227228_s_at	1.33e-02	2.68e-04	37755871	0.27555	0.93031458	CCDC88C	coiled-coil domain containing 88C
218726_at	1.33e-02	2.68e-04	37754395	0.27508	131011548	HJURP	Holliday junction recognition protein
227554_at	1.33e-02	2.68e-04	-37754117	0.27499	-0.80795397	MAGI2-AS3	MAGI2 antisense RNA 3
205648_at	1.33e-02	2.68e-04	-37753478	0.27479	-116885376	WNT2	Wnt family member 2
219155_at	1.33e-02	2.69e-04	3774703	0.27274	0.79263888	PITPNC1	phosphatidylinositol transfer protein, cytoplasmic 1
201055_s_at	1.33e-02	2.70e-04	37733848	0.26856	0.60479297	HNRNPA0	heterogeneous nuclear ribonucleoprotein A0
236780_at	1.34e-02	2.71e-04	-37724831	0.26571	-0.93734138
244467_at	1.34e-02	2.72e-04	37713395	0.26208	120931206	SHISA8	shisa family member 8
236434_at	1.34e-02	2.73e-04	-3770444	0.25925	-114458787	PES1	pescadillo ribosomal biogenesis factor 1
1569739_at	1.35e-02	2.73e-04	37697136	0.25693	126696507	LOC221946	uncharacterized LOC221946
229515_at	1.35e-02	2.74e-04	-37692558	0.25548	-0.66782807	PAWR	pro-apoptotic WT1 regulator
202747_s_at	1.35e-02	2.74e-04	-37689518	0.25452	-115286983	ITM2A	integral membrane protein 2A
227044_at	1.35e-02	2.75e-04	-37679835	0.25145	-0.68642784
219383_at	1.35e-02	2.75e-04	37679238	0.25126	120933717	PRR5L	proline rich 5 like
239089_at	1.35e-02	2.76e-04	-37673244	0.24937	-108896883
238587_at	1.35e-02	2.76e-04	37668699	0.24793	131207982	UBASH3B	ubiquitin associated and SH3 domain containing B
203951_at	1.35e-02	2.76e-04	-37668656	0.24791	-182570275	CNN1	calponin 1
1553560_at	1.35e-02	2.77e-04	37665075	0.24678	139229212	VN1R4	vomeronasal 1 receptor 4
219238_at	1.35e-02	2.77e-04	-37658171	0.2446	-0.64871893	PIGV	phosphatidylinositol glycan anchor biosynthesis class V
1552619_a_at	1.36e-02	2.78e-04	37652508	0.2428	146625122	ANLN	anillin actin binding protein
208496_x_at	1.36e-02	2.78e-04	3765017	0.24206	123831428	HIST1H3G	histone cluster 1, H3g
203580_s_at	1.36e-02	2.79e-04	37642455	0.23962	0.95792172	SLC7A6	solute carrier family 7 member 6
1556063_s_at	1.36e-02	2.80e-04	-37634533	0.23712	-103966007	RPP30	ribonuclease P/MRP subunit p30
64408_s_at	1.36e-02	2.80e-04	37633139	0.23668	109023386	CALML4	calmodulin like 4
1562939_at	1.36e-02	2.80e-04	37631311	0.2361	122936053	CARMIL1	capping protein regulator and myosin 1 linker 1
219674_s_at	1.36e-02	2.81e-04	37623793	0.23372	0.74798179	HDLBP	high density lipoprotein binding protein
226388_at	1.36e-02	2.81e-04	-37619043	0.23222	-179430907	TCEA3	transcription elongation factor A3
231085_s_at	1.37e-02	2.82e-04	-37605847	0.22804	-103313541
1553719_s_at	1.37e-02	2.83e-04	-37598882	0.22584	-0.77369875	ZNF548	zinc finger protein 548
226030_at	1.38e-02	2.86e-04	-37569099	0.21643	-0.7062452	ACADSB	acyl-CoA dehydrogenase, short/branched chain
214866_at	1.38e-02	2.87e-04	37563407	0.21463	111057592	PLAUR	plasminogen activator, urokinase receptor
222563_s_at	1.38e-02	2.87e-04	37563019	0.21451	108757099	TNKS2	tankyrase 2
222572_at	1.39e-02	2.88e-04	37549606	0.21027	0.78255811	PDP1	pyruvate dehyrogenase phosphatase catalytic subunit 1
203848_at	1.39e-02	2.88e-04	-37546758	0.20937	-0.66426886	AKAP8	A-kinase anchoring protein 8
212196_at	1.40e-02	2.91e-04	-37524305	0.20228	-0.65392518	IL6ST	interleukin 6 signal transducer
1560153_at	1.40e-02	2.92e-04	37513771	0.19896	134870061	FRAS1	Fraser extracellular matrix complex subunit 1
205512_s_at	1.40e-02	2.92e-04	37511865	0.19836	109308418	AIFM1	apoptosis inducing factor, mitochondria associated 1
213627_at	1.40e-02	2.92e-04	-37505979	0.1965	-0.73832661	MAGED2	MAGE family member D2
223305_at	1.41e-02	2.93e-04	-37502383	0.19537	-0.65765804	TMEM216	transmembrane protein 216
231369_at	1.41e-02	2.93e-04	-37497805	0.19392	-110579178	ZNF333	zinc finger protein 333
226353_at	1.41e-02	2.93e-04	37495681	0.19325	0.65075645	SPPL2A	signal peptide peptidase like 2A
214728_x_at	1.41e-02	2.94e-04	37493675	0.19262	0.67537408	SMARCA4	SWI/SNF related, matrix associated, actin dependent regulator of chromatin, subfamily a, member 4
219432_at	1.41e-02	2.95e-04	-37478368	0.18779	-171851856	EVC	EvC ciliary complex subunit 1
205207_at	1.41e-02	2.95e-04	-37476729	0.18727	-134409119	IL6	interleukin 6
204408_at	1.41e-02	2.96e-04	37474092	0.18644	0.81711175	APEX2	apurinic/apyrimidinic endodeoxyribonuclease 2
228499_at	1.41e-02	2.96e-04	37469952	0.18514	0.98071535	PFKFB4	6-phosphofructo-2-kinase/fructose-2,6-biphosphatase 4
200674_s_at	1.41e-02	2.97e-04	-37465571	0.18376	-0.45285064	RPL32	ribosomal protein L32
1553704_x_at	1.41e-02	2.97e-04	-37465377	0.1837	-0.64180587	ZNF791	zinc finger protein 791
205339_at	1.41e-02	2.97e-04	3746037	0.18212	0.97112965	STIL	SCL/TAL1 interrupting locus
206110_at	1.41e-02	2.97e-04	37457689	0.18127	138101435	HIST1H3F///HIST1H3B///HIST1H3H///HIST1H3J///HIST1H3G///HIST1H3I///HIST1H3E///HIST1H3C///HIST1H3D///HIST1H3A	histone cluster 1, H3f///histone cluster 1, H3b///histone cluster 1, H3h///histone cluster 1, H3j///histone cluster 1, H3g///histone cluster 1, H3i///histone cluster 1, H3e///histone cluster 1, H3c///histone cluster 1, H3d///histone cluster 1, H3a
220321_s_at	1.41e-02	2.97e-04	-37457279	0.18114	-0.68111869	CCDC121	coiled-coil domain containing 121
1558706_a_at	1.42e-02	2.98e-04	-37448088	0.17825	-143400541	ATOH8	atonal bHLH transcription factor 8
243735_at	1.42e-02	2.99e-04	3744706	0.17792	116478717	ELP2	elongator acetyltransferase complex subunit 2
227805_at	1.42e-02	3.00e-04	-3743452	0.17397	-102340222	METAP1D	methionyl aminopeptidase type 1D (mitochondrial)
239457_at	1.43e-02	3.01e-04	-37421774	0.16995	-208555804	ATP8B3	ATPase phospholipid transporting 8B3
231807_at	1.43e-02	3.02e-04	-37415037	0.16783	-0.84116623	KIAA1217	KIAA1217
218490_s_at	1.43e-02	3.03e-04	-37408726	0.16584	-101556394	ZNF302	zinc finger protein 302
212611_at	1.43e-02	3.03e-04	37406668	0.1652	0.82559598	DTX4	deltex E3 ubiquitin ligase 4
236946_at	1.43e-02	3.03e-04	37403416	0.16417	126791708
229804_x_at	1.43e-02	3.03e-04	-37401288	0.1635	-0.69368487	CBWD7///CBWD6///CBWD3///CBWD5///CBWD2///CBWD1	COBW domain containing 7///COBW domain containing 6///COBW domain containing 3///COBW domain containing 5///COBW domain containing 2///COBW domain containing 1
231146_at	1.43e-02	3.04e-04	-37397923	0.16244	-139997216	FAM24B	family with sequence similarity 24 member B
209365_s_at	1.44e-02	3.05e-04	-37383866	0.15802	-108300437	ECM1	extracellular matrix protein 1
229838_at	1.44e-02	3.06e-04	37380766	0.15704	0.68043148	NUCB2	nucleobindin 2
208625_s_at	1.44e-02	3.07e-04	37369844	0.1536	0.79812602	EIF4G1	eukaryotic translation initiation factor 4 gamma 1
203538_at	1.44e-02	3.07e-04	-37367125	0.15275	-0.47119302	CAMLG	calcium modulating ligand
240982_at	1.44e-02	3.07e-04	37362831	0.1514	135539717	CARS	cysteinyl-tRNA synthetase
34408_at	1.44e-02	3.08e-04	-37353468	0.14845	-0.87370018	RTN2	reticulon 2
217027_x_at	1.44e-02	3.09e-04	37352863	0.14826	0.81159037
225665_at	1.45e-02	3.10e-04	-37343695	0.14538	-105534893	ZAK	sterile alpha motif and leucine zipper containing kinase AZK
203071_at	1.45e-02	3.11e-04	-37326442	0.13995	-126038298	MIR6872///SEMA3B	microRNA 6872///semaphorin 3B
238854_at	1.45e-02	3.12e-04	37324537	0.13935	0.64725076	NRAV	negative regulator of antiviral response (non-protein coding)
224364_s_at	1.46e-02	3.12e-04	-37318369	0.13741	-0.48087619	PPIL3	peptidylprolyl isomerase like 3
231853_at	1.46e-02	3.13e-04	-37313714	0.13595	-0.59888811	TUBD1	tubulin delta 1
231015_at	1.46e-02	3.13e-04	-37308169	0.13421	-101710328	KLF15	Kruppel like factor 15
203967_at	1.46e-02	3.14e-04	37305525	0.13338	11400365	CDC6	cell division cycle 6
1557961_s_at	1.46e-02	3.15e-04	-3729316	0.12949	-174418694	C8orf88	chromosome 8 open reading frame 88
229641_at	1.47e-02	3.16e-04	-37282689	0.1262	-197996292	CCBE1	collagen and calcium binding EGF domains 1
243486_at	1.48e-02	3.19e-04	37259394	0.11889	162084322
229107_at	1.48e-02	3.20e-04	-37250388	0.11606	-105594707
209163_at	1.48e-02	3.20e-04	37247619	0.11519	0.75413169	CYB561	cytochrome b561
228935_at	1.50e-02	3.24e-04	37212634	0.10421	140444828	SLC4A8	solute carrier family 4 member 8
235545_at	1.50e-02	3.24e-04	37208916	0.10305	141237755	DEPDC1	DEP domain containing 1
1557889_at	1.50e-02	3.25e-04	37207433	0.10258	168844692
228099_at	1.50e-02	3.25e-04	-37203651	0.10139	-0.64456118	ZNF550	zinc finger protein 550
225816_at	1.50e-02	3.25e-04	-3720256	0.10105	-0.64297067	JADE1	jade family PHD finger 1
203968_s_at	1.50e-02	3.26e-04	37197555	0.09948	0.90305113	CDC6	cell division cycle 6
210824_at	1.50e-02	3.26e-04	37195243	0.09876	134424121
202719_s_at	1.51e-02	3.27e-04	37183426	0.09505	0.89901753	TES	testin LIM domain protein
214943_s_at	1.51e-02	3.27e-04	3718272	0.09483	126942002	ARID4B///RBM34	AT-rich interaction domain 4B///RNA binding motif protein 34
225811_at	1.51e-02	3.28e-04	-37178103	0.09338	-0.61624835	C11orf58	chromosome 11 open reading frame 58
243629_x_at	1.51e-02	3.29e-04	-37172268	0.09155	-11138827	MFI2-AS1	MFI2 antisense RNA 1
239280_at	1.51e-02	3.29e-04	-3716992	0.09082	-152055418
218936_s_at	1.51e-02	3.30e-04	-37164101	0.089	-0.51469883	CCDC59	coiled-coil domain containing 59
221781_s_at	1.51e-02	3.30e-04	37160785	0.08796	126986698	DNAJC10	DnaJ heat shock protein family (Hsp40) member C10
1554449_at	1.51e-02	3.30e-04	37156004	0.08646	179072137	MIER3	MIER family member 3
230974_at	1.51e-02	3.31e-04	-37152097	0.08523	-127538177	DDX19B	DEAD-box helicase 19B
1554482_a_at	1.52e-02	3.32e-04	37138479	0.08097	0.68636641	SAR1B	secretion associated Ras related GTPase 1B
229010_at	1.52e-02	3.33e-04	37135334	0.07998	0.95466179	CBL	Cbl proto-oncogene
1554676_at	1.52e-02	3.33e-04	37134421	0.0797	143890415	SRGN	serglycin
226933_s_at	1.52e-02	3.33e-04	-37132435	0.07907	-163266743	ID4	inhibitor of DNA binding 4, HLH protein
205010_at	1.52e-02	3.34e-04	37128415	0.07782	0.77858141	GNL3L	G protein nucleolar 3 like
201843_s_at	1.52e-02	3.34e-04	-37123246	0.0762	-194160034	EFEMP1	EGF containing fibulin like extracellular matrix protein 1
231125_at	1.52e-02	3.34e-04	-37122702	0.07603	-119707031
236428_at	1.52e-02	3.35e-04	-37119745	0.0751	-118344572
218928_s_at	1.53e-02	3.37e-04	37098762	0.06853	125916965	SLC37A1	solute carrier family 37 member 1
214945_at	1.53e-02	3.38e-04	-37087762	0.06509	-170532753	LOC101930363///LOC101928349///LOC100507387///FAM153C///FAM153A///FAM153B	uncharacterized LOC101930363///uncharacterized LOC101928349///uncharacterized LOC100507387///family with sequence similarity 153, member C///family with sequence similarity 153 member A///family with sequence similarity 153 member B
201780_s_at	1.54e-02	3.39e-04	-37081171	0.06303	-0.61536174	RNF13	ring finger protein 13
214790_at	1.54e-02	3.39e-04	-37080713	0.06288	-0.87510267	SENP6	SUMO1/sentrin specific peptidase 6
239034_at	1.55e-02	3.42e-04	-3705917	0.05615	-0.63892936	LINC01560	long intergenic non-protein coding RNA 1560
201841_s_at	1.55e-02	3.42e-04	37054473	0.05468	124597643	HSPB1	heat shock protein family B (small) member 1
228728_at	1.55e-02	3.43e-04	-37052086	0.05393	-172020462	CPED1	cadherin like and PC-esterase domain containing 1
221563_at	1.55e-02	3.43e-04	3704829	0.05274	0.95460753	DUSP10	dual specificity phosphatase 10
238691_at	1.55e-02	3.44e-04	-37043191	0.05115	-0.81656283	SCARNA13///SNHG10	small Cajal body-specific RNA 13///small nucleolar RNA host gene 10
209856_x_at	1.55e-02	3.45e-04	3703368	0.04818	115319813	ABI2	abl-interactor 2
203916_at	1.55e-02	3.45e-04	-37029544	0.04688	-0.68458752	NDST2	N-deacetylase and N-sulfotransferase 2
218542_at	1.56e-02	3.47e-04	37019445	0.04373	175909651	CEP55	centrosomal protein 55
217621_at	1.56e-02	3.47e-04	-37019218	0.04366	-295750076	SLC6A2	solute carrier family 6 member 2
227341_at	1.56e-02	3.48e-04	-37009179	0.04052	-185038052	BEND7	BEN domain containing 7
209613_s_at	1.56e-02	3.48e-04	-37007681	0.04005	-205220119	ADH1B	alcohol dehydrogenase 1B (class I), beta polypeptide
1569701_at	1.56e-02	3.48e-04	-37007039	0.03985	-167068518	PER3	period circadian clock 3
209875_s_at	1.57e-02	3.50e-04	36989872	0.03449	158086468	SPP1	secreted phosphoprotein 1
226799_at	1.57e-02	3.51e-04	36983947	0.03264	102159045	FGD6	FYVE, RhoGEF and PH domain containing 6
209737_at	1.57e-02	3.51e-04	-36981517	0.03188	-101807672	MAGI2	membrane associated guanylate kinase, WW and PDZ domain containing 2
1568720_at	1.57e-02	3.51e-04	-36981248	0.0318	-127483153	ZNF506	zinc finger protein 506
231508_s_at	1.57e-02	3.53e-04	-36967604	0.02754	-113683644
206493_at	1.58e-02	3.55e-04	-36951793	0.0226	-13510566	ITGA2B	integrin subunit alpha 2b
217094_s_at	1.59e-02	3.57e-04	36931809	0.01637	0.90332195	ITCH	itchy E3 ubiquitin protein ligase
200643_at	1.59e-02	3.58e-04	36928978	0.01549	0.72961836	HDLBP	high density lipoprotein binding protein
223257_at	1.59e-02	3.58e-04	-36928158	0.01523	-0.74378785	G2E3	G2/M-phase specific E3 ubiquitin protein ligase
205768_s_at	1.59e-02	3.58e-04	36924148	0.01398	128780475	SLC27A2	solute carrier family 27 member 2
204052_s_at	1.60e-02	3.60e-04	-36909248	0.00934	-322495284	SFRP4	secreted frizzled related protein 4
223057_s_at	1.60e-02	3.60e-04	36908386	0.00907	0.71692584	XPO5	exportin 5
228416_at	1.60e-02	3.60e-04	-36907568	0.00881	-0.85159807	ACVR2A	activin A receptor type 2A
209121_x_at	1.60e-02	3.62e-04	-3689668	0.00542	-0.64175192	NR2F2	nuclear receptor subfamily 2 group F member 2
219990_at	1.60e-02	3.62e-04	36893485	0.00442	133746728	E2F8	E2F transcription factor 8
238893_at	1.61e-02	3.63e-04	-3688394	0.00145	-0.81393005	LINC00936	long intergenic non-protein coding RNA 936
235183_at	1.61e-02	3.63e-04	-36883809	0.00141	-141568762	FILIP1	filamin A interacting protein 1
222106_at	1.61e-02	3.64e-04	-36874024	-0.00164	-108189642	PRND	prion protein 2 (dublet)
218567_x_at	1.61e-02	3.65e-04	36866794	-0.00389	0.63500378	DPP3	dipeptidyl peptidase 3
212514_x_at	1.61e-02	3.65e-04	36866286	-0.00405	0.74428464	DDX3X	DEAD-box helicase 3, X-linked
225597_at	1.61e-02	3.65e-04	-36866264	-0.00406	-0.74063191	SLC45A4	solute carrier family 45 member 4
243785_at	1.61e-02	3.67e-04	-36856618	-0.00706	-107082405	LOC100272217	uncharacterized LOC100272217
226202_at	1.61e-02	3.67e-04	36854792	-0.00763	0.8936499	ZNF398	zinc finger protein 398
238669_at	1.61e-02	3.67e-04	-36854398	-0.00776	-159674135	PTGS1	prostaglandin-endoperoxide synthase 1
225292_at	1.61e-02	3.68e-04	-36847738	-0.00983	-10777987	COL27A1	collagen type XXVII alpha 1 chain
229705_at	1.61e-02	3.68e-04	-36846321	-0.01027	-0.77484409	PIK3C3	phosphatidylinositol 3-kinase catalytic subunit type 3
200598_s_at	1.62e-02	3.69e-04	3684033	-0.01214	0.95792844	MIR3652///HSP90B1	microRNA 3652///heat shock protein 90 beta family member 1
219778_at	1.62e-02	3.69e-04	-36837773	-0.01293	-21565114	ZFPM2	zinc finger protein, FOG family member 2
213119_at	1.62e-02	3.70e-04	36832031	-0.01472	0.8005415	SLC36A1	solute carrier family 36 member 1
227486_at	1.62e-02	3.70e-04	-3683194	-0.01475	-180858276	NT5E	5'-nucleotidase ecto
1569312_at	1.62e-02	3.70e-04	36830436	-0.01522	130641783
239835_at	1.62e-02	3.70e-04	36830252	-0.01527	115470118	KBTBD8	kelch repeat and BTB domain containing 8
1557557_at	1.62e-02	3.71e-04	-36820834	-0.0182	-14028055	MATN1-AS1	MATN1 antisense RNA 1
219487_at	1.62e-02	3.72e-04	-3681217	-0.0209	-101826711	BBS10	Bardet-Biedl syndrome 10
238628_s_at	1.63e-02	3.73e-04	-36806562	-0.02265	-106233918	TRAPPC2L	trafficking protein particle complex 2 like
200913_at	1.63e-02	3.73e-04	36804679	-0.02323	0.73357945	PPM1G	protein phosphatase, Mg2+/Mn2+ dependent 1G
1487_at	1.63e-02	3.74e-04	3679703	-0.02561	0.59187941	ESRRA	estrogen related receptor alpha
231046_at	1.63e-02	3.75e-04	-36794789	-0.02631	-104850088	LINC01023	long intergenic non-protein coding RNA 1023
223278_at	1.63e-02	3.75e-04	36793153	-0.02682	179353272	GJB2	gap junction protein beta 2
238154_at	1.63e-02	3.75e-04	-36792034	-0.02716	-0.83943589	CEP70	centrosomal protein 70
205585_at	1.63e-02	3.76e-04	36783686	-0.02976	0.80770797	ETV6	ETS variant 6
1558766_at	1.63e-02	3.77e-04	36777717	-0.03162	118291635
207956_x_at	1.64e-02	3.78e-04	-3676813	-0.0346	-0.6701142	PDS5B	PDS5 cohesin associated factor B
204477_at	1.64e-02	3.80e-04	36752941	-0.03932	0.70853358	RABIF	RAB interacting factor
229779_at	1.64e-02	3.81e-04	-36749366	-0.04043	-190732873	COL4A4	collagen type IV alpha 4 chain
218651_s_at	1.65e-02	3.81e-04	-36744268	-0.04201	-0.7264997	LARP6	La ribonucleoprotein domain family member 6
226734_at	1.65e-02	3.83e-04	36734119	-0.04517	0.7430014	EIF4E2	eukaryotic translation initiation factor 4E family member 2
214102_at	1.65e-02	3.83e-04	-36733943	-0.04522	-0.81151321
228353_x_at	1.65e-02	3.83e-04	36730848	-0.04618	132786568	UBASH3B	ubiquitin associated and SH3 domain containing B
201027_s_at	1.65e-02	3.84e-04	36724376	-0.04819	0.75300777	EIF5B	eukaryotic translation initiation factor 5B
201954_at	1.65e-02	3.84e-04	36724256	-0.04823	0.86265706	ARPC1B	actin related protein 2/3 complex subunit 1B
205240_at	1.65e-02	3.84e-04	36723106	-0.04859	142282619	GPSM2	G-protein signaling modulator 2
236369_at	1.65e-02	3.85e-04	-36715766	-0.05087	-0.74614182	TSPY26P	testis specific protein, Y-linked 26, pseudogene
201874_at	1.65e-02	3.85e-04	36712292	-0.05195	0.71266884	MPZL1	myelin protein zero like 1
204872_at	1.65e-02	3.86e-04	-36706161	-0.05385	-143437266	TLE4	transducin like enhancer of split 4
239209_at	1.65e-02	3.86e-04	-36705373	-0.05409	-196202544
202851_at	1.65e-02	3.86e-04	3670496	-0.05422	13730348	AAGAB	alpha- and gamma-adaptin binding protein
212549_at	1.65e-02	3.86e-04	-36704678	-0.05431	-0.5966168	STAT5B	signal transducer and activator of transcription 5B
209803_s_at	1.65e-02	3.87e-04	36701092	-0.05542	161443801	PHLDA2	pleckstrin homology like domain family A member 2
223381_at	1.66e-02	3.88e-04	36690232	-0.05879	162471373	NUF2	NUF2, NDC80 kinetochore complex component
243526_at	1.66e-02	3.89e-04	-36684677	-0.06052	-17853029	WDR86	WD repeat domain 86
209445_x_at	1.66e-02	3.90e-04	36676898	-0.06293	0.76152966	COA1	cytochrome c oxidase assembly factor 1 homolog
218975_at	1.67e-02	3.91e-04	-36672839	-0.06419	-143000893	COL5A3	collagen type V alpha 3 chain
1556354_s_at	1.67e-02	3.92e-04	-36662629	-0.06736	-169016405	RGL3	ral guanine nucleotide dissociation stimulator like 3
204276_at	1.67e-02	3.92e-04	-36659795	-0.06824	-0.63177139	TK2	thymidine kinase 2, mitochondrial
228528_at	1.67e-02	3.94e-04	-36650241	-0.0712	-138485479	MIR29C///MIR29B2	microRNA 29c///microRNA 29b-2
218637_at	1.69e-02	3.97e-04	-36624848	-0.07907	-0.81384407	IMPACT	impact RWD domain protein
228160_at	1.69e-02	3.98e-04	-36621731	-0.08004	-153104504	LINC00667	long intergenic non-protein coding RNA 667
213340_s_at	1.69e-02	3.98e-04	-36619683	-0.08067	-0.54050241	TP73-AS1	TP73 antisense RNA 1
238456_at	1.69e-02	3.98e-04	-36618913	-0.08091	-0.87918969	LOC100289230	uncharacterized LOC100289230
216305_s_at	1.69e-02	3.98e-04	-36616646	-0.08162	-0.68977297	GCFC2	GC-rich sequence DNA-binding factor 2
237753_at	1.69e-02	3.99e-04	3661024	-0.0836	13724008	IL21R	interleukin 21 receptor
210417_s_at	1.69e-02	4.00e-04	36604678	-0.08532	0.9265313	PI4KB	phosphatidylinositol 4-kinase beta
212038_s_at	1.69e-02	4.01e-04	36600625	-0.08658	125064884	VDAC1	voltage dependent anion channel 1
212219_at	1.69e-02	4.01e-04	36598933	-0.0871	0.6526703	PSME4	proteasome activator subunit 4
212430_at	1.69e-02	4.01e-04	36594976	-0.08833	0.66022887	RBM38	RNA binding motif protein 38
214511_x_at	1.69e-02	4.02e-04	36591876	-0.08929	127400173	FCGR1B	Fc fragment of IgG receptor Ib
229806_at	1.70e-02	4.03e-04	-36585033	-0.09141	-17422454	QRICH1	glutamine rich 1
202147_s_at	1.70e-02	4.04e-04	36575325	-0.09441	0.75169647	IFRD1	interferon related developmental regulator 1
244788_at	1.71e-02	4.06e-04	-36559083	-0.09944	-110397665
225687_at	1.71e-02	4.07e-04	36551927	-0.10166	153092794	FAM83D	family with sequence similarity 83 member D
202441_at	1.72e-02	4.08e-04	-36544036	-0.1041	-0.67447976	ERLIN1	ER lipid raft associated 1
204537_s_at	1.72e-02	4.10e-04	-36532651	-0.10762	-168985681	MIR452///MIR224///GABRE	microRNA 452///microRNA 224///gamma-aminobutyric acid type A receptor epsilon subunit
227727_at	1.72e-02	4.11e-04	-3652456	-0.11012	-14295631	MRGPRF	MAS related GPR family member F
212949_at	1.72e-02	4.11e-04	36523887	-0.11033	145045907	NCAPH	non-SMC condensin I complex subunit H
217791_s_at	1.73e-02	4.13e-04	36515166	-0.11303	0.89176537	ALDH18A1	aldehyde dehydrogenase 18 family member A1
209760_at	1.73e-02	4.13e-04	36513299	-0.11361	0.75632851	KIAA0922	KIAA0922
201399_s_at	1.73e-02	4.13e-04	36508842	-0.11499	0.93730535	TRAM1	translocation associated membrane protein 1
1552648_a_at	1.73e-02	4.15e-04	36495125	-0.11923	104029855	TNFRSF10A	TNF receptor superfamily member 10a
214604_at	1.73e-02	4.16e-04	-36493177	-0.11983	-0.99929725	HOXD11	homeobox D11
203145_at	1.73e-02	4.16e-04	36491382	-0.12038	0.86779181	SPAG5	sperm associated antigen 5
222478_at	1.74e-02	4.17e-04	-36483069	-0.12295	-0.66294853	VPS36	vacuolar protein sorting 36 homolog
1559190_s_at	1.74e-02	4.19e-04	-36472823	-0.12612	-0.96209054	RDH13	retinol dehydrogenase 13
230561_s_at	1.75e-02	4.20e-04	-36465847	-0.12827	-0.86977874	KANSL1L	KAT8 regulatory NSL complex subunit 1 like
222155_s_at	1.75e-02	4.22e-04	36450414	-0.13304	103083709	SLC52A2	solute carrier family 52 member 2
AFFX-HUMGAPDH/M33197_5_at	1.75e-02	4.22e-04	3644672	-0.13418	165357812	GAPDH	glyceraldehyde-3-phosphate dehydrogenase
210559_s_at	1.75e-02	4.22e-04	36446538	-0.13424	124799089	CDK1	cyclin dependent kinase 1
228502_at	1.76e-02	4.24e-04	-36434595	-0.13793	-2094471	RPS6KA6	ribosomal protein S6 kinase A6
225975_at	1.76e-02	4.24e-04	-36434029	-0.1381	-109941584	PCDH18	protocadherin 18
226392_at	1.77e-02	4.28e-04	-36410603	-0.14533	-0.87015921	RASA2	RAS p21 protein activator 2
209232_s_at	1.78e-02	4.30e-04	36391968	-0.15108	0.61582685	DCTN5	dynactin subunit 5
205708_s_at	1.79e-02	4.33e-04	36377199	-0.15563	0.79355612	TRPM2	transient receptor potential cation channel subfamily M member 2
201893_x_at	1.80e-02	4.36e-04	-36352255	-0.16332	-151997913	DCN	decorin
204962_s_at	1.80e-02	4.37e-04	36348641	-0.16444	143698378	SLC35F6///CENPA	solute carrier family 35 member F6///centromere protein A
215766_at	1.81e-02	4.38e-04	-36339192	-0.16735	-0.56995299	GSTA1	glutathione S-transferase alpha 1
224873_s_at	1.81e-02	4.38e-04	-36338632	-0.16752	-0.87572443	MRPS25	mitochondrial ribosomal protein S25
219093_at	1.81e-02	4.40e-04	-36327349	-0.171	-183250432	PID1	phosphotyrosine interaction domain containing 1
230680_at	1.82e-02	4.41e-04	-36320136	-0.17322	-225787531	SLITRK4	SLIT and NTRK like family member 4
1555730_a_at	1.82e-02	4.42e-04	36315316	-0.1747	195092179	CFL1	cofilin 1
1554569_a_at	1.83e-02	4.44e-04	3629889	-0.17976	108385156	CELF2	CUGBP, Elav-like family member 2
205620_at	1.83e-02	4.45e-04	-36297652	-0.18014	-1305341	F10	coagulation factor X
214598_at	1.83e-02	4.46e-04	-36288317	-0.18302	-186177471	CLDN8	claudin 8
208673_s_at	1.83e-02	4.46e-04	-36287443	-0.18329	-0.60787163	SRSF3	serine and arginine rich splicing factor 3
235024_at	1.83e-02	4.46e-04	-3628631	-0.18363	-0.73542261	JADE1	jade family PHD finger 1
204233_s_at	1.83e-02	4.47e-04	36279702	-0.18567	0.88203722	CHKA	choline kinase alpha
201791_s_at	1.83e-02	4.48e-04	36276421	-0.18668	0.77038852	DHCR7	7-dehydrocholesterol reductase
228051_at	1.83e-02	4.48e-04	36275406	-0.18699	100716676	ARFGEF3	ARFGEF family member 3
225154_at	1.83e-02	4.49e-04	36269965	-0.18866	0.80367152	SYAP1	synapse associated protein 1
212063_at	1.83e-02	4.49e-04	36267762	-0.18934	133338956	CD44	CD44 molecule (Indian blood group)
201875_s_at	1.84e-02	4.50e-04	36260742	-0.1915	0.71392209	MPZL1	myelin protein zero like 1
201229_s_at	1.84e-02	4.51e-04	36254146	-0.19353	0.77108887	ARIH2	ariadne RBR E3 ubiquitin protein ligase 2
201960_s_at	1.84e-02	4.52e-04	-36251068	-0.19448	-0.55643036	MYCBP2	MYC binding protein 2, E3 ubiquitin protein ligase
214718_at	1.84e-02	4.52e-04	-3624788	-0.19546	-0.74031684	GATAD1	GATA zinc finger domain containing 1
244861_at	1.84e-02	4.53e-04	-36243608	-0.19677	-110404643	ZNF527	zinc finger protein 527
228960_at	1.84e-02	4.53e-04	-36242186	-0.19721	-0.67557956	ICE2	interactor of little elongation complex ELL subunit 2
217950_at	1.84e-02	4.53e-04	-36239881	-0.19792	-0.55700534	NOSIP	nitric oxide synthase interacting protein
243444_at	1.84e-02	4.54e-04	3623818	-0.19844	113492837	SRD5A3	steroid 5 alpha-reductase 3
203420_at	1.84e-02	4.54e-04	-36234487	-0.19958	-0.72467776	FAM8A1	family with sequence similarity 8 member A1
1553655_at	1.84e-02	4.55e-04	36231346	-0.20054	292202427	CDC20B	cell division cycle 20B
209705_at	1.84e-02	4.56e-04	-36226675	-0.20198	-0.51277592	MTF2	metal response element binding transcription factor 2
243140_at	1.85e-02	4.56e-04	-36224188	-0.20274	-196722997	ACTA2	actin, alpha 2, smooth muscle, aorta
211180_x_at	1.85e-02	4.56e-04	36220646	-0.20383	111465029	LOC101928269///LOC100506403///RUNX1	uncharacterized LOC101928269///uncharacterized LOC100506403///runt related transcription factor 1
241771_at	1.85e-02	4.57e-04	36219432	-0.2042	107654687	RIMBP2	RIMS binding protein 2
227508_at	1.85e-02	4.57e-04	36217555	-0.20478	0.66271278
211280_s_at	1.85e-02	4.58e-04	36211564	-0.20662	114603923	NRF1	nuclear respiratory factor 1
236936_at	1.85e-02	4.59e-04	-3620182	-0.20962	-142630099
201422_at	1.85e-02	4.60e-04	36197044	-0.21108	126448864	IFI30///PIK3R2	IFI30, lysosomal thiol reductase///phosphoinositide-3-kinase regulatory subunit 2
207016_s_at	1.85e-02	4.60e-04	-36194992	-0.21171	-193048837	LOC101928635///ALDH1A2	uncharacterized LOC101928635///aldehyde dehydrogenase 1 family member A2
232069_at	1.86e-02	4.61e-04	-36189375	-0.21344	-146168392	KIF26A	kinesin family member 26A
241252_at	1.86e-02	4.63e-04	36180242	-0.21624	16300154	ESCO2	establishment of sister chromatid cohesion N-acetyltransferase 2
201721_s_at	1.86e-02	4.63e-04	36178347	-0.21682	127458106	LAPTM5	lysosomal protein transmembrane 5
219561_at	1.86e-02	4.63e-04	-36176825	-0.21729	-118051366	COPZ2	coatomer protein complex subunit zeta 2
242065_x_at	1.86e-02	4.64e-04	-36173699	-0.21825	-0.53128729	IDI1	isopentenyl-diphosphate delta isomerase 1
230218_at	1.86e-02	4.64e-04	-36171922	-0.2188	-117039335	HIC1	hypermethylated in cancer 1
201729_s_at	1.86e-02	4.65e-04	36169552	-0.21953	0.684748	KIAA0100	KIAA0100
231113_at	1.86e-02	4.65e-04	-3616915	-0.21965	-146962253
202626_s_at	1.86e-02	4.65e-04	36168519	-0.21984	0.75015194	LYN	LYN proto-oncogene, Src family tyrosine kinase
225572_at	1.86e-02	4.65e-04	-36163575	-0.22136	-0.49619516	CREB1	cAMP responsive element binding protein 1
235428_at	1.86e-02	4.66e-04	-3616085	-0.2222	-0.88903371	MINCR	MYC-induced long noncoding RNA
204580_at	1.86e-02	4.66e-04	36158688	-0.22286	217718214	MMP12	matrix metallopeptidase 12
216349_at	1.86e-02	4.67e-04	36151388	-0.2251	117987504	DGKH	diacylglycerol kinase eta
222600_s_at	1.87e-02	4.70e-04	36137827	-0.22926	0.85006113	UBA6	ubiquitin like modifier activating enzyme 6
215342_s_at	1.87e-02	4.70e-04	36135683	-0.22992	0.90052909	RABGAP1L	RAB GTPase activating protein 1 like
211958_at	1.87e-02	4.71e-04	36131282	-0.23127	120621805	IGFBP5	insulin like growth factor binding protein 5
222458_s_at	1.88e-02	4.72e-04	36124462	-0.23336	136771415	AKIRIN1	akirin 1
219978_s_at	1.88e-02	4.74e-04	36108873	-0.23814	115175558	NUSAP1	nucleolar and spindle associated protein 1
227183_at	1.89e-02	4.75e-04	-36102165	-0.2402	-143302691	CARMN///MIR145	cardiac mesoderm enhancer-associated non-coding RNA///microRNA 145
211048_s_at	1.89e-02	4.76e-04	36098698	-0.24126	0.90676668	PDIA4	protein disulfide isomerase family A member 4
201663_s_at	1.90e-02	4.78e-04	36084476	-0.24562	100742386	SMC4	structural maintenance of chromosomes 4
237459_at	1.90e-02	4.79e-04	3608263	-0.24619	110830631
207564_x_at	1.90e-02	4.79e-04	-36079006	-0.2473	-103497171	OGT	O-linked N-acetylglucosamine (GlcNAc) transferase
208677_s_at	1.90e-02	4.79e-04	36078793	-0.24736	0.91676565	BSG	basigin (Ok blood group)
1566294_at	1.90e-02	4.80e-04	36071718	-0.24953	111327665
1557415_s_at	1.90e-02	4.80e-04	-36070744	-0.24983	-0.90711154	LETM2	leucine zipper and EF-hand containing transmembrane protein 2
214336_s_at	1.90e-02	4.83e-04	36055505	-0.2545	0.72577719	COPA	coatomer protein complex subunit alpha
201490_s_at	1.90e-02	4.84e-04	36051527	-0.25572	153754708	PPIF	peptidylprolyl isomerase F
207549_x_at	1.90e-02	4.84e-04	36051353	-0.25577	0.67393744	CD46	CD46 molecule
204379_s_at	1.90e-02	4.84e-04	-36051317	-0.25578	-220581308	FGFR3	fibroblast growth factor receptor 3
237098_at	1.90e-02	4.84e-04	-3604744	-0.25697	-109035466	C1orf21	chromosome 1 open reading frame 21
235723_at	1.90e-02	4.84e-04	-36046604	-0.25722	-14975873	BNC2	basonuclin 2
229082_at	1.90e-02	4.85e-04	36043935	-0.25804	142218666	CCDC125	coiled-coil domain containing 125
216954_x_at	1.90e-02	4.85e-04	-36042117	-0.2586	-0.61622534	ATP5O	ATP synthase, H+ transporting, mitochondrial F1 complex, O subunit
205046_at	1.90e-02	4.86e-04	36040072	-0.25922	131334413	CENPE	centromere protein E
202227_s_at	1.90e-02	4.86e-04	-36037958	-0.25987	-0.52897794	BRD8	bromodomain containing 8
203438_at	1.90e-02	4.86e-04	3603555	-0.26061	130295939	STC2	stanniocalcin 2
232940_s_at	1.90e-02	4.86e-04	36035011	-0.26077	0.95855451	KMT2C	lysine methyltransferase 2C
227690_at	1.90e-02	4.87e-04	-36033198	-0.26133	-174156328	GABRB3	gamma-aminobutyric acid type A receptor beta3 subunit
222646_s_at	1.90e-02	4.87e-04	36032374	-0.26158	117766385	ERO1A	endoplasmic reticulum oxidoreductase 1 alpha
237315_at	1.90e-02	4.87e-04	-36028505	-0.26277	-103747386
207467_x_at	1.90e-02	4.88e-04	36025394	-0.26372	0.6807138	CAST	calpastatin
218124_at	1.90e-02	4.88e-04	36024184	-0.26409	0.64200142	RETSAT	retinol saturase
1552618_at	1.90e-02	4.88e-04	36023337	-0.26435	0.7678985	STX6	syntaxin 6
225047_at	1.91e-02	4.90e-04	-36016048	-0.26658	-0.64996221	NUP58	nucleoporin 58
218662_s_at	1.91e-02	4.90e-04	36014505	-0.26705	135420741	NCAPG	non-SMC condensin I complex subunit G
225780_at	1.91e-02	4.90e-04	36011087	-0.2681	0.4500428	DDI2///RSC1A1	DNA damage inducible 1 homolog 2///regulatory solute carrier protein, family 1, member 1
214077_x_at	1.91e-02	4.91e-04	-36006336	-0.26955	-0.78312923	MEIS3P1	Meis homeobox 3 pseudogene 1
218083_at	1.91e-02	4.91e-04	36005829	-0.2697	0.73847266	PTGES2	prostaglandin E synthase 2
203638_s_at	1.91e-02	4.92e-04	-36001971	-0.27089	-130825541	FGFR2	fibroblast growth factor receptor 2
216863_s_at	1.91e-02	4.93e-04	35992927	-0.27365	0.66601676	MORC2	MORC family CW-type zinc finger 2
226581_at	1.91e-02	4.93e-04	-35992403	-0.27381	-0.50379421	RBSN	rabenosyn, RAB effector
222431_at	1.92e-02	4.96e-04	-35976493	-0.27868	-0.514799	SPIN1	spindlin 1
209680_s_at	1.92e-02	4.96e-04	35975794	-0.27889	104322785	KIFC1	kinesin family member C1
224773_at	1.92e-02	4.97e-04	35972396	-0.27993	145790866	NAV1	neuron navigator 1
229465_s_at	1.92e-02	4.97e-04	-35972351	-0.27994	-0.9501555	PTPRS	protein tyrosine phosphatase, receptor type S
233841_s_at	1.92e-02	4.98e-04	35968462	-0.28113	0.83903503	SUDS3	SDS3 homolog, SIN3A corepressor complex component
225253_s_at	1.92e-02	4.99e-04	35960845	-0.28346	0.83586466	METTL2A///METTL2B	methyltransferase like 2A///methyltransferase like 2B
224940_s_at	1.92e-02	4.99e-04	-35959948	-0.28374	-152094987	PAPPA	pappalysin 1
229921_at	1.92e-02	4.99e-04	-35959928	-0.28374	-164328994	KIF5A	kinesin family member 5A
204373_s_at	1.93e-02	5.00e-04	35953107	-0.28583	0.52715957	CEP350	centrosomal protein 350
230032_at	1.93e-02	5.01e-04	-35949108	-0.28705	-0.65744378	OSGEPL1	O-sialoglycoprotein endopeptidase-like 1
243128_at	1.93e-02	5.01e-04	-35948534	-0.28722	-122713497	ZNF175	zinc finger protein 175
233116_at	1.93e-02	5.02e-04	-35941812	-0.28928	-107647831	ZFP92	ZFP92 zinc finger protein
46167_at	1.93e-02	5.03e-04	-35935306	-0.29127	-0.4580997	MROH7-TTC4///TTC4	MROH7-TTC4 readthrough (NMD candidate)///tetratricopeptide repeat domain 4
205005_s_at	1.93e-02	5.03e-04	-35934728	-0.29144	-0.92119176	NMT2	N-myristoyltransferase 2
230598_at	1.93e-02	5.04e-04	-3593136	-0.29247	-0.77959147
218966_at	1.95e-02	5.10e-04	35898696	-0.30245	0.64160233	MYO5C	myosin VC
1557357_at	1.95e-02	5.10e-04	-3589815	-0.30261	-0.95008349	THUMPD3-AS1	THUMPD3 antisense RNA 1
1555274_a_at	1.95e-02	5.10e-04	35896272	-0.30319	100272051	EPT1	ethanolaminephosphotransferase 1
203642_s_at	1.95e-02	5.11e-04	35892157	-0.30444	132285191	COBLL1	cordon-bleu WH2 repeat protein like 1
235647_at	1.96e-02	5.13e-04	-35877906	-0.30879	-0.59230702	AP4S1	adaptor related protein complex 4 sigma 1 subunit
214804_at	1.97e-02	5.15e-04	3586827	-0.31173	0.81177662	CENPI	centromere protein I
226797_at	1.97e-02	5.17e-04	-35857433	-0.31504	-0.57202066	MBTD1	mbt domain containing 1
206348_s_at	1.97e-02	5.17e-04	35856081	-0.31545	169340255	PDK3	pyruvate dehydrogenase kinase 3
223639_s_at	1.98e-02	5.20e-04	-35841617	-0.31986	-0.69951093	ZNRD1	zinc ribbon domain containing 1
202192_s_at	1.98e-02	5.20e-04	-35840449	-0.32022	-0.81806891	GAS7	growth arrest specific 7
214143_x_at	1.99e-02	5.22e-04	-35826361	-0.32451	-0.50205564	RPL24	ribosomal protein L24
205541_s_at	1.99e-02	5.23e-04	-35821111	-0.32611	-201085424	GSPT2	G1 to S phase transition 2
232090_at	1.99e-02	5.23e-04	-3582098	-0.32615	-141599719	DNM3OS	DNM3 opposite strand/antisense RNA
205248_at	1.99e-02	5.24e-04	35816085	-0.32764	0.99527098	DOPEY2	dopey family member 2
222161_at	1.99e-02	5.24e-04	-35815124	-0.32793	-20172907	NAALAD2	N-acetylated alpha-linked acidic dipeptidase 2
209126_x_at	1.99e-02	5.25e-04	35813228	-0.32851	139364056	KRT6B	keratin 6B
219431_at	1.99e-02	5.25e-04	-35813227	-0.32851	-0.63248647	ARHGAP10	Rho GTPase activating protein 10
223282_at	1.99e-02	5.25e-04	-35811895	-0.32892	-104088328	TSHZ1	teashirt zinc finger homeobox 1
228817_at	1.99e-02	5.26e-04	-35805905	-0.33074	-0.53988124	ALG9	ALG9, alpha-1,2-mannosyltransferase
212179_at	1.99e-02	5.26e-04	-35805711	-0.3308	-0.76689994	PNISR	PNN interacting serine and arginine rich protein
223610_at	1.99e-02	5.26e-04	-35802402	-0.33181	-134201282	SEMA5B	semaphorin 5B
209631_s_at	1.99e-02	5.27e-04	35798947	-0.33286	173019781	SEL1L2///GPR37	SEL1L2 ERAD E3 ligase adaptor subunit///G protein-coupled receptor 37
217457_s_at	1.99e-02	5.27e-04	35798691	-0.33294	0.86901057	RAP1GDS1	Rap1 GTPase-GDP dissociation stimulator 1
236341_at	1.99e-02	5.28e-04	35796096	-0.33373	20238422	CTLA4	cytotoxic T-lymphocyte associated protein 4
232458_at	2.00e-02	5.31e-04	-35777624	-0.33936	-167834988	COL3A1	collagen type III alpha 1 chain
228810_at	2.00e-02	5.32e-04	35772806	-0.34082	0.89422924	CCNYL1	cyclin Y like 1
212757_s_at	2.01e-02	5.33e-04	35768369	-0.34217	0.55227474	CAMK2G	calcium/calmodulin dependent protein kinase II gamma
237525_at	2.01e-02	5.33e-04	-357668	-0.34265	-121813807
215059_at	2.01e-02	5.35e-04	-35755604	-0.34606	-158593508
206675_s_at	2.02e-02	5.37e-04	35743579	-0.34972	123578166	SKIL	SKI-like proto-oncogene
35846_at	2.02e-02	5.37e-04	-35743557	-0.34973	-0.72555448	THRA	thyroid hormone receptor, alpha
201761_at	2.02e-02	5.37e-04	35742985	-0.3499	10350431	MTHFD2	methylenetetrahydrofolate dehydrogenase (NADP+ dependent) 2, methenyltetrahydrofolate cyclohydrolase
242122_at	2.02e-02	5.38e-04	-3573774	-0.3515	-176337332
206188_at	2.02e-02	5.38e-04	-35737736	-0.3515	-0.50652403	ZNF623	zinc finger protein 623
209496_at	2.02e-02	5.38e-04	-35737012	-0.35172	-169721555	RARRES2	retinoic acid receptor responder 2
202595_s_at	2.02e-02	5.41e-04	35721935	-0.3563	0.5529681	LEPROTL1	leptin receptor overlapping transcript-like 1
207066_at	2.03e-02	5.42e-04	-35719282	-0.35711	-113019735	HRC	histidine rich calcium binding protein
1563776_at	2.03e-02	5.42e-04	-35716638	-0.35791	-137025544	LOC100507283	uncharacterized LOC100507283
202532_s_at	2.03e-02	5.43e-04	35709632	-0.36004	0.71472425	DHFR	dihydrofolate reductase
227804_at	2.03e-02	5.45e-04	35700246	-0.3629	0.74515233	TLCD1	TLC domain containing 1
232932_at	2.03e-02	5.46e-04	35693266	-0.36502	111329259
205198_s_at	2.03e-02	5.47e-04	-35692191	-0.36535	-0.60910887	ATP7A	ATPase copper transporting alpha
243331_at	2.03e-02	5.47e-04	-35692081	-0.36538	-0.99348771
231789_at	2.03e-02	5.47e-04	-35692068	-0.36538	-161109348	PCDHB15	protocadherin beta 15
227047_x_at	2.03e-02	5.47e-04	-35692056	-0.36539	-0.76169344	ZBTB4	zinc finger and BTB domain containing 4
225312_at	2.03e-02	5.47e-04	-35688486	-0.36647	-0.90545489	COMMD6	COMM domain containing 6
1557551_at	2.04e-02	5.50e-04	35673899	-0.3709	164324996
232510_s_at	2.04e-02	5.50e-04	3567301	-0.37117	0.5910328	DPP3	dipeptidyl peptidase 3
203087_s_at	2.04e-02	5.51e-04	35669142	-0.37235	0.7847549	KIF2A	kinesin family member 2A
236656_s_at	2.04e-02	5.51e-04	-35666801	-0.37306	-131309033	LOC100288911	uncharacterized LOC100288911
227822_at	2.04e-02	5.51e-04	35666252	-0.37323	0.57072533	ZNF605	zinc finger protein 605
214088_s_at	2.04e-02	5.51e-04	35665903	-0.37333	129171617	FUT3	fucosyltransferase 3 (Lewis blood group)
210117_at	2.04e-02	5.51e-04	35665614	-0.37342	0.95522777	SPAG1	sperm associated antigen 1
229418_at	2.04e-02	5.52e-04	35664351	-0.3738	0.67022215	FAM222B	family with sequence similarity 222 member B
230274_s_at	2.04e-02	5.52e-04	-35663381	-0.3741	-0.71779182
207165_at	2.05e-02	5.54e-04	35650782	-0.37792	139384423	HMMR	hyaluronan mediated motility receptor
205114_s_at	2.05e-02	5.55e-04	-3564914	-0.37842	-114696523	CCL3L3///CCL3L1///CCL3	C-C motif chemokine ligand 3 like 3///C-C motif chemokine ligand 3 like 1///C-C motif chemokine ligand 3
241513_at	2.05e-02	5.55e-04	-35645807	-0.37944	-129383654
228488_at	2.05e-02	5.56e-04	35640362	-0.38109	0.79997296	TBC1D16	TBC1 domain family member 16
200035_at	2.05e-02	5.57e-04	-3563607	-0.38239	-0.45187076	CTDNEP1	CTD nuclear envelope phosphatase 1
202598_at	2.05e-02	5.57e-04	-3563548	-0.38257	-0.8204449	S100A13	S100 calcium binding protein A13
202784_s_at	2.05e-02	5.58e-04	35631983	-0.38363	0.80371974	NNT	nicotinamide nucleotide transhydrogenase
205362_s_at	2.05e-02	5.59e-04	-35628257	-0.38476	-0.63278456	PFDN4	prefoldin subunit 4
209120_at	2.05e-02	5.59e-04	-35628167	-0.38479	-0.83035881	NR2F2	nuclear receptor subfamily 2 group F member 2
232049_at	2.05e-02	5.59e-04	-35627317	-0.38505	-176508612	SNX2	sorting nexin 2
1555226_s_at	2.05e-02	5.59e-04	35623611	-0.38617	149933652	C1orf43	chromosome 1 open reading frame 43
221820_s_at	2.05e-02	5.59e-04	-35623221	-0.38629	-0.6062002	KAT8	lysine acetyltransferase 8
204753_s_at	2.05e-02	5.60e-04	-35622323	-0.38656	-182112305	HLF	HLF, PAR bZIP transcription factor
227980_at	2.05e-02	5.60e-04	-35618864	-0.38761	-0.5059653	ZNF322	zinc finger protein 322
225516_at	2.06e-02	5.63e-04	-35607081	-0.39119	-27943493	SLC7A2	solute carrier family 7 member 2
202693_s_at	2.06e-02	5.63e-04	35603365	-0.39232	0.65066399	STK17A	serine/threonine kinase 17a
204735_at	2.06e-02	5.63e-04	-35603331	-0.39233	-0.90215888	PDE4A	phosphodiesterase 4A
239171_at	2.06e-02	5.63e-04	35603301	-0.39233	106405902
235344_at	2.06e-02	5.64e-04	-35601966	-0.39274	-0.676954	PPM1A	protein phosphatase, Mg2+/Mn2+ dependent 1A
1564164_at	2.06e-02	5.65e-04	35596224	-0.39448	141094803	DENND1B	DENN domain containing 1B
205246_at	2.06e-02	5.65e-04	35592894	-0.39549	12572027	PEX13	peroxisomal biogenesis factor 13
230321_at	2.06e-02	5.66e-04	35588639	-0.39678	0.9124111	TOR1AIP2	torsin 1A interacting protein 2
222675_s_at	2.06e-02	5.67e-04	35584125	-0.39815	104347719	BAIAP2L1	BAI1 associated protein 2 like 1
218757_s_at	2.07e-02	5.69e-04	35571203	-0.40207	0.41742989	UPF3B	UPF3 regulator of nonsense transcripts homolog B (yeast)
218486_at	2.07e-02	5.69e-04	-35570759	-0.4022	-0.84518808	KLF11	Kruppel like factor 11
226783_at	2.07e-02	5.71e-04	-35562962	-0.40457	-0.84054371	PHYKPL	5-phosphohydroxy-L-lysine phospho-lyase
238030_at	2.08e-02	5.72e-04	-35557898	-0.4061	-0.8230433	ZNF268	zinc finger protein 268
201364_s_at	2.08e-02	5.74e-04	35545933	-0.40973	0.55710308	OAZ2	ornithine decarboxylase antizyme 2
230589_at	2.08e-02	5.74e-04	-35545776	-0.40977	-186877142	TRAF3IP2-AS1	TRAF3IP2 antisense RNA 1
217398_x_at	2.10e-02	5.80e-04	35516891	-0.41852	121479738	GAPDH	glyceraldehyde-3-phosphate dehydrogenase
217772_s_at	2.10e-02	5.80e-04	35515561	-0.41892	0.86699578	MTCH2	mitochondrial carrier 2
204444_at	2.10e-02	5.81e-04	35513003	-0.4197	130543657	KIF11	kinesin family member 11
224097_s_at	2.10e-02	5.82e-04	35505245	-0.42205	0.79942009	F11R	F11 receptor
228424_at	2.11e-02	5.83e-04	-35501743	-0.42311	-0.90117205	NAALADL1	N-acetylated alpha-linked acidic dipeptidase-like 1
201775_s_at	2.11e-02	5.85e-04	35493093	-0.42572	0.53163877	EFCAB14	EF-hand calcium binding domain 14
242169_at	2.11e-02	5.85e-04	-35491243	-0.42628	-151609883	BHMT2	betaine--homocysteine S-methyltransferase 2
203975_s_at	2.11e-02	5.86e-04	35488466	-0.42712	0.91197022	CHAF1A	chromatin assembly factor 1 subunit A
220084_at	2.11e-02	5.87e-04	-35483216	-0.42871	-224590003	C14orf105	chromosome 14 open reading frame 105
207387_s_at	2.11e-02	5.87e-04	35482543	-0.42892	110528398	GK	glycerol kinase
200599_s_at	2.12e-02	5.88e-04	35476074	-0.43087	0.6205574	MIR3652///HSP90B1	microRNA 3652///heat shock protein 90 beta family member 1
217969_at	2.12e-02	5.90e-04	-35468291	-0.43323	-0.62866155	VPS51	VPS51, GARP complex subunit
203787_at	2.12e-02	5.91e-04	-35459511	-0.43588	-0.86923962	SSBP2	single stranded DNA binding protein 2
216675_at	2.12e-02	5.92e-04	-35458056	-0.43632	-143136097
205439_at	2.12e-02	5.92e-04	-35454887	-0.43728	-183118198	GSTT2	glutathione S-transferase theta 2 (gene/pseudogene)
210110_x_at	2.13e-02	5.93e-04	35452226	-0.43809	0.77250645	HNRNPH3	heterogeneous nuclear ribonucleoprotein H3
204317_at	2.13e-02	5.93e-04	35449256	-0.43898	120934782	TRMU///GTSE1	tRNA 5-methylaminomethyl-2-thiouridylate methyltransferase///G2 and S-phase expressed 1
1560827_at	2.13e-02	5.94e-04	-35447923	-0.43939	-0.82015591	LOC101928725	uncharacterized LOC101928725
210754_s_at	2.14e-02	5.97e-04	35428995	-0.44511	0.78856626	LYN	LYN proto-oncogene, Src family tyrosine kinase
219465_at	2.14e-02	5.99e-04	35419036	-0.44812	132300246	APOA2	apolipoprotein A2
202006_at	2.15e-02	6.01e-04	35410888	-0.45058	0.65004857	PTPN12	protein tyrosine phosphatase, non-receptor type 12
200628_s_at	2.15e-02	6.03e-04	35400367	-0.45376	166398848	WARS	tryptophanyl-tRNA synthetase
210892_s_at	2.16e-02	6.05e-04	35393855	-0.45572	0.81336485	GTF2I	general transcription factor IIi
204202_at	2.16e-02	6.05e-04	35391857	-0.45633	0.68736575	IQCE	IQ motif containing E
212228_s_at	2.16e-02	6.05e-04	35389418	-0.45706	0.48610012	COQ9	coenzyme Q9
237328_at	2.16e-02	6.06e-04	-35388943	-0.45721	-221083885	C14orf105	chromosome 14 open reading frame 105
223444_at	2.16e-02	6.06e-04	-35387861	-0.45753	-0.85317105	SENP7	SUMO1/sentrin specific peptidase 7
201865_x_at	2.16e-02	6.06e-04	-35386477	-0.45795	-0.92762987	NR3C1	nuclear receptor subfamily 3 group C member 1
226548_at	2.17e-02	6.09e-04	35369904	-0.46295	110519345	SBK1	SH3 domain binding kinase 1
211929_at	2.17e-02	6.10e-04	-35368025	-0.46352	-0.60039501	HNRNPA3	heterogeneous nuclear ribonucleoprotein A3
238633_at	2.17e-02	6.11e-04	-35363889	-0.46477	-0.77216364	EPC1	enhancer of polycomb homolog 1
223386_at	2.17e-02	6.13e-04	3535401	-0.46775	0.73831903	FAM118B	family with sequence similarity 118 member B
227046_at	2.17e-02	6.13e-04	3535248	-0.46821	0.6893521	SLC39A11	solute carrier family 39 member 11
228391_at	2.17e-02	6.13e-04	-35350976	-0.46866	-113187424	CYP4V2	cytochrome P450 family 4 subfamily V member 2
207513_s_at	2.17e-02	6.14e-04	-35346854	-0.46991	-0.64331143	ZNF189	zinc finger protein 189
224303_x_at	2.17e-02	6.14e-04	3534554	-0.4703	0.77884784	NIN	ninein
226177_at	2.18e-02	6.16e-04	-3533921	-0.47221	-0.65606261	GLTP	glycolipid transfer protein
226629_at	2.18e-02	6.17e-04	35331694	-0.47448	0.63045139	SLC43A2	solute carrier family 43 member 2
1561042_at	2.18e-02	6.18e-04	35327759	-0.47567	0.9557432	CASC7///AGO2	cancer susceptibility candidate 7 (non-protein coding)///argonaute 2, RISC catalytic component
225681_at	2.19e-02	6.22e-04	35310899	-0.48075	153030659	CTHRC1	collagen triple helix repeat containing 1
239155_at	2.20e-02	6.23e-04	35304861	-0.48257	132101011	CXADR	coxsackie virus and adenovirus receptor
243059_at	2.20e-02	6.23e-04	35302927	-0.48315	120743688	FENDRR	FOXF1 adjacent non-coding developmental regulatory RNA
209962_at	2.20e-02	6.24e-04	-35299642	-0.48414	-135827663	EPOR	erythropoietin receptor
204224_s_at	2.20e-02	6.24e-04	35297878	-0.48467	0.86113912	GCH1	GTP cyclohydrolase 1
244677_at	2.20e-02	6.25e-04	-35296108	-0.48521	-142753142	MIR6883///PER1	microRNA 6883///period circadian clock 1
225505_s_at	2.20e-02	6.25e-04	-35295153	-0.48549	-0.87212146	PCED1A	PC-esterase domain containing 1A
219181_at	2.21e-02	6.29e-04	35274438	-0.49174	17670077	LIPG	lipase G, endothelial type
222953_at	2.22e-02	6.33e-04	35258789	-0.49645	197509493	GPR83	G protein-coupled receptor 83
222576_s_at	2.22e-02	6.34e-04	35255042	-0.49758	0.94164494	AGO1	argonaute 1, RISC catalytic component
222385_x_at	2.22e-02	6.34e-04	35254009	-0.49789	0.926484	SEC61A1	Sec61 translocon alpha 1 subunit
237514_at	2.23e-02	6.35e-04	35246536	-0.50014	134117645	LINC01210	long intergenic non-protein coding RNA 1210
212858_at	2.23e-02	6.37e-04	35239861	-0.50214	0.81170194	PAQR4	progestin and adipoQ receptor family member 4
201890_at	2.23e-02	6.37e-04	35239255	-0.50233	170160046	RRM2	ribonucleotide reductase regulatory subunit M2
1562389_at	2.23e-02	6.37e-04	-35237036	-0.503	-173973284	LOC101927359	uncharacterized LOC101927359
229064_s_at	2.23e-02	6.38e-04	35234204	-0.50385	0.90384341	RCAN3	RCAN family member 3
222680_s_at	2.23e-02	6.39e-04	35231527	-0.50465	101422129	DTL	denticleless E3 ubiquitin protein ligase homolog
235901_at	2.23e-02	6.39e-04	-35228808	-0.50547	-0.94769861
1554067_at	2.23e-02	6.40e-04	-35225282	-0.50653	-0.82372853	C12orf66	chromosome 12 open reading frame 66
224152_s_at	2.23e-02	6.40e-04	35223476	-0.50708	119545616	PBRM1	polybromo 1
209172_s_at	2.23e-02	6.41e-04	35222053	-0.5075	130843442	CENPF	centromere protein F
220825_s_at	2.23e-02	6.42e-04	-35217648	-0.50883	-114337559	KIRREL	kin of IRRE like (Drosophila)
239976_at	2.23e-02	6.42e-04	-35216751	-0.5091	-0.86383845	ACAD9	acyl-CoA dehydrogenase family member 9
201341_at	2.24e-02	6.43e-04	35210918	-0.51085	113529491	ENC1	ectodermal-neural cortex 1
222578_s_at	2.24e-02	6.44e-04	35206792	-0.51209	0.57505931	UBA5	ubiquitin like modifier activating enzyme 5
244289_at	2.24e-02	6.45e-04	-3520301	-0.51323	-158230869	ZNF300P1	zinc finger protein 300 pseudogene 1
210051_at	2.24e-02	6.45e-04	-35200997	-0.51384	-229616182	RAPGEF3	Rap guanine nucleotide exchange factor 3
235489_at	2.24e-02	6.45e-04	-35200659	-0.51394	-133521179	RHOJ	ras homolog family member J
221210_s_at	2.25e-02	6.48e-04	3518594	-0.51836	127273455	NPL	N-acetylneuraminate pyruvate lyase
203693_s_at	2.25e-02	6.50e-04	35180125	-0.52011	0.86800373	E2F3	E2F transcription factor 3
203592_s_at	2.26e-02	6.51e-04	-35171848	-0.5226	-106345937	FSTL3	follistatin like 3
213091_at	2.26e-02	6.54e-04	-35160135	-0.52612	-0.9694898	CRTC1	CREB regulated transcription coactivator 1
225472_at	2.26e-02	6.55e-04	-35157437	-0.52693	-0.63615072	GPANK1	G-patch domain and ankyrin repeats 1
1557714_at	2.26e-02	6.55e-04	35155129	-0.52762	123107009	CTBP1	C-terminal binding protein 1
213365_at	2.26e-02	6.55e-04	-35154365	-0.52785	-0.54126469	ERI2	ERI1 exoribonuclease family member 2
234334_s_at	2.27e-02	6.58e-04	35139919	-0.53219	13495648	LAMB4	laminin subunit beta 4
206691_s_at	2.28e-02	6.61e-04	35129746	-0.53524	149394288	PDIA2	protein disulfide isomerase family A member 2
222231_s_at	2.28e-02	6.61e-04	35128252	-0.53569	0.72177221	LRRC59	leucine rich repeat containing 59
204422_s_at	2.28e-02	6.62e-04	-35124156	-0.53692	-144520738	FGF2	fibroblast growth factor 2
1552269_at	2.28e-02	6.62e-04	35122241	-0.5375	155212928	SPATA17	spermatogenesis associated 17
206638_at	2.28e-02	6.62e-04	-35122087	-0.53754	-171583859	HTR2B	5-hydroxytryptamine receptor 2B
225323_at	2.28e-02	6.64e-04	35114932	-0.53969	0.83801255	CC2D1B	coiled-coil and C2 domain containing 1B
230588_s_at	2.28e-02	6.64e-04	-35113296	-0.54018	-0.66698227	LOC730268///LOC285074	anaphase-promoting complex subunit 1-like///anaphase promoting complex subunit 1 pseudogene
212536_at	2.28e-02	6.65e-04	-35109704	-0.54126	-107719166	ATP11B	ATPase phospholipid transporting 11B (putative)
212828_at	2.30e-02	6.72e-04	35081597	-0.54969	0.64753186	SYNJ2	synaptojanin 2
236051_at	2.31e-02	6.73e-04	-35076958	-0.55108	-143060012
210541_s_at	2.31e-02	6.74e-04	35069323	-0.55337	0.75091477	TRIM27	tripartite motif containing 27
223307_at	2.31e-02	6.75e-04	35067767	-0.55384	120928861	CDCA3	cell division cycle associated 3
229908_s_at	2.31e-02	6.75e-04	-35066334	-0.55427	-0.73633924	UNKL	unkempt family like zinc finger
238081_at	2.31e-02	6.76e-04	-35062299	-0.55548	-114543793	WDFY3-AS2	WDFY3 antisense RNA 2
204027_s_at	2.32e-02	6.78e-04	-35053646	-0.55807	-0.52761657	METTL1	methyltransferase like 1
212365_at	2.33e-02	6.83e-04	3503156	-0.56469	0.77690106	MYO1B	myosin IB
205943_at	2.34e-02	6.84e-04	35024835	-0.5667	123591373	TDO2	tryptophan 2,3-dioxygenase
207945_s_at	2.35e-02	6.89e-04	35005257	-0.57257	0.59861337	CSNK1D	casein kinase 1 delta
208952_s_at	2.35e-02	6.90e-04	34999062	-0.57442	0.52446599	LARP4B	La ribonucleoprotein domain family member 4B
211885_x_at	2.36e-02	6.91e-04	34995938	-0.57536	115261685	FUT6	fucosyltransferase 6
200967_at	2.36e-02	6.93e-04	34989081	-0.57741	0.86964395	PPIB	peptidylprolyl isomerase B
242960_at	2.36e-02	6.94e-04	-34982115	-0.57949	-0.79135887
204976_s_at	2.37e-02	6.96e-04	34973286	-0.58213	0.68163732	AMMECR1	Alport syndrome, mental retardation, midface hypoplasia and elliptocytosis chromosomal region gene 1
224233_s_at	2.39e-02	7.04e-04	34940841	-0.59184	0.80629386	MSTO1	misato 1, mitochondrial distribution and morphology regulator
200593_s_at	2.39e-02	7.04e-04	34940259	-0.59201	0.79081475	HNRNPU	heterogeneous nuclear ribonucleoprotein U
233727_at	2.40e-02	7.06e-04	34929929	-0.5951	163342789
223240_at	2.40e-02	7.07e-04	-34928202	-0.59562	-0.81898547	FBXO8	F-box protein 8
241808_at	2.41e-02	7.10e-04	-34915134	-0.59952	-0.81148551	ZC2HC1A	zinc finger C2HC-type containing 1A
232902_s_at	2.42e-02	7.13e-04	34903354	-0.60304	0.89532957	RARS2	arginyl-tRNA synthetase 2, mitochondrial
210353_s_at	2.42e-02	7.13e-04	-34900525	-0.60389	-175116203	SLC6A2	solute carrier family 6 member 2
227160_s_at	2.42e-02	7.14e-04	34897396	-0.60482	0.48859708	NDUFAF5	NADH:ubiquinone oxidoreductase complex assembly factor 5
229785_at	2.42e-02	7.15e-04	-34896031	-0.60523	-0.6042379	KRIT1	KRIT1, ankyrin repeat containing
244334_at	2.42e-02	7.17e-04	-34884031	-0.60881	-139977099	TRAM1L1	translocation associated membrane protein 1-like 1
201249_at	2.42e-02	7.18e-04	34883606	-0.60894	140235002	SLC2A1	solute carrier family 2 member 1
202550_s_at	2.42e-02	7.18e-04	34881954	-0.60943	0.53814789	VAPB	VAMP associated protein B and C
210180_s_at	2.43e-02	7.19e-04	-34876266	-0.61113	-0.82098486	TRA2B	transformer 2 beta homolog (Drosophila)
209240_at	2.43e-02	7.21e-04	-34870789	-0.61277	-0.60538626	OGT	O-linked N-acetylglucosamine (GlcNAc) transferase
237905_at	2.43e-02	7.23e-04	34862298	-0.6153	100544339	KRT25	keratin 25
235550_at	2.43e-02	7.23e-04	34860838	-0.61574	0.69751356	MAP9	microtubule associated protein 9
222663_at	2.43e-02	7.24e-04	-34856548	-0.61702	-0.77984521	RIOK2	RIO kinase 2
206536_s_at	2.43e-02	7.24e-04	34856404	-0.61706	0.94982779	XIAP	X-linked inhibitor of apoptosis
226592_at	2.43e-02	7.24e-04	-34855434	-0.61735	-0.89658053	ZNF618	zinc finger protein 618
233007_at	2.43e-02	7.24e-04	3485534	-0.61738	10691448
201800_s_at	2.44e-02	7.26e-04	34847565	-0.6197	0.60059371	OSBP	oxysterol binding protein
234592_at	2.44e-02	7.26e-04	-34847387	-0.61975	-164113592
208938_at	2.45e-02	7.29e-04	34836266	-0.62307	0.7548143	PRCC	papillary renal cell carcinoma (translocation-associated)
218429_s_at	2.46e-02	7.33e-04	-34821236	-0.62755	-0.8587661	C19orf66	chromosome 19 open reading frame 66
227721_at	2.46e-02	7.34e-04	-34814449	-0.62957	-102458384	CPAMD8	C3 and PZP like, alpha-2-macroglobulin domain containing 8
217863_at	2.47e-02	7.37e-04	-34804188	-0.63263	-0.49038429	PIAS1	protein inhibitor of activated STAT 1
223839_s_at	2.47e-02	7.37e-04	34804037	-0.63268	121086113
235341_at	2.47e-02	7.38e-04	34797529	-0.63462	0.91281576	DNAJC3	DnaJ heat shock protein family (Hsp40) member C3
209292_at	2.47e-02	7.39e-04	-34795404	-0.63525	-172267116	ID4	inhibitor of DNA binding 4, HLH protein
226685_at	2.47e-02	7.39e-04	-34794741	-0.63545	-0.56741969	SNTB2	syntrophin beta 2
217841_s_at	2.47e-02	7.39e-04	34793628	-0.63578	0.50757651	PPME1	protein phosphatase methylesterase 1
233124_s_at	2.47e-02	7.41e-04	3478686	-0.63779	0.84641461	ECHDC1	ethylmalonyl-CoA decarboxylase 1
226497_s_at	2.47e-02	7.41e-04	34786707	-0.63784	107839642	FLT1	fms related tyrosine kinase 1
210555_s_at	2.48e-02	7.43e-04	3477792	-0.64046	0.98061742	NFATC3	nuclear factor of activated T-cells 3
207696_at	2.48e-02	7.44e-04	-34773406	-0.6418	-159235738	FUT9	fucosyltransferase 9
208989_s_at	2.48e-02	7.45e-04	34771784	-0.64229	0.6310675	KDM2A	lysine demethylase 2A
208760_at	2.48e-02	7.47e-04	-34763132	-0.64486	-0.74779323	UBE2I	ubiquitin conjugating enzyme E2 I
201817_at	2.48e-02	7.47e-04	3476231	-0.64511	0.56336428	UBE3C	ubiquitin protein ligase E3C
1554003_at	2.49e-02	7.48e-04	-34757254	-0.64661	-116889449	ARHGEF28	Rho guanine nucleotide exchange factor 28
201566_x_at	2.49e-02	7.49e-04	-34756512	-0.64683	-0.97777465	ID2	inhibitor of DNA binding 2, HLH protein
213266_at	2.49e-02	7.49e-04	-34754398	-0.64746	-0.58379561	TP53BP1	tumor protein p53 binding protein 1
225750_at	2.49e-02	7.50e-04	34752574	-0.64801	0.99738235	ERO1A	endoplasmic reticulum oxidoreductase 1 alpha
1562921_at	2.49e-02	7.51e-04	34746716	-0.64975	138209632	EP300-AS1	EP300 antisense RNA 1
208310_s_at	2.49e-02	7.52e-04	34744154	-0.65051	100117294	CCZ1B///CCZ1	CCZ1 homolog B, vacuolar protein trafficking and biogenesis associated///CCZ1 homolog, vacuolar protein trafficking and biogenesis associated
236054_at	2.49e-02	7.54e-04	-34736536	-0.65278	-128909864
218419_s_at	2.50e-02	7.56e-04	-34725135	-0.65617	-0.53702231	TMUB2	transmembrane and ubiquitin like domain containing 2
200660_at	2.50e-02	7.57e-04	34724288	-0.65642	101585587	S100A11	S100 calcium binding protein A11
1554741_s_at	2.50e-02	7.57e-04	-34722511	-0.65695	-1166439	FGF7P3///FGF7P6///FGF7	fibroblast growth factor 7 pseudogene 3///fibroblast growth factor 7 pseudogene 6///fibroblast growth factor 7
204479_at	2.51e-02	7.59e-04	34716048	-0.65888	0.63168426	OSTF1	osteoclast stimulating factor 1
1557507_at	2.51e-02	7.61e-04	-34707866	-0.66131	-141078511	TRIM52-AS1	TRIM52 antisense RNA 1 (head to head)
228477_at	2.51e-02	7.62e-04	-34702117	-0.66302	-132379159	ARGLU1	arginine and glutamate rich 1
203214_x_at	2.53e-02	7.68e-04	34681141	-0.66926	116289923	CDK1	cyclin dependent kinase 1
222396_at	2.53e-02	7.69e-04	34674962	-0.67109	0.72176899	HN1	hematological and neurological expressed 1
216348_at	2.54e-02	7.71e-04	-34666321	-0.67366	-0.50707098
1552422_at	2.54e-02	7.72e-04	-34662968	-0.67466	-11222572	C10orf25	chromosome 10 open reading frame 25
227117_at	2.54e-02	7.74e-04	34654412	-0.6772	0.62588796	XPOT	exportin for tRNA
230636_s_at	2.54e-02	7.75e-04	-3465417	-0.67727	-13080463	KLF9	Kruppel like factor 9
216908_x_at	2.54e-02	7.75e-04	-3465398	-0.67733	-116409089	RRN3P1	RRN3 homolog, RNA polymerase I transcription factor pseudogene 1
233527_at	2.55e-02	7.76e-04	-34647623	-0.67921	-154512139	LOC101929340	uncharacterized LOC101929340
236235_at	2.55e-02	7.78e-04	-34640053	-0.68146	-115672537	ITCH	itchy E3 ubiquitin protein ligase
232541_at	2.56e-02	7.83e-04	-3462286	-0.68657	-147423853
226834_at	2.56e-02	7.83e-04	-34622858	-0.68657	-155452516	CLMP	CXADR like membrane protein
209587_at	2.57e-02	7.85e-04	34613917	-0.68922	183387774	PITX1	paired like homeodomain 1
227656_at	2.57e-02	7.87e-04	-34607724	-0.69106	-0.61611981	ERMARD	ER membrane associated RNA degradation
208627_s_at	2.57e-02	7.87e-04	34607038	-0.69126	122733427	YBX1	Y-box binding protein 1
1565728_at	2.57e-02	7.88e-04	-3460107	-0.69303	-131137103	TTC34///LOC284630	tetratricopeptide repeat domain 34///uncharacterized LOC284630
213418_at	2.57e-02	7.88e-04	34600435	-0.69322	0.97973719	HSPA6	heat shock protein family A (Hsp70) member 6
231797_at	2.57e-02	7.89e-04	34599564	-0.69348	142296264	SIX4	SIX homeobox 4
218244_at	2.59e-02	7.95e-04	-34576622	-0.70029	-0.48643501	NOL8	nucleolar protein 8
203531_at	2.60e-02	7.97e-04	-34568091	-0.70282	-0.52886725	CUL5	cullin 5
243018_at	2.60e-02	7.98e-04	34564548	-0.70387	129333106	BBOX1-AS1	BBOX1 antisense RNA 1
201981_at	2.60e-02	7.99e-04	-3455966	-0.70532	-134202589	PAPPA	pappalysin 1
232779_at	2.61e-02	8.01e-04	34554526	-0.70684	112113194
231227_at	2.61e-02	8.01e-04	-34551567	-0.70771	-135125104
1554007_at	2.62e-02	8.05e-04	-34536864	-0.71207	-136013392
229722_at	2.63e-02	8.09e-04	-34522033	-0.71646	-0.99117127	LOC100270804	uncharacterized LOC100270804
209790_s_at	2.63e-02	8.10e-04	34520618	-0.71688	0.74228505	CASP6	caspase 6
217214_s_at	2.63e-02	8.10e-04	-34519444	-0.71723	-151654241	SLC6A2	solute carrier family 6 member 2
235883_at	2.63e-02	8.12e-04	-34513382	-0.71903	-102234199	LOC101928068	uncharacterized LOC101928068
213671_s_at	2.63e-02	8.12e-04	34512036	-0.71942	0.47018045	MIR6758///MARS	microRNA 6758///methionyl-tRNA synthetase
240303_at	2.64e-02	8.14e-04	3450603	-0.7212	200712042	TMC5	transmembrane channel like 5
209949_at	2.64e-02	8.16e-04	34498702	-0.72337	110991113	NCF2	neutrophil cytosolic factor 2
244042_x_at	2.64e-02	8.16e-04	-34497183	-0.72382	-13314845
235020_at	2.64e-02	8.17e-04	-34494528	-0.72461	-0.82464711	TAF4B	TATA-box binding protein associated factor 4b
242734_x_at	2.65e-02	8.19e-04	-34484824	-0.72748	-126914701	GALT	galactose-1-phosphate uridylyltransferase
231211_s_at	2.65e-02	8.20e-04	-34483975	-0.72773	-153552007	YIF1B	Yip1 interacting factor homolog B, membrane trafficking protein
212779_at	2.65e-02	8.22e-04	-34476161	-0.73004	-0.54446578	KIAA1109	KIAA1109
217166_at	2.65e-02	8.23e-04	34471452	-0.73144	130773795
217655_at	2.66e-02	8.25e-04	3446474	-0.73342	135634491	LOC100127972	uncharacterized LOC100127972
1555292_at	2.66e-02	8.25e-04	34463749	-0.73371	17358879	STRIP2	striatin interacting protein 2
202277_at	2.66e-02	8.26e-04	-34461075	-0.73451	-0.48649409	SPTLC1	serine palmitoyltransferase long chain base subunit 1
217997_at	2.66e-02	8.26e-04	34460011	-0.73482	131905132	PHLDA1	pleckstrin homology like domain family A member 1
229115_at	2.66e-02	8.27e-04	3445835	-0.73531	0.67045091	DYNC1H1	dynein cytoplasmic 1 heavy chain 1
213507_s_at	2.66e-02	8.28e-04	34453685	-0.73669	0.52964962	KPNB1	karyopherin subunit beta 1
208546_x_at	2.66e-02	8.29e-04	3445091	-0.73751	114528988	HIST1H2BH	histone cluster 1, H2bh
239426_at	2.66e-02	8.29e-04	-34449086	-0.73805	-0.93947567	SLC2A8	solute carrier family 2 member 8
38892_at	2.66e-02	8.30e-04	-34446722	-0.73875	-0.63064044	GLTSCR1L	GLTSCR1 like
226458_at	2.66e-02	8.30e-04	-34445801	-0.73902	-0.55510584
229797_at	2.66e-02	8.31e-04	-34442201	-0.74009	-138240322	MCOLN3	mucolipin 3
221430_s_at	2.67e-02	8.33e-04	34433054	-0.74279	0.85563583	RNF146	ring finger protein 146
205356_at	2.67e-02	8.35e-04	34427338	-0.74448	0.80754353	USP13	ubiquitin specific peptidase 13 (isopeptidase T-3)
220751_s_at	2.67e-02	8.35e-04	-34426267	-0.7448	-164390283	FAXDC2	fatty acid hydroxylase domain containing 2
218970_s_at	2.67e-02	8.36e-04	-34423238	-0.74569	-0.4570926	CUTC	cutC copper transporter
1568593_a_at	2.68e-02	8.37e-04	-34419652	-0.74675	-163896862	NUDT16P1	nudix hydrolase 16 pseudogene 1
218573_at	2.68e-02	8.40e-04	-34410111	-0.74957	-120264613	MAGEH1	MAGE family member H1
213412_at	2.68e-02	8.41e-04	34405224	-0.75101	139372218	TJP3	tight junction protein 3
1552742_at	2.68e-02	8.41e-04	-34404564	-0.75121	-172971784	KCNH8	potassium voltage-gated channel subfamily H member 8
242437_at	2.69e-02	8.43e-04	-34400423	-0.75243	-0.72148143
212462_at	2.69e-02	8.44e-04	-34396148	-0.75369	-0.59343385	KAT6B	lysine acetyltransferase 6B
212327_at	2.69e-02	8.44e-04	-34394	-0.75433	-0.99189778	LIMCH1	LIM and calponin homology domains 1
219261_at	2.69e-02	8.44e-04	-34393972	-0.75434	-0.60789449	C7orf26	chromosome 7 open reading frame 26
216028_at	2.69e-02	8.46e-04	34388299	-0.75601	0.71606304	DKFZP564C152	DKFZP564C152 protein
204502_at	2.69e-02	8.47e-04	34383224	-0.75751	0.90477969	SAMHD1	SAM and HD domain containing deoxynucleoside triphosphate triphosphohydrolase 1
222499_at	2.70e-02	8.50e-04	34372005	-0.76082	0.57132564	MRPS16	mitochondrial ribosomal protein S16
AFFX-HUMGAPDH/M33197_3_at	2.70e-02	8.51e-04	34370265	-0.76134	0.77981719	GAPDH	glyceraldehyde-3-phosphate dehydrogenase
244647_at	2.70e-02	8.52e-04	-34368443	-0.76187	-0.68139594	WBP11	WW domain binding protein 11
211196_at	2.70e-02	8.52e-04	34366969	-0.76231	132553942	DBT	dihydrolipoamide branched chain transacylase E2
233136_at	2.70e-02	8.53e-04	-34364532	-0.76303	-198817884	PABPC5	poly(A) binding protein cytoplasmic 5
202581_at	2.70e-02	8.53e-04	34364388	-0.76307	0.95056836	HSPA1B///HSPA1A	heat shock protein family A (Hsp70) member 1B///heat shock protein family A (Hsp70) member 1A
232884_s_at	2.70e-02	8.54e-04	-34361239	-0.764	-105064182	ZNF853	zinc finger protein 853
227471_at	2.70e-02	8.54e-04	-34360005	-0.76436	-0.61031762	HACE1	HECT domain and ankyrin repeat containing E3 ubiquitin protein ligase 1
228120_at	2.71e-02	8.56e-04	34353546	-0.76627	0.56263624	AGO1	argonaute 1, RISC catalytic component
202893_at	2.72e-02	8.60e-04	34337277	-0.77107	0.54344916	UNC13B	unc-13 homolog B
236081_at	2.72e-02	8.61e-04	-34333357	-0.77223	-140890874	SNCA	synuclein alpha
201585_s_at	2.72e-02	8.62e-04	34330205	-0.77315	0.83300651	SFPQ	splicing factor proline and glutamine rich
224953_at	2.72e-02	8.63e-04	-34326331	-0.7743	-0.88493984	YIPF5	Yip1 domain family member 5
241384_x_at	2.72e-02	8.64e-04	-34323515	-0.77513	-0.95254138	GK5	glycerol kinase 5 (putative)
211015_s_at	2.72e-02	8.64e-04	34323405	-0.77516	0.81214651	HSPA4	heat shock protein family A (Hsp70) member 4
1555216_a_at	2.73e-02	8.68e-04	-34311955	-0.77854	-137036602	LOC101060604///SLC7A5P2///SLC7A5P1	putative L-type amino acid transporter 1-like protein IMAA///solute carrier family 7 member 5 pseudogene 2///solute carrier family 7 member 5 pseudogene 1
224960_at	2.73e-02	8.68e-04	34309616	-0.77922	0.50846537	SCYL2	SCY1 like pseudokinase 2
216652_s_at	2.74e-02	8.71e-04	343011	-0.78173	0.51248142	DR1	down-regulator of transcription 1
230109_at	2.75e-02	8.73e-04	-34291475	-0.78457	-100710242	PDE7B	phosphodiesterase 7B
213587_s_at	2.75e-02	8.76e-04	34283394	-0.78695	0.98525251	ATP6V0E2	ATPase H+ transporting V0 subunit e2
212578_x_at	2.76e-02	8.78e-04	-34276953	-0.78885	-0.67529173	RPS17	ribosomal protein S17
212927_at	2.76e-02	8.79e-04	-34271212	-0.79054	-0.53332356	SMC5	structural maintenance of chromosomes 5
52255_s_at	2.76e-02	8.80e-04	-34269872	-0.79093	-113319955	COL5A3	collagen type V alpha 3 chain
205345_at	2.76e-02	8.81e-04	34265339	-0.79227	0.91486822	BARD1	BRCA1 associated RING domain 1
230083_at	2.76e-02	8.82e-04	-34261446	-0.79341	-0.79999631	USP53	ubiquitin specific peptidase 53
216544_at	2.78e-02	8.87e-04	-34245141	-0.79821	-122994946	LOC100652931///RBMY2FP	RNA binding motif protein, Y-linked, family 1, member A1 pseudogene///RNA binding motif protein, Y-linked, family 2, member F pseudogene
226355_at	2.78e-02	8.87e-04	3424365	-0.79865	0.75476426	POC1A	POC1 centriolar protein A
212041_at	2.78e-02	8.88e-04	34241679	-0.79923	0.95977208	ATP6V0D1	ATPase H+ transporting V0 subunit d1
52837_at	2.78e-02	8.88e-04	-34240907	-0.79946	-120389434	KIAA1644	KIAA1644
211689_s_at	2.78e-02	8.89e-04	34237994	-0.80032	150617012	TMPRSS2	transmembrane protease, serine 2
203922_s_at	2.78e-02	8.91e-04	34230336	-0.80257	109828411	CYBB	cytochrome b-245 beta chain
225406_at	2.79e-02	8.92e-04	-34226148	-0.8038	-0.77499003	TWSG1	twisted gastrulation BMP signaling modulator 1
240000_at	2.79e-02	8.94e-04	-34220558	-0.80545	-162289095
213639_s_at	2.79e-02	8.94e-04	-34219962	-0.80562	-0.61369437	ZNF500	zinc finger protein 500
205301_s_at	2.79e-02	8.96e-04	-34213162	-0.80762	-0.64928655	OGG1	8-oxoguanine DNA glycosylase
238151_at	2.79e-02	8.97e-04	-34210872	-0.8083	-139385797
227927_at	2.80e-02	9.00e-04	34200028	-0.81148	0.62575305	NBPF20	neuroblastoma breakpoint family member 20
206646_at	2.80e-02	9.02e-04	-34195038	-0.81295	-131856662	GLI1	GLI family zinc finger 1
239727_at	2.82e-02	9.06e-04	-34180989	-0.81708	-133449423	MIR1247///DIO3OS	microRNA 1247///DIO3 opposite strand/antisense RNA (head to head)
241150_at	2.82e-02	9.07e-04	-3417609	-0.81852	-128055811	SPTAN1	spectrin alpha, non-erythrocytic 1
217954_s_at	2.82e-02	9.11e-04	-34165148	-0.82174	-0.52824623	PHF3	PHD finger protein 3
226511_at	2.82e-02	9.11e-04	-34163928	-0.82209	-0.42379412	DCAF10	DDB1 and CUL4 associated factor 10
242255_at	2.82e-02	9.11e-04	-34162685	-0.82246	-0.79030516	WDR37	WD repeat domain 37
205236_x_at	2.82e-02	9.11e-04	-34162273	-0.82258	-0.99458963	SOD3	superoxide dismutase 3, extracellular
225055_at	2.82e-02	9.12e-04	34159649	-0.82335	0.50191108	LINC00674	long intergenic non-protein coding RNA 674
238694_at	2.82e-02	9.13e-04	-34157802	-0.82389	-0.91447859	DGKE	diacylglycerol kinase epsilon
209225_x_at	2.82e-02	9.13e-04	34157648	-0.82394	0.58159025	TNPO1	transportin 1
215028_at	2.83e-02	9.15e-04	-34151613	-0.82571	-131515831	SEMA6A	semaphorin 6A
239343_at	2.83e-02	9.16e-04	-34148065	-0.82675	-122569008	LOC728705///TMEM263	uncharacterized LOC728705///transmembrane protein 263
225325_at	2.83e-02	9.17e-04	34144215	-0.82788	0.81245082	MFSD6	major facilitator superfamily domain containing 6
206539_s_at	2.83e-02	9.17e-04	-34142921	-0.82826	-153618626	CYP4F12	cytochrome P450 family 4 subfamily F member 12
217704_x_at	2.84e-02	9.19e-04	341366	-0.83012	147233423
201888_s_at	2.84e-02	9.22e-04	34127134	-0.8329	0.806879	IL13RA1	interleukin 13 receptor subunit alpha 1
218577_at	2.84e-02	9.23e-04	-34124294	-0.83373	-0.55364772	LRRC40	leucine rich repeat containing 40
201110_s_at	2.85e-02	9.25e-04	-34117284	-0.83579	-140112641	THBS1	thrombospondin 1
228839_s_at	2.85e-02	9.26e-04	-34112986	-0.83705	-0.53352512	LOC642361///LINC00863	uncharacterized LOC642361///long intergenic non-protein coding RNA 863
243349_at	2.85e-02	9.27e-04	34111912	-0.83737	171747881	KIAA1324	KIAA1324
226789_at	2.85e-02	9.27e-04	34111625	-0.83745	118294676	EMB	embigin
208308_s_at	2.85e-02	9.28e-04	34108455	-0.83838	105751897	GPI	glucose-6-phosphate isomerase
226687_at	2.85e-02	9.30e-04	-34101983	-0.84028	-0.73695244	PRPF40A	pre-mRNA processing factor 40 homolog A
225595_at	2.85e-02	9.30e-04	-34101125	-0.84053	-0.84584048	CREBZF	CREB/ATF bZIP transcription factor
212293_at	2.85e-02	9.30e-04	34100058	-0.84084	0.57228775	HIPK1	homeodomain interacting protein kinase 1
202352_s_at	2.86e-02	9.32e-04	34093651	-0.84272	0.56372058	PSMD12	proteasome 26S subunit, non-ATPase 12
222075_s_at	2.86e-02	9.34e-04	34089118	-0.84405	125487978	OAZ3	ornithine decarboxylase antizyme 3
200837_at	2.86e-02	9.35e-04	34085389	-0.84515	0.83376084	BCAP31	B-cell receptor-associated protein 31
212991_at	2.87e-02	9.38e-04	-34075042	-0.84818	-0.8756067	FBXO9	F-box protein 9
213040_s_at	2.88e-02	9.40e-04	-34067854	-0.85029	-176618375	NPTXR	neuronal pentraxin receptor
43977_at	2.88e-02	9.42e-04	-34063613	-0.85153	-0.39398275	TMEM161A	transmembrane protein 161A
230729_at	2.88e-02	9.42e-04	-34063461	-0.85157	-0.86840994
229018_at	2.88e-02	9.44e-04	-34056419	-0.85364	-0.50775016	METTL25	methyltransferase like 25
238604_at	2.89e-02	9.47e-04	34046454	-0.85656	0.74631924
205933_at	2.89e-02	9.48e-04	-34043485	-0.85743	-0.87938214	SETBP1	SET binding protein 1
239889_at	2.89e-02	9.48e-04	-34043182	-0.85752	-188175739	SERP2	stress-associated endoplasmic reticulum protein family member 2
229796_at	2.89e-02	9.48e-04	34042368	-0.85775	0.73889615	SIX4	SIX homeobox 4
235304_at	2.89e-02	9.50e-04	-34036799	-0.85939	-0.65788478
212021_s_at	2.90e-02	9.52e-04	3403025	-0.8613	0.9716087	MKI67	marker of proliferation Ki-67
230606_at	2.90e-02	9.52e-04	-34030076	-0.86135	-0.99450958	LOC100287525	uncharacterized LOC100287525
223631_s_at	2.90e-02	9.52e-04	-34028726	-0.86175	-154673086	C19orf33	chromosome 19 open reading frame 33
202638_s_at	2.90e-02	9.53e-04	34027528	-0.8621	0.82828519	ICAM1	intercellular adhesion molecule 1
219902_at	2.90e-02	9.54e-04	-34023579	-0.86326	-170071078	BHMT2	betaine--homocysteine S-methyltransferase 2
231345_s_at	2.90e-02	9.55e-04	-34019979	-0.86431	-129282747	DHRS12	dehydrogenase/reductase 12
228925_at	2.90e-02	9.55e-04	-34019264	-0.86452	-0.780191
235051_at	2.90e-02	9.56e-04	-34018783	-0.86466	-0.59955254	CCDC50	coiled-coil domain containing 50
229604_at	2.90e-02	9.56e-04	-34018024	-0.86488	-138117032	CMAHP	cytidine monophospho-N-acetylneuraminic acid hydroxylase, pseudogene
230056_at	2.90e-02	9.56e-04	-34016126	-0.86544	-0.79482676	BPTF	bromodomain PHD finger transcription factor
218916_at	2.90e-02	9.56e-04	34015644	-0.86558	0.75808779	ZNF768///ZNF747	zinc finger protein 768///zinc finger protein 747
209950_s_at	2.90e-02	9.58e-04	-34011382	-0.86683	-148549591	VILL	villin like
215044_s_at	2.90e-02	9.59e-04	34009073	-0.8675	0.59770531	STAM2	signal transducing adaptor molecule 2
212813_at	2.90e-02	9.59e-04	-34006748	-0.86818	-0.72652163	JAM3	junctional adhesion molecule 3
218005_at	2.90e-02	9.59e-04	-34006686	-0.8682	-0.70545148	ZNF22	zinc finger protein 22
218352_at	2.90e-02	9.61e-04	34002891	-0.86931	0.61350867	RCBTB1	RCC1 and BTB domain containing protein 1
202129_s_at	2.90e-02	9.62e-04	33999618	-0.87027	127759342	RIOK3	RIO kinase 3
208394_x_at	2.90e-02	9.62e-04	33999012	-0.87045	123119794	ESM1	endothelial cell specific molecule 1
212483_at	2.90e-02	9.62e-04	-33997418	-0.87092	-0.5743365	NIPBL	NIPBL, cohesin loading factor
1554712_a_at	2.90e-02	9.62e-04	33996684	-0.87113	165464598	GLYATL2	glycine-N-acyltransferase like 2
220020_at	2.90e-02	9.64e-04	33993393	-0.87209	0.79934524	XPNPEP3	X-prolyl aminopeptidase 3
220773_s_at	2.90e-02	9.65e-04	33990032	-0.87308	114940634	GPHN	gephyrin
205393_s_at	2.90e-02	9.65e-04	33989017	-0.87337	116842618	CHEK1	checkpoint kinase 1
57588_at	2.91e-02	9.68e-04	-33977633	-0.8767	-127103094	SLC24A3	solute carrier family 24 member 3
244356_at	2.93e-02	9.75e-04	33956954	-0.88275	122655978
229091_s_at	2.93e-02	9.75e-04	33956927	-0.88276	0.65321905	CCNJ	cyclin J
225106_s_at	2.93e-02	9.75e-04	3395666	-0.88284	0.495312	OGFOD1	2-oxoglutarate and iron dependent oxygenase domain containing 1
203045_at	2.93e-02	9.76e-04	-33955665	-0.88313	-0.78148287	NINJ1	ninjurin 1
204051_s_at	2.93e-02	9.77e-04	-33949731	-0.88486	-198715873	SFRP4	secreted frizzled related protein 4
218611_at	2.93e-02	9.78e-04	3394644	-0.88582	0.63239527	IER5	immediate early response 5
238205_at	2.93e-02	9.80e-04	-33942743	-0.88691	-197184921	DCAF12L1	DDB1 and CUL4 associated factor 12 like 1
219094_at	2.94e-02	9.82e-04	-33936801	-0.88864	-0.690395	ARMC8	armadillo repeat containing 8
211193_at	2.94e-02	9.82e-04	33935046	-0.88915	127138591	TP63	tumor protein p63
227837_at	2.95e-02	9.86e-04	-33921935	-0.89299	-0.52378511	LOC105373849	uncharacterized LOC105373849
200894_s_at	2.96e-02	9.89e-04	33912224	-0.89582	0.94900886	FKBP4	FK506 binding protein 4
208873_s_at	2.96e-02	9.92e-04	-33905483	-0.89779	-0.53379842	REEP5	receptor accessory protein 5
225338_at	2.96e-02	9.93e-04	-33902916	-0.89854	-0.5738718	ZYG11B	zyg-11 family member B, cell cycle regulator
225662_at	2.96e-02	9.93e-04	-33901359	-0.89899	-0.721892	ZAK	sterile alpha motif and leucine zipper containing kinase AZK
228323_at	2.96e-02	9.94e-04	33898305	-0.89989	100765023	KNL1	kinetochore scaffold 1
213927_at	2.96e-02	9.95e-04	33894798	-0.90091	0.73882516	MAP3K9	mitogen-activated protein kinase kinase kinase 9
1553672_at	2.96e-02	9.96e-04	33893708	-0.90123	0.85016093	ENAH	enabled homolog (Drosophila)
225355_at	2.96e-02	9.96e-04	33891266	-0.90194	0.74855566	NEURL1B	neuralized E3 ubiquitin protein ligase 1B
217223_s_at	2.96e-02	9.97e-04	33890652	-0.90212	0.85485777	BCR	BCR, RhoGEF and GTPase activating protein
235511_at	2.96e-02	9.97e-04	-33889986	-0.90232	-0.82481762	RBM14-RBM4///RBM4	RBM14-RBM4 readthrough///RNA binding motif protein 4
228993_s_at	2.96e-02	9.98e-04	-33887217	-0.90312	-0.82916927	BBIP1	BBSome interacting protein 1
228273_at	2.97e-02	9.98e-04	33884756	-0.90384	122663614	PRR11	proline rich 11
214831_at	2.97e-02	1.00e-03	33880822	-0.90499	0.99515493	ELK4	ELK4, ETS transcription factor
237298_at	2.97e-02	1.00e-03	-33877673	-0.90591	-143485372	FLJ26850	FLJ26850 protein
228913_at	2.97e-02	1.00e-03	-33872095	-0.90754	-0.90448394	TPT1-AS1	TPT1 antisense RNA 1
213823_at	2.97e-02	1.00e-03	-33870648	-0.90796	-0.83015045	HOXA11	homeobox A11
212425_at	2.97e-02	1.00e-03	-33869634	-0.90825	-0.70415623	SCAMP1	secretory carrier membrane protein 1
212211_at	2.98e-02	1.01e-03	33864593	-0.90973	0.45063082	ANKRD17	ankyrin repeat domain 17
214671_s_at	2.98e-02	1.01e-03	33859939	-0.91108	116325339	ABR	active BCR-related
218056_at	2.98e-02	1.01e-03	-33859525	-0.9112	-0.51679297	BFAR	bifunctional apoptosis regulator
201277_s_at	2.98e-02	1.01e-03	33852501	-0.91325	0.93938349	HNRNPAB	heterogeneous nuclear ribonucleoprotein A/B
238752_at	2.98e-02	1.01e-03	-33852082	-0.91337	-136385324	GPLD1	glycosylphosphatidylinositol specific phospholipase D1
243657_at	2.98e-02	1.01e-03	-33850907	-0.91372	-142279818
202688_at	2.98e-02	1.01e-03	-33850194	-0.91393	-11568941	TNFSF10	tumor necrosis factor superfamily member 10
223757_at	2.98e-02	1.01e-03	-33849596	-0.9141	-213797552	DIO3OS	DIO3 opposite strand/antisense RNA (head to head)
214472_at	2.98e-02	1.01e-03	33845332	-0.91534	101241428	HIST1H3F///HIST1H3B///HIST1H3H///HIST1H3J///HIST1H3G///HIST1H3I///HIST1H3E///HIST1H3C///HIST1H3D///HIST1H3A///HIST1H2AD	histone cluster 1, H3f///histone cluster 1, H3b///histone cluster 1, H3h///histone cluster 1, H3j///histone cluster 1, H3g///histone cluster 1, H3i///histone cluster 1, H3e///histone cluster 1, H3c///histone cluster 1, H3d///histone cluster 1, H3a///histone cluster 1, H2ad
204464_s_at	2.98e-02	1.01e-03	-33844954	-0.91545	-115071442	EDNRA	endothelin receptor type A
223540_at	2.99e-02	1.01e-03	33834915	-0.91838	117494922	NECTIN4	nectin cell adhesion molecule 4
233888_s_at	2.99e-02	1.02e-03	33834478	-0.91851	110855499	SRGAP1	SLIT-ROBO Rho GTPase activating protein 1
243671_at	2.99e-02	1.02e-03	-33833179	-0.91889	-0.65333212
243405_at	2.99e-02	1.02e-03	-33830628	-0.91963	-0.73386957
1554408_a_at	2.99e-02	1.02e-03	33830452	-0.91968	0.90341252	TK1	thymidine kinase 1
205911_at	3.00e-02	1.02e-03	-33819253	-0.92295	-102328637	PTH1R	parathyroid hormone 1 receptor
208056_s_at	3.00e-02	1.02e-03	-3381701	-0.9236	-0.9512709	CBFA2T3	CBFA2/RUNX1 translocation partner 3
226484_at	3.01e-02	1.03e-03	-33804455	-0.92726	-0.69933608	ZBTB47	zinc finger and BTB domain containing 47
208680_at	3.01e-02	1.03e-03	33800977	-0.92827	0.93619485	PRDX1	peroxiredoxin 1
242766_at	3.01e-02	1.03e-03	-33798803	-0.9289	-0.90254333	LOC105377134	uncharacterized LOC105377134
229833_at	3.02e-02	1.03e-03	-33788774	-0.93183	-0.71489497	ALOX12-AS1	ALOX12 antisense RNA 1
212604_at	3.02e-02	1.03e-03	-33786054	-0.93262	-0.4742443	MRPS31	mitochondrial ribosomal protein S31
227654_at	3.03e-02	1.03e-03	-33775341	-0.93574	-130375382	FAM65C	family with sequence similarity 65 member C
202082_s_at	3.03e-02	1.04e-03	33774845	-0.93588	0.74613383	SEC14L1	SEC14 like lipid binding 1
217979_at	3.03e-02	1.04e-03	33768532	-0.93772	0.77205273	TSPAN13	tetraspanin 13
201629_s_at	3.03e-02	1.04e-03	33766552	-0.93829	175143483	ACP1	acid phosphatase 1, soluble
217911_s_at	3.03e-02	1.04e-03	33759513	-0.94034	0.57869865	BAG3	BCL2 associated athanogene 3
202680_at	3.03e-02	1.04e-03	33759229	-0.94043	0.689627	GTF2E2	general transcription factor IIE subunit 2
228180_at	3.03e-02	1.04e-03	-33758911	-0.94052	-0.6969105
209309_at	3.03e-02	1.04e-03	-33757405	-0.94096	-149349805	AZGP1	alpha-2-glycoprotein 1, zinc-binding
218164_at	3.04e-02	1.04e-03	-33747317	-0.94389	-0.89915927	SPATA20	spermatogenesis associated 20
226580_at	3.04e-02	1.04e-03	-33746078	-0.94425	-0.60790985	BRMS1L	breast cancer metastasis-suppressor 1-like
223649_s_at	3.05e-02	1.05e-03	33740694	-0.94582	0.52917345	SLC25A39	solute carrier family 25 member 39
228842_at	3.05e-02	1.05e-03	-3373699	-0.9469	-0.5987856
218585_s_at	3.05e-02	1.05e-03	33736543	-0.94703	111200495	DTL	denticleless E3 ubiquitin protein ligase homolog
227176_at	3.05e-02	1.05e-03	-33732164	-0.9483	-0.81039475	SLC2A13	solute carrier family 2 member 13
202790_at	3.05e-02	1.05e-03	33731645	-0.94845	115763465	CLDN7	claudin 7
35160_at	3.05e-02	1.05e-03	-33730901	-0.94867	-0.80698896	LDB1	LIM domain binding 1
218497_s_at	3.05e-02	1.05e-03	33724693	-0.95047	0.61884619	RNASEH1	ribonuclease H1
227986_at	3.06e-02	1.05e-03	-33717286	-0.95263	-0.4555431	ZNF343	zinc finger protein 343
229044_at	3.06e-02	1.06e-03	-33710697	-0.95454	-0.67544368	NUDT17	nudix hydrolase 17
203325_s_at	3.06e-02	1.06e-03	-33710656	-0.95455	-118056382	COL5A1	collagen type V alpha 1 chain
224841_x_at	3.06e-02	1.06e-03	-33709007	-0.95503	-0.74493546	SNORD77///SNORD76///SNORD74///GAS5///SNORD44///SNORD47///SNORD80///SNORD79///SNORD81	small nucleolar RNA, C/D box 77///small nucleolar RNA, C/D box 76///small nucleolar RNA, C/D box 74///growth arrest specific 5 (non-protein coding)///small nucleolar RNA, C/D box 44///small nucleolar RNA, C/D box 47///small nucleolar RNA, C/D box 80///small nucleolar RNA, C/D box 79///small nucleolar RNA, C/D box 81
203722_at	3.06e-02	1.06e-03	33708387	-0.95521	123064374	ALDH4A1	aldehyde dehydrogenase 4 family member A1
33760_at	3.07e-02	1.06e-03	-33697693	-0.95832	-0.48078295	PEX14	peroxisomal biogenesis factor 14
213350_at	3.08e-02	1.07e-03	-33686998	-0.96143	-123171413	RPS11	ribosomal protein S11
232238_at	3.08e-02	1.07e-03	33682403	-0.96276	145072026	ASPM	abnormal spindle microtubule assembly
217232_x_at	3.08e-02	1.07e-03	-3367839	-0.96393	-112816475	HBB	hemoglobin subunit beta
220276_at	3.08e-02	1.07e-03	-33676177	-0.96457	-168662721	RERGL	RERG like
228039_at	3.09e-02	1.07e-03	-33667909	-0.96697	-0.51910754	DDX46	DEAD-box helicase 46
202959_at	3.10e-02	1.07e-03	-33661912	-0.96872	-0.70525487	MUT	methylmalonyl-CoA mutase
240161_s_at	3.11e-02	1.08e-03	33647868	-0.97279	30292451	CDC20B	cell division cycle 20B
210568_s_at	3.11e-02	1.08e-03	33646392	-0.97322	0.63360072	RECQL	RecQ like helicase
201540_at	3.11e-02	1.08e-03	-33645281	-0.97354	-135538157	FHL1	four and a half LIM domains 1
223461_at	3.11e-02	1.08e-03	33644802	-0.97368	0.68264178	TBC1D7	TBC1 domain family member 7
230482_at	3.11e-02	1.08e-03	33641875	-0.97453	152041595	ST6GALNAC5	ST6 N-acetylgalactosaminide alpha-2,6-sialyltransferase 5
205797_s_at	3.11e-02	1.08e-03	-33639685	-0.97517	-0.97834659	TCP11L1	t-complex 11 like 1
1553730_x_at	3.11e-02	1.08e-03	33636087	-0.97621	125447369	LRRC43	leucine rich repeat containing 43
223322_at	3.12e-02	1.09e-03	33629187	-0.97821	0.65929378	RASSF5	Ras association domain family member 5
200008_s_at	3.12e-02	1.09e-03	33624257	-0.97964	0.85885376	GDI2	GDP dissociation inhibitor 2
240304_s_at	3.12e-02	1.09e-03	33619975	-0.98089	199444161	TMC5	transmembrane channel like 5
239555_at	3.12e-02	1.09e-03	33618304	-0.98137	111469468
203276_at	3.12e-02	1.09e-03	33617707	-0.98154	0.93807837	LMNB1	lamin B1
204080_at	3.12e-02	1.09e-03	-3361672	-0.98183	-0.71458479	TOE1	target of EGR1, member 1 (nuclear)
223392_s_at	3.12e-02	1.09e-03	-33615301	-0.98224	-0.96780492	TSHZ3	teashirt zinc finger homeobox 3
226254_s_at	3.12e-02	1.09e-03	-3360945	-0.98394	-0.58407458	CFAP97	cilia and flagella associated protein 97
226231_at	3.12e-02	1.09e-03	-3360855	-0.9842	-0.62664536	PAWR	pro-apoptotic WT1 regulator
226700_at	3.12e-02	1.09e-03	-33606272	-0.98486	-103230898	U2AF1L4	U2 small nuclear RNA auxiliary factor 1 like 4
204215_at	3.12e-02	1.09e-03	-33605466	-0.98509	-0.7795793	TMEM243	transmembrane protein 243
206600_s_at	3.12e-02	1.09e-03	-33605227	-0.98516	-129825983	SLC16A5	solute carrier family 16 member 5
217860_at	3.13e-02	1.10e-03	33593181	-0.98866	0.64858061	NDUFA10	NADH:ubiquinone oxidoreductase subunit A10
202733_at	3.15e-02	1.10e-03	33576766	-0.99341	0.56804235	LOC101927705///P4HA2	uncharacterized LOC101927705///prolyl 4-hydroxylase subunit alpha 2
237084_at	3.15e-02	1.11e-03	-33573474	-0.99437	-116548927
207821_s_at	3.15e-02	1.11e-03	33572055	-0.99478	0.55823621	PTK2	protein tyrosine kinase 2
227760_at	3.16e-02	1.11e-03	33560531	-0.99812	20702308	IGFBPL1	insulin like growth factor binding protein like 1
228805_at	3.16e-02	1.11e-03	-3355821	-0.99879	-0.73262633	SIMC1	SUMO interacting motifs containing 1
229923_at	3.16e-02	1.11e-03	-33552942	-100032	-0.82102861	ZDHHC21	zinc finger DHHC-type containing 21
228109_at	3.17e-02	1.11e-03	-33549236	-100139	-0.93918023	RASGRF2	Ras protein specific guanine nucleotide releasing factor 2
225121_at	3.17e-02	1.11e-03	-33548194	-100169	-0.53381747	TBC1D23	TBC1 domain family member 23
204709_s_at	3.17e-02	1.12e-03	33545587	-100245	147440401	KIF23	kinesin family member 23
209922_at	3.17e-02	1.12e-03	33545059	-10026	129253945	BRAP	BRCA1 associated protein
225547_at	3.17e-02	1.12e-03	-33539343	-100425	-0.58572767	SNORD87///SNHG6	small nucleolar RNA, C/D box 87///small nucleolar RNA host gene 6
217755_at	3.17e-02	1.12e-03	33532486	-100624	117723634	HN1	hematological and neurological expressed 1
228228_at	3.17e-02	1.12e-03	-3353179	-100644	-0.6724005	DACT3	dishevelled binding antagonist of beta catenin 3
230960_at	3.18e-02	1.12e-03	-3352834	-100744	-114929505	IGDCC3	immunoglobulin superfamily DCC subclass member 3
201753_s_at	3.18e-02	1.12e-03	3352623	-100805	0.66682534	ADD3	adducin 3
230102_at	3.18e-02	1.13e-03	-33517094	-101069	-192405856	ETV5	ETS variant 5
214456_x_at	3.18e-02	1.13e-03	33516972	-101073	225332911	SAA2///SAA1	serum amyloid A2///serum amyloid A1
236217_at	3.18e-02	1.13e-03	33516178	-101096	0.64402668	SLC31A1	solute carrier family 31 member 1
221135_s_at	3.18e-02	1.13e-03	-33515682	-10111	-0.49670314	ASTE1	asteroid homolog 1 (Drosophila)
235518_at	3.18e-02	1.13e-03	-33513744	-101166	-108594143	SLC8A1	solute carrier family 8 member A1
209615_s_at	3.18e-02	1.13e-03	33513514	-101173	0.87354806	PAK1	p21 (RAC1) activated kinase 1
204490_s_at	3.18e-02	1.13e-03	33508364	-101322	0.98449144	CD44	CD44 molecule (Indian blood group)
228061_at	3.18e-02	1.13e-03	33507343	-101351	0.73195636	CCDC126	coiled-coil domain containing 126
212455_at	3.18e-02	1.13e-03	-33506629	-101372	-0.41143178	YTHDC1	YTH domain containing 1
1552680_a_at	3.18e-02	1.13e-03	33506336	-101381	112603242	KNL1	kinetochore scaffold 1
211382_s_at	3.18e-02	1.13e-03	33502733	-101485	0.75889207	TACC2	transforming acidic coiled-coil containing protein 2
223256_at	3.19e-02	1.13e-03	-33497704	-10163	-0.43072334	G2E3	G2/M-phase specific E3 ubiquitin protein ligase
220609_at	3.19e-02	1.13e-03	-33494677	-101718	-181679012	LOC202181	SUMO interacting motifs containing 1 pseudogene
238484_s_at	3.19e-02	1.14e-03	-33488911	-101885	-104884416	SSBP2	single stranded DNA binding protein 2
227568_at	3.19e-02	1.14e-03	-33486609	-101951	-0.93272753	HECTD2	HECT domain E3 ubiquitin protein ligase 2
219368_at	3.19e-02	1.14e-03	-33482981	-102056	-130680315	NAP1L2	nucleosome assembly protein 1 like 2
201082_s_at	3.20e-02	1.14e-03	33471959	-102375	0.89849074	SLC4A5///DCTN1	solute carrier family 4 member 5///dynactin subunit 1
206643_at	3.20e-02	1.14e-03	-3347162	-102384	-12277548	HAL	histidine ammonia-lyase
41856_at	3.20e-02	1.14e-03	334697	-10244	0.75297656	UNC5B	unc-5 netrin receptor B
237334_at	3.20e-02	1.14e-03	-33468365	-102479	-0.92436346	SFXN2	sideroflexin 2
213910_at	3.20e-02	1.14e-03	-33466118	-102544	-125782259	IGFBP7	insulin like growth factor binding protein 7
212354_at	3.20e-02	1.14e-03	33465153	-102571	123334975	SULF1	sulfatase 1
226914_at	3.21e-02	1.15e-03	33458628	-10276	0.78996021	ARPC5L	actin related protein 2/3 complex subunit 5 like
207771_at	3.21e-02	1.15e-03	-33455921	-102838	-114016519	SLC5A2	solute carrier family 5 member 2
205313_at	3.21e-02	1.15e-03	-33454118	-10289	-12222551	HNF1B	HNF1 homeobox B
208970_s_at	3.21e-02	1.15e-03	-33453422	-10291	-0.49337242	UROD	uroporphyrinogen decarboxylase
231120_x_at	3.21e-02	1.15e-03	-33449855	-103013	-16788674	PKIB	protein kinase (cAMP-dependent, catalytic) inhibitor beta
218663_at	3.21e-02	1.15e-03	33446269	-103117	140950469	NCAPG	non-SMC condensin I complex subunit G
1570253_a_at	3.21e-02	1.15e-03	33445359	-103143	113634078	RHEBL1	Ras homolog enriched in brain like 1
1568643_a_at	3.21e-02	1.15e-03	33442861	-103215	127576868	LOC101927934	uncharacterized LOC101927934
202534_x_at	3.21e-02	1.16e-03	33437642	-103366	0.649896	DHFR	dihydrofolate reductase
227148_at	3.21e-02	1.16e-03	-33437572	-103368	-140255068	PLEKHH2	pleckstrin homology, MyTH4 and FERM domain containing H2
1558956_s_at	3.21e-02	1.16e-03	-33437025	-103384	-0.6441355	IFT80	intraflagellar transport 80
205538_at	3.22e-02	1.16e-03	33434921	-103445	0.70122731	CORO2A	coronin 2A
215528_at	3.22e-02	1.16e-03	33428542	-103629	0.83912306
1552486_s_at	3.23e-02	1.16e-03	33421995	-103818	10228217	LACTB	lactamase beta
219935_at	3.23e-02	1.16e-03	-33416937	-103964	-118667946	ADAMTS5	ADAM metallopeptidase with thrombospondin type 1 motif 5
229431_at	3.23e-02	1.16e-03	-33415163	-104015	-0.68467911	RFXAP	regulatory factor X associated protein
200012_x_at	3.23e-02	1.16e-03	-33413877	-104052	-0.68226242	RPL21P28///SNORA27///SNORD102///RPL21	ribosomal protein L21 pseudogene 28///small nucleolar RNA, H/ACA box 27///small nucleolar RNA, C/D box 102///ribosomal protein L21
218355_at	3.23e-02	1.16e-03	3341324	-104071	101996769	KIF4A	kinesin family member 4A
229903_x_at	3.23e-02	1.17e-03	-33407007	-104251	-0.57219959	RNPC3	RNA binding region (RNP1, RRM) containing 3
226303_at	3.24e-02	1.17e-03	-33396946	-104541	-145879584	PGM5	phosphoglucomutase 5
218958_at	3.25e-02	1.17e-03	-33391711	-104692	-0.59417909	C19orf60	chromosome 19 open reading frame 60
202120_x_at	3.25e-02	1.17e-03	33390264	-104734	0.59279713	AP2S1	adaptor related protein complex 2 sigma 1 subunit
1553813_s_at	3.25e-02	1.18e-03	33384358	-104904	123285036	TLE6	transducin like enhancer of split 6
208736_at	3.25e-02	1.18e-03	33384085	-104912	0.7405268	ARPC3	actin related protein 2/3 complex subunit 3
223358_s_at	3.25e-02	1.18e-03	33383205	-104938	0.7148495	PDE7A	phosphodiesterase 7A
217646_at	3.26e-02	1.18e-03	-33373478	-105218	-0.76810911	SURF1	surfeit 1
210153_s_at	3.26e-02	1.18e-03	33368605	-105359	118578397	ME2	malic enzyme 2
225601_at	3.26e-02	1.18e-03	33364102	-105488	101822749	HMGB3	high mobility group box 3
232758_s_at	3.27e-02	1.19e-03	-33355767	-105729	-0.83249265	LOC101928291	uncharacterized LOC101928291
202625_at	3.27e-02	1.19e-03	33354988	-105751	0.76321725	LYN	LYN proto-oncogene, Src family tyrosine kinase
220986_s_at	3.27e-02	1.19e-03	-33352892	-105812	-0.82862081	TIGD6	tigger transposable element derived 6
212528_at	3.27e-02	1.19e-03	33351758	-105844	0.4826338	DESI1	desumoylating isopeptidase 1
202833_s_at	3.27e-02	1.19e-03	33351244	-105859	259129261	SERPINA1	serpin family A member 1
224256_at	3.27e-02	1.19e-03	33341624	-106136	112163105	LOC100129449	PRO2055
228308_at	3.27e-02	1.19e-03	33341246	-106147	0.62833058	FKBP11	FK506 binding protein 11
222312_s_at	3.27e-02	1.19e-03	-33340663	-106164	-102124283
243363_at	3.27e-02	1.19e-03	-33340432	-106171	-147339854	LEF1-AS1	LEF1 antisense RNA 1
244116_at	3.28e-02	1.19e-03	-33333941	-106358	-119442703	LOC101927391	uncharacterized LOC101927391
225301_s_at	3.29e-02	1.20e-03	33320454	-106746	0.63568379	MYO5B	myosin VB
219915_s_at	3.30e-02	1.20e-03	33312945	-106962	110163504	SLC16A10	solute carrier family 16 member 10
201302_at	3.30e-02	1.20e-03	-33312528	-106974	-0.97419023	ANXA4	annexin A4
1570160_at	3.30e-02	1.21e-03	3330514	-107187	135111173
202886_s_at	3.31e-02	1.21e-03	3329915	-10736	0.68403386	PPP2R1B	protein phosphatase 2 scaffold subunit Abeta
203361_s_at	3.31e-02	1.21e-03	3329677	-107428	0.60666608	GJA9-MYCBP///MYCBP	GJA9-MYCBP readthrough///MYC binding protein
232052_at	3.31e-02	1.21e-03	-33292296	-107557	-0.68295736	THUMPD3-AS1	THUMPD3 antisense RNA 1
[truncated: 52,676 more rows]
