# Supplementary material for: The Emerging Role of FAM171A2 in Gynecological Malignancies: Bioinformatic Insights from UCEC and Ovarian Cancer
Source: Int J Mol Sci. 2025 Nov 18;26(22):11126. doi: 10.3390/ijms262211126 (PMC12652445; doi:10.3390/ijms262211126)
Supplement: Supplementary file 1 [file ijms-26-11126-s001.zip › Supplementary Table S3 (GSE7305).xlsx]

## Sheet: Sayfa1
ID	adj.P.Val	P.Value	t	B	logFC	Gene.symbol	Gene.title
228335_at	3.84e-21	7.02e-26	557664503	44809611	633341597	CLDN11	claudin 11
202992_at	2.37e-19	8.66e-24	450684226	41679975	630781131	C7	complement component 7
204971_at	4.09e-17	2.24e-21	352003871	37494109	397640759	CSTA	cystatin A
1562736_at	1.65e-16	1.20e-20	326530917	36123783	286623177	LHX9	LIM homeobox 9
228564_at	1.80e-16	1.76e-20	321034293	35808695	234491104	LINC01116	long intergenic non-protein coding RNA 1116
228504_at	1.80e-16	1.97e-20	319388243	35712915	510972211	SCN7A	sodium voltage-gated channel alpha subunit 7
208131_s_at	3.90e-16	5.00e-20	30635119	34930252	493387348	PTGIS	prostaglandin I2 (prostacyclin) synthase
212190_at	1.25e-15	1.99e-19	287911365	33745385	411695958	SERPINE2	serpin family E member 2
210002_at	1.25e-15	2.06e-19	287445949	33714223	494989481	GATA6	GATA binding protein 6
238878_at	1.51e-15	3.07e-19	282333426	33367632	467495259	ARX	aristaless related homeobox
219778_at	1.51e-15	3.14e-19	282052053	33348327	31586276	ZFPM2	zinc finger protein, FOG family member 2
203710_at	1.51e-15	3.32e-19	281339678	33299342	292672886	ITPR1	inositol 1,4,5-trisphosphate receptor type 1
209560_s_at	1.99e-15	4.74e-19	2768653	32988061	59881404	DLK1	delta like non-canonical Notch ligand 1
201431_s_at	3.14e-15	8.04e-19	270328809	32521856	351211831	DPYSL3	dihydropyrimidinase like 3
238512_at	4.04e-15	1.11e-18	26643966	32237804	354858736	WNT2B	Wnt family member 2B
215388_s_at	8.01e-15	2.49e-18	256872115	31516921	437610151	CFHR1///CFH	complement factor H related 1///complement factor H
244455_at	8.01e-15	2.49e-18	25685838	31515862	303519061	KCNT2	potassium sodium-activated channel subfamily T member 2
204931_at	1.04e-14	3.42e-18	253198587	31231466	448175496	TCF21	transcription factor 21
202796_at	1.30e-14	4.52e-18	250012387	30979841	259160761	SYNPO	synaptopodin
204591_at	1.67e-14	6.12e-18	246586454	30705	476035035	CHL1	cell adhesion molecule L1 like
226769_at	1.85e-14	7.11e-18	244907282	3056864	36116899	FIBIN	fin bud initiation factor homolog (zebrafish)
216944_s_at	3.74e-14	1.51e-17	236695661	29885661	278416201	ITPR1	inositol 1,4,5-trisphosphate receptor type 1
211323_s_at	1.05e-13	4.41e-17	225348815	28895572	212294222	ITPR1	inositol 1,4,5-trisphosphate receptor type 1
213800_at	1.67e-13	7.31e-17	220201132	28427594	415884458	CFH	complement factor H
213438_at	1.72e-13	7.87e-17	219461043	28359307	35773798	NFASC	neurofascin
229849_at	1.74e-13	8.26e-17	218975617	28314377	33058675	WIPF3	WAS/WASL interacting protein family member 3
37117_at	1.82e-13	9.21e-17	-217878348	28212407	-233108422	PRR5-ARHGAP8///ARHGAP8	PRR5-ARHGAP8 readthrough///Rho GTPase activating protein 8
204223_at	1.82e-13	9.30e-17	217784946	28203701	348510329	PRELP	proline and arginine rich end leucine rich repeat protein
227971_at	2.36e-13	1.25e-16	214844294	27927459	386836229	NRK	Nik related kinase
201989_s_at	2.83e-13	1.55e-16	21270826	27724173	133990727	CREBL2	cAMP responsive element binding protein like 2
219121_s_at	3.32e-13	1.88e-16	-210832899	2754384	-213027248	ESRP1	epithelial splicing regulatory protein 1
242699_at	4.22e-13	2.47e-16	208231703	27290788	249407982
215506_s_at	4.34e-13	2.62e-16	207657551	27234469	457516036	DIRAS3	DIRAS family GTPase 3
206584_at	4.36e-13	2.81e-16	206991665	27168941	282571673	LY96	lymphocyte antigen 96
229404_at	4.36e-13	2.81e-16	-20697314	27167115	-199608087	TWIST2	twist family bHLH transcription factor 2
225613_at	4.36e-13	2.87e-16	206777469	27147814	158316043	MAST4	microtubule associated serine/threonine kinase family member 4
234103_at	4.81e-13	3.26e-16	205588616	27030119	364417129	KCNT2	potassium sodium-activated channel subfamily T member 2
203868_s_at	6.53e-13	4.54e-16	202462394	26717093	389083273	VCAM1	vascular cell adhesion molecule 1
240385_at	8.97e-13	6.40e-16	199269153	26391964	281245875
242940_x_at	9.94e-13	7.27e-16	-198090958	26270599	-380551655	DLX6	distal-less homeobox 6
1552910_at	1.13e-12	8.47e-16	196698274	26126149	350361187	SIGLEC11	sialic acid binding Ig like lectin 11
209047_at	1.30e-12	9.97e-16	195215271	25971139	177583417	AQP1	aquaporin 1 (Colton blood group)
229942_at	1.30e-12	1.02e-15	194990899	25947578	280415511	BNC2	basonuclin 2
202525_at	1.66e-12	1.34e-15	-192575768	25692157	-214691861	PRSS8	protease, serine 8
214238_at	2.03e-12	1.67e-15	-190594211	25480074	-338849461	GDF7	growth differentiation factor 7
235141_at	2.11e-12	1.77e-15	-190069369	25423517	-216984961	MARVELD2	MARVEL domain containing 2
236123_at	2.34e-12	2.02e-15	188938989	25301153	246866843	WNT2B	Wnt family member 2B
242563_at	2.45e-12	2.15e-15	188371868	25239476	154584568
203953_s_at	3.03e-12	2.77e-15	-186172665	24998475	-353974551	CLDN3	claudin 3
210103_s_at	3.03e-12	2.78e-15	-186115362	24992156	-215333495	FOXA2	forkhead box A2
207480_s_at	3.03e-12	2.86e-15	185881225	24966317	17839991	MEIS2	Meis homeobox 2
204114_at	3.03e-12	2.89e-15	185791287	24956383	202234089	NID2	nidogen 2
201957_at	3.03e-12	2.93e-15	185664752	24942398	186685178	PPP1R12B	protein phosphatase 1 regulatory subunit 12B
218186_at	3.99e-12	3.94e-15	-18311506	246585	-283067845	RAB25	RAB25, member RAS oncogene family
224973_at	4.46e-12	4.49e-15	182014132	24534665	198280171	FAM46A	family with sequence similarity 46 member A
221796_at	4.58e-12	4.69e-15	181643209	24492772	395401082	NTRK2	neurotrophic receptor tyrosine kinase 2
219388_at	4.99e-12	5.20e-15	-180768174	24393596	-208806942	GRHL2	grainyhead like transcription factor 2
235606_at	5.23e-12	5.60e-15	180133614	24321371	181687699	DUBR	DPPA2 upstream binding RNA
203178_at	5.23e-12	5.71e-15	17997209	24302945	300274988	GATM	glycine amidinotransferase
226582_at	5.23e-12	5.74e-15	179922831	24297323	25967351	LOC400043	uncharacterized LOC400043
202371_at	7.61e-12	8.49e-15	176657808	23921148	165290055	TCEAL4	transcription elongation factor A like 4
226248_s_at	7.84e-12	8.90e-15	-176270363	23876046	-356354769	KIAA1324	KIAA1324
242828_at	7.84e-12	9.03e-15	176147231	23861692	241443619	FIGN	fidgetin, microtubule severing factor
239185_at	8.16e-12	9.55e-15	175688342	23808108	247955987	ABCA9	ATP binding cassette subfamily A member 9
205792_at	8.27e-12	9.83e-15	175446942	23779863	336296541	WISP2	WNT1 inducible signaling pathway protein 2
226492_at	8.99e-12	1.09e-14	174630823	23684088	269113584	SEMA6D	semaphorin 6D
204589_at	1.22e-11	1.52e-14	171894303	23359667	190731298	NUAK1	NUAK family kinase 1
204688_at	1.22e-11	1.52e-14	171876199	23357504	267309556	SGCE	sarcoglycan epsilon
218763_at	1.42e-11	1.79e-14	-170562105	23199879	-298513461	STX18	syntaxin 18
226803_at	1.48e-11	1.90e-14	-170099031	23144048	-200048874	CHMP4C	charged multivesicular body protein 4C
205366_s_at	1.51e-11	1.96e-14	-169835324	23112187	-289997657	HOXB6	homeobox B6
212686_at	1.72e-11	2.26e-14	-168688115	22973017	-287680834	PPM1H	protein phosphatase, Mg2+/Mn2+ dependent 1H
221795_at	1.96e-11	2.61e-14	167547014	22833666	333325722	NTRK2	neurotrophic receptor tyrosine kinase 2
209621_s_at	1.99e-11	2.69e-14	167327825	22806793	321715493	PDLIM3	PDZ and LIM domain 3
225611_at	1.99e-11	2.73e-14	167216799	22793167	137603265	MAST4	microtubule associated serine/threonine kinase family member 4
224345_x_at	2.00e-11	2.80e-14	166993876	22765784	104458406	FAM162A	family with sequence similarity 162 member A
211276_at	2.00e-11	2.81e-14	166971585	22763043	302751357	TCEAL2	transcription elongation factor A like 2
225792_at	2.12e-11	3.03e-14	-166380861	22690297	-285282083	HOOK1	hook microtubule tethering protein 1
227526_at	2.25e-11	3.25e-14	165834641	22622808	26694006	CDON	cell adhesion associated, oncogene regulated
213707_s_at	2.37e-11	3.47e-14	-165324393	22559568	-297103028	DLX5	distal-less homeobox 5
206167_s_at	2.45e-11	3.62e-14	164977211	22516431	288149782	ARHGAP6	Rho GTPase activating protein 6
225846_at	2.49e-11	3.74e-14	-164737283	22486568	-293742496	ESRP1	epithelial splicing regulatory protein 1
209242_at	2.54e-11	3.85e-14	164506994	22457866	290684041	PEG3	paternally expressed 3
222877_at	2.63e-11	4.04e-14	164126789	22410394	342283374	NRP2	neuropilin 2
218901_at	2.92e-11	4.54e-14	163219892	2229673	262273819	PLSCR4	phospholipid scramblase 4
203498_at	2.98e-11	4.73e-14	162901042	22256624	314938541	RCAN2	regulator of calcineurin 2
212813_at	2.98e-11	4.75e-14	162865123	22252101	120689036	JAM3	junctional adhesion molecule 3
203881_s_at	2.98e-11	4.79e-14	162802081	22244161	277968066	DMD	dystrophin
205517_at	3.05e-11	4.97e-14	162529927	22209848	271040568	GATA4	GATA binding protein 4
1553613_s_at	3.24e-11	5.34e-14	16197059	22139155	219939258	FOXC1	forkhead box C1
213429_at	3.48e-11	5.79e-14	161353234	22060857	232834999	BICC1	BicC family RNA binding protein 1
230081_at	3.56e-11	5.98e-14	161096938	22028267	337362609	PLCXD3	phosphatidylinositol specific phospholipase C X domain containing 3
238091_at	3.78e-11	6.43e-14	160551403	21958734	222795997	LOC100506388	uncharacterized LOC100506388
236892_s_at	4.05e-11	6.96e-14	-159939516	21880476	-187524956	HOXB-AS3	HOXB cluster antisense RNA 3
205932_s_at	4.07e-11	7.08e-14	-159815674	21864602	-448114962	MSX1	msh homeobox 1
239984_at	4.64e-11	8.15e-14	158740153	21726253	295517357
209200_at	4.77e-11	8.46e-14	15846311	21690472	161896492	MEF2C	myocyte enhancer factor 2C
209243_s_at	4.85e-11	8.70e-14	158252357	21663212	30883197	PEG3	paternally expressed 3
229529_at	4.89e-11	8.85e-14	158124927	21646714	200029707	TCF21	transcription factor 21
214799_at	5.38e-11	9.83e-14	157328038	21543252	215683087	NFASC	neurofascin
228956_at	5.60e-11	1.03e-13	-156952926	2149438	-314954098	UGT8	UDP glycosyltransferase 8
226865_at	5.98e-11	1.12e-13	156379491	21419456	164153369	PLXDC2	plexin domain containing 2
201430_s_at	6.08e-11	1.15e-13	15618233	21393636	286068226	DPYSL3	dihydropyrimidinase like 3
205234_at	6.61e-11	1.26e-13	155496832	21303624	247587532	SLC16A4	solute carrier family 16 member 4
232370_at	6.61e-11	1.27e-13	-1554212	2129367	-147475017
201811_x_at	6.62e-11	1.28e-13	155339187	21282871	16427456	SH3BP5	SH3 domain binding protein 5
41660_at	6.65e-11	1.30e-13	-155235172	21269167	-198020334	CELSR1	cadherin EGF LAG seven-pass G-type receptor 1
207015_s_at	6.94e-11	1.37e-13	-154852066	2121862	-177126592	ALDH1A2	aldehyde dehydrogenase 1 family member A2
219143_s_at	7.42e-11	1.48e-13	154286473	21143783	156795419	RPP25	ribonuclease P/MRP subunit p25
213823_at	7.52e-11	1.51e-13	-154126189	21122528	-314526972	HOXA11	homeobox A11
231832_at	8.12e-11	1.65e-13	-153489179	21037852	-327713555	POC1B-GALNT4///GALNT4	POC1B-GALNT4 readthrough///polypeptide N-acetylgalactosaminyltransferase 4
202074_s_at	8.48e-11	1.74e-13	153103115	20986374	143233295	OPTN	optineurin
1552767_a_at	8.59e-11	1.79e-13	152887938	2095763	299055593	HS6ST2	heparan sulfate 6-O-sulfotransferase 2
227167_s_at	8.59e-11	1.79e-13	152876343	2095608	145868441	RASSF3	Ras association domain family member 3
239468_at	8.67e-11	1.84e-13	152702336	20932806	332156714	MKX	mohawk homeobox
207118_s_at	8.67e-11	1.84e-13	152682417	20930141	157293402	MMP23A///MMP23B	matrix metallopeptidase 23A (pseudogene)///matrix metallopeptidase 23B
241789_at	8.73e-11	1.87e-13	152568287	20914861	257246776	RBMS3	RNA binding motif single stranded interacting protein 3
230109_at	9.18e-11	1.98e-13	15213887	20857274	173904653	PDE7B	phosphodiesterase 7B
223423_at	9.30e-11	2.02e-13	-15198545	20836663	-249251308	GPR160	G protein-coupled receptor 160
204779_s_at	9.70e-11	2.13e-13	-151621229	20787656	-229850636	HOXB7	homeobox B7
233882_s_at	9.92e-11	2.20e-13	151383126	20755559	177397982	SEMA6D	semaphorin 6D
229623_at	9.92e-11	2.23e-13	151290742	20743093	190073599	TMEM150C	transmembrane protein 150C
220272_at	9.92e-11	2.24e-13	151233646	20735386	261464612	BNC2	basonuclin 2
214807_at	9.92e-11	2.25e-13	151219173	20733431	183250615	PLXDC2	plexin domain containing 2
227061_at	1.04e-10	2.39e-13	150792108	20675688	296853561	LINC01279	long intergenic non-protein coding RNA 1279
239309_at	1.08e-10	2.50e-13	-150453336	20629776	-241029269	DLX6	distal-less homeobox 6
208493_at	1.09e-10	2.52e-13	-150388572	20620988	-249731422	HOXA11	homeobox A11
224428_s_at	1.09e-10	2.55e-13	-150310603	20610404	-393658675	CDCA7	cell division cycle associated 7
209043_at	1.12e-10	2.64e-13	-150067057	2057731	-204172231	PAPSS1	3'-phosphoadenosine 5'-phosphosulfate synthase 1
223193_x_at	1.12e-10	2.67e-13	14996835	20563883	108259296	FAM162A	family with sequence similarity 162 member A
222334_at	1.15e-10	2.76e-13	-149741074	20532936	-323385219	LOC101929219///LOC100505650///C1orf186	uncharacterized LOC101929219///uncharacterized LOC100505650///chromosome 1 open reading frame 186
236586_at	1.16e-10	2.80e-13	149641951	20519426	162635911
201990_s_at	1.16e-10	2.82e-13	149583671	20511479	138972941	CREBL2	cAMP responsive element binding protein like 2
234074_at	1.23e-10	3.01e-13	149125018	20448836	141779926
233607_at	1.23e-10	3.04e-13	149044789	2043786	189694445
225782_at	1.25e-10	3.11e-13	148880258	20415334	242845193	MSRB3	methionine sulfoxide reductase B3
226636_at	1.26e-10	3.18e-13	148721356	20393558	184888279	PLD1	phospholipase D1
220942_x_at	1.26e-10	3.19e-13	14869141	20389451	107852138	FAM162A	family with sequence similarity 162 member A
201641_at	1.26e-10	3.21e-13	14865951	20385076	279004161	BST2	bone marrow stromal cell antigen 2
205698_s_at	1.36e-10	3.50e-13	-148032159	20298861	-181036336	MAP2K6	mitogen-activated protein kinase kinase 6
225004_at	1.36e-10	3.51e-13	-14801862	20296996	-235641623	TMEM101	transmembrane protein 101
235148_at	1.50e-10	3.89e-13	-147283851	20195586	-137563697	KRTCAP3	keratinocyte associated protein 3
205044_at	1.56e-10	4.07e-13	-146956552	20150266	-486767974	GABRP	gamma-aminobutyric acid type A receptor pi subunit
241291_at	1.64e-10	4.31e-13	-146548658	20093657	-568016059	LINC01541	long intergenic non-protein coding RNA 1541
219450_at	1.73e-10	4.58e-13	-146125161	20034732	-134544486	C4orf19	chromosome 4 open reading frame 19
223800_s_at	1.81e-10	4.86e-13	-145705396	19976174	-252850499	LIMS4///LIMS3	LIM zinc finger domain containing 4///LIM zinc finger domain containing 3
207557_s_at	1.81e-10	4.86e-13	145700214	1997545	145925742	RYR2	ryanodine receptor 2
220595_at	1.83e-10	4.96e-13	145559155	19955737	147802305	PDZRN4	PDZ domain containing ring finger 4
218417_s_at	1.84e-10	5.00e-13	145503555	19947963	12371988	SLC48A1	solute carrier family 48 member 1
213147_at	2.05e-10	5.62e-13	-144686293	19833372	-281575552	HOXA10	homeobox A10
225382_at	2.05e-10	5.67e-13	14462289	19824458	1675616	ZNF275	zinc finger protein 275
209199_s_at	2.12e-10	5.88e-13	144362815	19787855	143418688	MEF2C	myocyte enhancer factor 2C
201615_x_at	2.12e-10	5.94e-13	144298086	19778736	246383886	CALD1	caldesmon 1
214945_at	2.12e-10	5.97e-13	144259533	19773303	25846694	LOC101930363///LOC101928349///LOC100507387///FAM153C///FAM153A///FAM153B	uncharacterized LOC101930363///uncharacterized LOC101928349///uncharacterized LOC100507387///family with sequence similarity 153, member C///family with sequence similarity 153 member A///family with sequence similarity 153 member B
238447_at	2.15e-10	6.10e-13	14410642	19751713	245903062	RBMS3	RNA binding motif single stranded interacting protein 3
228411_at	2.24e-10	6.44e-13	143736609	19699481	169012333	PARD3B	par-3 family cell polarity regulator beta
225871_at	2.24e-10	6.46e-13	143709931	19695709	189686957	STEAP2	STEAP2 metalloreductase
218857_s_at	2.24e-10	6.52e-13	-143650796	19687344	-354250451	ASRGL1	asparaginase like 1
230722_at	2.24e-10	6.52e-13	14365045	19687295	247836333	BNC2	basonuclin 2
228109_at	2.27e-10	6.69e-13	143468009	19661469	298865957	RASGRF2	Ras protein specific guanine nucleotide releasing factor 2
206893_at	2.27e-10	6.70e-13	-143458802	19660165	-292480313	SALL1	spalt like transcription factor 1
231001_at	2.27e-10	6.76e-13	143397258	19651446	228101695	FIBIN	fin bud initiation factor homolog (zebrafish)
218656_s_at	2.27e-10	6.81e-13	143348492	19644535	190017158	LHFP	lipoma HMGIC fusion partner
209168_at	2.27e-10	6.83e-13	-143319345	19640403	-23500365	GPM6B	glycoprotein M6B
216905_s_at	2.27e-10	6.85e-13	-14330087	19637784	-19780368	ST14	suppression of tumorigenicity 14
209529_at	2.27e-10	6.89e-13	-143260629	19632078	-234977841	PLPP2	phospholipid phosphatase 2
65517_at	2.35e-10	7.19e-13	-142969324	19590727	-152293708	AP1M2	adaptor related protein complex 1 mu 2 subunit
221874_at	2.51e-10	7.72e-13	-142477932	19520804	-300419548	KIAA1324	KIAA1324
203323_at	2.52e-10	7.78e-13	142417439	19512181	186113537	CAV2	caveolin 2
40284_at	2.61e-10	8.10e-13	-142140487	19472662	-165574757	FOXA2	forkhead box A2
205079_s_at	2.72e-10	8.52e-13	141794139	19423145	136182785	MPDZ	multiple PDZ domain crumbs cell polarity complex component
236279_at	2.73e-10	8.63e-13	-14170196	19409948	-123450851
209539_at	2.73e-10	8.65e-13	141688365	19408001	14872565	ARHGEF6	Rac/Cdc42 guanine nucleotide exchange factor 6
218854_at	2.75e-10	8.79e-13	141576646	19391995	229095203	DSE	dermatan sulfate epimerase
216733_s_at	2.75e-10	8.82e-13	141558011	19389324	288243277	GATM	glycine amidinotransferase
226424_at	2.77e-10	8.93e-13	-141469317	19376607	-253601502	CAPS	calcyphosine
219331_s_at	2.82e-10	9.15e-13	14130199	19352597	296603793	KLHDC8A	kelch domain containing 8A
213150_at	2.82e-10	9.18e-13	-141277622	19349098	-389059839	HOXA10	homeobox A10
229225_at	2.87e-10	9.39e-13	141127244	19327496	255228133	NRP2	neuropilin 2
235570_at	2.91e-10	9.59e-13	140982682	19306709	247622458	RBMS3	RNA binding motif single stranded interacting protein 3
205666_at	2.91e-10	9.64e-13	14094312	19301017	250495688	FMO1	flavin containing monooxygenase 1
236184_at	2.93e-10	9.74e-13	140872754	1929089	182391347
222764_at	2.93e-10	9.82e-13	-140816552	19282798	-34728865	ASRGL1	asparaginase like 1
202760_s_at	2.95e-10	9.92e-13	140750466	1927328	171034579	PALM2-AKAP2///AKAP2	PALM2-AKAP2 readthrough///A-kinase anchoring protein 2
227758_at	2.96e-10	1.00e-12	140691141	19264731	226898722	RERG	RAS like estrogen regulated growth inhibitor
219863_at	3.01e-10	1.02e-12	14053174	19241747	199278695	HERC5	HECT and RLD domain containing E3 ubiquitin protein ligase 5
239262_at	3.03e-10	1.04e-12	140419999	19225622	270469083
236010_at	3.03e-10	1.04e-12	140409511	19224108	158483289
212886_at	3.03e-10	1.05e-12	140365874	19217807	175421221	CCDC69	coiled-coil domain containing 69
205225_at	3.06e-10	1.07e-12	-140246724	19200593	-292133021	ESR1	estrogen receptor 1
222871_at	3.06e-10	1.07e-12	140237443	19199252	217730145	KLHDC8A	kelch domain containing 8A
240777_at	3.25e-10	1.14e-12	139781907	1913332	189503731	SYNE2	spectrin repeat containing nuclear envelope protein 2
213929_at	3.25e-10	1.15e-12	-139746258	19128152	-193222747	EXPH5	exophilin 5
207542_s_at	3.28e-10	1.17e-12	139625384	19110621	142347599	AQP1	aquaporin 1 (Colton blood group)
219976_at	3.28e-10	1.17e-12	-13961975	19109804	-169411096	HOOK1	hook microtubule tethering protein 1
40016_g_at	3.33e-10	1.20e-12	139451862	19085432	123238239	MAST4	microtubule associated serine/threonine kinase family member 4
204882_at	3.33e-10	1.20e-12	139445235	19084469	1064063	ARHGAP25	Rho GTPase activating protein 25
224189_x_at	3.39e-10	1.23e-12	-139285112	190612	-199733323	EHF	ETS homologous factor
1552911_at	3.48e-10	1.27e-12	139075686	19030729	226715493	SIGLEC11	sialic acid binding Ig like lectin 11
233036_at	3.49e-10	1.28e-12	13898805	19017967	204596536
231098_at	3.49e-10	1.29e-12	138967464	19014968	239496022
58916_at	3.49e-10	1.29e-12	-138962966	19014313	-201825223	NDUFC2-KCTD14///KCTD14	NDUFC2-KCTD14 readthrough///potassium channel tetramerization domain containing 14
206637_at	3.49e-10	1.31e-12	-138877503	19001858	-364786317	P2RY14	purinergic receptor P2Y14
229910_at	3.49e-10	1.31e-12	138864255	18999927	145765698	SHE	Src homology 2 domain containing E
215058_at	3.49e-10	1.31e-12	13885874	18999123	195291492	DENND5B	DENN domain containing 5B
225162_at	3.49e-10	1.32e-12	138826598	18994436	234093807	SH3D19	SH3 domain containing 19
204303_s_at	3.57e-10	1.35e-12	138641235	18967391	103987239	CTIF	cap binding complex dependent translation initiation factor
231329_at	3.58e-10	1.37e-12	138560318	18955575	234331941
225016_at	3.58e-10	1.37e-12	-138554502	18954725	-288017772	APCDD1	APC down-regulated 1
221748_s_at	3.61e-10	1.39e-12	138473008	18942819	197137892	TNS1	tensin 1
222581_at	3.76e-10	1.45e-12	-138168754	18898311	-127273078	XPR1	xenotropic and polytropic retrovirus receptor 1
202376_at	3.78e-10	1.47e-12	138084373	18885952	240096594	SERPINA3	serpin family A member 3
225242_s_at	3.79e-10	1.48e-12	138035136	18878738	25036045	CCDC80	coiled-coil domain containing 80
220994_s_at	3.79e-10	1.48e-12	-138020425	18876582	-214513335	STXBP6	syntaxin binding protein 6
214044_at	3.88e-10	1.53e-12	137823286	1884767	150282864	RYR2	ryanodine receptor 2
219895_at	3.88e-10	1.53e-12	13779677	18843779	421335582	TMEM255A	transmembrane protein 255A
209692_at	3.88e-10	1.54e-12	-13776813	18839575	-354032352	EYA2	EYA transcriptional coactivator and phosphatase 2
230030_at	3.89e-10	1.55e-12	137705769	18830419	279857146	HS6ST2	heparan sulfate 6-O-sulfotransferase 2
226522_at	3.93e-10	1.57e-12	137613198	1881682	190175332	PODN	podocan
201810_s_at	4.08e-10	1.64e-12	13732351	18774214	165489154	SH3BP5	SH3 domain binding protein 5
230560_at	4.12e-10	1.67e-12	-137233431	1876095	-325419027	STXBP6	syntaxin binding protein 6
217897_at	4.22e-10	1.72e-12	137033684	1873151	181264156	FXYD6	FXYD domain containing ion transport regulator 6
202597_at	4.22e-10	1.72e-12	-13701835	18729248	-146313786	IRF6	interferon regulatory factor 6
201689_s_at	4.25e-10	1.74e-12	-136940576	18717774	-240204665	TPD52	tumor protein D52
225273_at	4.32e-10	1.78e-12	136768467	18692362	123221836	WWC3	WWC family member 3
214079_at	4.32e-10	1.79e-12	136764485	18691774	382193778	DHRS2	dehydrogenase/reductase 2
201496_x_at	4.42e-10	1.84e-12	136571343	18663223	376914486	MYH11	myosin heavy chain 11
228224_at	4.42e-10	1.85e-12	136537495	18658216	303926199	PRELP	proline and arginine rich end leucine rich repeat protein
232568_at	4.42e-10	1.85e-12	136520684	18655729	237459378	MGC24103	uncharacterized MGC24103
226824_at	4.43e-10	1.87e-12	136456139	18646176	28580007	CPXM2	carboxypeptidase X, M14 family member 2
215552_s_at	4.43e-10	1.87e-12	-136445746	18644638	-16236213	ESR1	estrogen receptor 1
225491_at	4.50e-10	1.91e-12	-136315992	18625422	-175321629	SLC1A2	solute carrier family 1 member 2
214374_s_at	4.56e-10	1.94e-12	13620471	1860893	268084997	PPFIBP1	PPFIA binding protein 1
227307_at	4.58e-10	1.96e-12	136145347	18600127	127011478	TSPAN18	tetraspanin 18
201200_at	4.71e-10	2.02e-12	135929162	18568041	143535794	CREG1	cellular repressor of E1A stimulated genes 1
230068_s_at	4.72e-10	2.04e-12	135882019	18561039	224083474	PEG3-AS1	PEG3 antisense RNA 1
239270_at	5.09e-10	2.21e-12	135349416	18481779	254709535	PLCXD3	phosphatidylinositol specific phospholipase C X domain containing 3
238718_at	5.09e-10	2.22e-12	135325137	1847816	19365985
224061_at	5.09e-10	2.22e-12	135302407	18474771	225810381	INMT	indolethylamine N-methyltransferase
1566482_at	5.16e-10	2.27e-12	135177976	18456209	171340765
226103_at	5.16e-10	2.28e-12	135128635	18448845	304110155	NEXN	nexilin F-actin binding protein
230741_at	5.16e-10	2.29e-12	13511519	18446838	166648256	P2RX7	purinergic receptor P2X 7
227417_at	5.16e-10	2.29e-12	135099335	1844447	154591569	MARC2	mitochondrial amidoxime reducing component 2
226625_at	5.31e-10	2.37e-12	134880259	18411738	270994755	TGFBR3	transforming growth factor beta receptor 3
206858_s_at	5.55e-10	2.49e-12	134559404	18363717	350494944	HOXC6	homeobox C6
204519_s_at	5.55e-10	2.50e-12	-134531116	18359478	-19547084	PLLP	plasmolipin
209772_s_at	5.63e-10	2.54e-12	-134413857	18341901	-339915183	CD24	CD24 molecule
207016_s_at	5.63e-10	2.56e-12	-134381434	18337038	-334559735	LOC101928635///ALDH1A2	uncharacterized LOC101928635///aldehyde dehydrogenase 1 family member A2
227484_at	5.63e-10	2.57e-12	134344132	18331443	111460481	SRGAP1	SLIT-ROBO Rho GTPase activating protein 1
1556402_at	5.63e-10	2.57e-12	134331679	18329574	161092207
225800_at	5.69e-10	2.61e-12	-134241247	18316002	-174142924	JAZF1	JAZF zinc finger 1
212660_at	5.84e-10	2.69e-12	134035493	18285093	135363623	JADE2	jade family PHD finger 2
235350_at	6.14e-10	2.84e-12	-133686556	18232582	-15651916	C4orf19	chromosome 4 open reading frame 19
219949_at	6.16e-10	2.86e-12	133637667	18225215	244570426	LRRC2	leucine rich repeat containing 2
203997_at	6.17e-10	2.88e-12	-133598132	18219256	-148586452	PTPN3	protein tyrosine phosphatase, non-receptor type 3
205399_at	6.18e-10	2.89e-12	133565684	18214364	183544553	DCLK1	doublecortin like kinase 1
204939_s_at	6.27e-10	2.95e-12	133438374	18195161	312540538	PLN	phospholamban
203954_x_at	6.41e-10	3.03e-12	-133271013	18169894	-208857291	CLDN3	claudin 3
222853_at	6.55e-10	3.10e-12	133106787	18145073	250462466	FLRT3	fibronectin leucine rich transmembrane protein 3
231729_s_at	6.57e-10	3.13e-12	-13305492	18137228	-284837376	CAPS	calcyphosine
232914_s_at	6.78e-10	3.23e-12	132831911	1810347	231425142	SYTL2	synaptotagmin like 2
204731_at	6.88e-10	3.30e-12	132707044	18084547	291739529	TGFBR3	transforming growth factor beta receptor 3
235979_at	7.10e-10	3.42e-12	132460998	18047216	263977061	C7	complement component 7
204082_at	7.10e-10	3.43e-12	132453601	18046092	208429141	PBX3	PBX homeobox 3
228551_at	7.11e-10	3.45e-12	132417756	18040648	210081456	DENND5B	DENN domain containing 5B
219304_s_at	7.19e-10	3.50e-12	13231605	18025196	263347936	PDGFD	platelet derived growth factor D
221950_at	7.22e-10	3.53e-12	-132269078	18018055	-175264351	EMX2	empty spiracles homeobox 2
202746_at	7.29e-10	3.57e-12	132185242	18005306	311067283	ITM2A	integral membrane protein 2A
225790_at	7.41e-10	3.66e-12	132032557	17982069	19677268	MSRB3	methionine sulfoxide reductase B3
202454_s_at	7.41e-10	3.66e-12	-132022219	17980495	-236320691	ERBB3	erb-b2 receptor tyrosine kinase 3
229273_at	7.41e-10	3.68e-12	-131992948	17976038	-319937657	SALL1	spalt like transcription factor 1
236118_at	7.41e-10	3.69e-12	131979697	17974019	133246816	GATA6-AS1	GATA6 antisense RNA 1 (head to head)
219993_at	7.43e-10	3.71e-12	-131938667	17967769	-328995955	SOX17	SRY-box 17
241302_at	7.73e-10	3.87e-12	131659871	17925255	203355295
203058_s_at	8.02e-10	4.03e-12	131395926	17884935	18774951	PAPSS2	3'-phosphoadenosine 5'-phosphosulfate synthase 2
219520_s_at	8.02e-10	4.05e-12	131366271	17880401	104480434	WWC3	WWC family member 3
227503_at	8.11e-10	4.13e-12	131243146	17861565	142249422	NECTIN3	nectin cell adhesion molecule 3
205123_s_at	8.11e-10	4.13e-12	-131239563	17861017	-188378282	MSANTD3-TMEFF1///TMEFF1	MSANTD3-TMEFF1 readthrough///transmembrane protein with EGF like and two follistatin like domains 1
228365_at	8.11e-10	4.15e-12	131213675	17857055	157255255	CPNE8	copine 8
203706_s_at	8.11e-10	4.15e-12	131201431	17855181	337486855	FZD7	frizzled class receptor 7
222746_s_at	8.14e-10	4.18e-12	-131158874	17848665	-0.98323212	BSPRY	B-box and SPRY domain containing
211235_s_at	8.52e-10	4.39e-12	-130837655	17799429	-129713907	ESR1	estrogen receptor 1
225566_at	8.66e-10	4.48e-12	130710632	17779931	199978345	NRP2	neuropilin 2
201785_at	8.84e-10	4.59e-12	130557367	17756383	179148882	RNASE1	ribonuclease A family member 1, pancreatic
231180_at	8.85e-10	4.61e-12	-130527639	17751813	-193094617
202949_s_at	9.21e-10	4.82e-12	130241227	17707738	2325216	FHL2	four and a half LIM domains 2
242541_at	9.69e-10	5.08e-12	129897599	1765475	21249073	ABCA9	ATP binding cassette subfamily A member 9
202112_at	1.00e-09	5.29e-12	129648523	17616269	122688929	VWF	von Willebrand factor
205782_at	1.03e-09	5.44e-12	129467337	17588238	28125785	FGF7	fibroblast growth factor 7
234269_at	1.08e-09	5.73e-12	-129127827	17535624	-140318397
228400_at	1.08e-09	5.76e-12	-129093932	17530365	-212588536	SHROOM3	shroom family member 3
202501_at	1.09e-09	5.81e-12	12903659	17521465	0.94870432	MAPRE2	microtubule associated protein RP/EB family member 2
209981_at	1.12e-09	5.99e-12	128843801	17491519	138665645	CSDC2	cold shock domain containing C2
211726_s_at	1.14e-09	6.14e-12	128688278	17467335	247756603	FMO2	flavin containing monooxygenase 2
1554697_at	1.16e-09	6.25e-12	-128579423	17450393	-210532562	ADAMTS9	ADAM metallopeptidase with thrombospondin type 1 motif 9
203620_s_at	1.17e-09	6.34e-12	128486926	17435987	119874314	FCHSD2	FCH and double SH3 domains 2
226403_at	1.18e-09	6.39e-12	-128431771	17427393	-189866233	TMC4	transmembrane channel like 4
213290_at	1.18e-09	6.42e-12	128408149	17423711	161930355	COL6A2	collagen type VI alpha 2 chain
204942_s_at	1.19e-09	6.52e-12	-128308407	1740816	-116258331	ALDH3B2	aldehyde dehydrogenase 3 family member B2
225496_s_at	1.19e-09	6.53e-12	128294048	17405921	225080529	SYTL2	synaptotagmin like 2
219489_s_at	1.20e-09	6.59e-12	-128241113	17397662	-115455289	NXN	nucleoredoxin
203060_s_at	1.28e-09	7.05e-12	127806994	17329829	197590138	PAPSS2	3'-phosphoadenosine 5'-phosphosulfate synthase 2
235723_at	1.29e-09	7.13e-12	127733173	17318275	210739006	BNC2	basonuclin 2
236144_at	1.29e-09	7.16e-12	12770613	17314041	262820309	CPXM2	carboxypeptidase X, M14 family member 2
235955_at	1.30e-09	7.23e-12	-12764513	17304488	-129143439	MARVELD2	MARVEL domain containing 2
206228_at	1.31e-09	7.35e-12	-127544156	17288667	-138233338	PAX2	paired box 2
230466_s_at	1.35e-09	7.57e-12	127356118	17259175	156404077	RASSF3	Ras association domain family member 3
212673_at	1.35e-09	7.60e-12	-127333413	17255612	-0.93726014	METAP1	methionyl aminopeptidase 1
243349_at	1.38e-09	7.78e-12	-127186895	17232604	-206026347	KIAA1324	KIAA1324
219873_at	1.39e-09	7.90e-12	127086516	17216828	258168204	COLEC11	collectin subfamily member 11
227985_at	1.39e-09	7.93e-12	-127062474	17213049	-109233942	LOC100506098	uncharacterized LOC100506098
235850_at	1.42e-09	8.12e-12	126910878	17189201	168776791	FAM162A	family with sequence similarity 162 member A
212294_at	1.42e-09	8.15e-12	126892809	17186357	102383498	GNG12	G protein subunit gamma 12
219648_at	1.42e-09	8.16e-12	-126880882	17184479	-179850754	MREG	melanoregulin
201839_s_at	1.46e-09	8.42e-12	-12668538	17153684	-46353462	EPCAM	epithelial cell adhesion molecule
205150_s_at	1.48e-09	8.55e-12	126590462	17138718	129213587	TRIL	TLR4 interactor with leucine rich repeats
203213_at	1.56e-09	9.04e-12	-126237356	17082964	-282298431	CDK1	cyclin dependent kinase 1
209170_s_at	1.56e-09	9.05e-12	-126229668	17081748	-25389018	GPM6B	glycoprotein M6B
221766_s_at	1.56e-09	9.11e-12	126187668	17075108	178114258	FAM46A	family with sequence similarity 46 member A
1566163_at	1.58e-09	9.29e-12	126065341	17055756	12097764
223316_at	1.58e-09	9.31e-12	126052544	17053731	219558268	CCDC3	coiled-coil domain containing 3
213285_at	1.58e-09	9.32e-12	-126044973	17052533	-220881794	TMEM30B	transmembrane protein 30B
201792_at	1.59e-09	9.38e-12	126001741	17045689	272186285	AEBP1	AE binding protein 1
239155_at	1.61e-09	9.55e-12	-12589195	170283	-134794922	CXADR	coxsackie virus and adenovirus receptor
218711_s_at	1.62e-09	9.62e-12	125843771	17020666	18538194	SDPR	serum deprivation response
242532_at	1.62e-09	9.66e-12	125819824	1701687	281757384
204473_s_at	1.64e-09	9.81e-12	-12571999	1700104	-118923429	ZNF592	zinc finger protein 592
1557545_s_at	1.64e-09	9.84e-12	-125701232	16998065	-122299802	RNF165	ring finger protein 165
214632_at	1.67e-09	1.00e-11	125576829	16978322	185527025	NRP2	neuropilin 2
201688_s_at	1.70e-09	1.03e-11	-125442404	16956971	-224567869	TPD52	tumor protein D52
230991_at	1.71e-09	1.04e-11	-125384236	16947727	-155101761	LOC102724156	uncharacterized LOC102724156
229844_at	1.71e-09	1.04e-11	125350706	16942396	157969337	FOXP1	forkhead box P1
217966_s_at	1.73e-09	1.06e-11	125257996	16927651	148003681	FAM129A	family with sequence similarity 129 member A
203680_at	1.75e-09	1.07e-11	125169053	16913497	277008486	PRKAR2B	protein kinase cAMP-dependent type II regulatory subunit beta
219250_s_at	1.75e-09	1.07e-11	125163967	16912687	218447862	FLRT3	fibronectin leucine rich transmembrane protein 3
220532_s_at	1.75e-09	1.08e-11	125138645	16908656	283099711	TMEM176B	transmembrane protein 176B
227677_at	1.75e-09	1.08e-11	125135116	16908094	179812588	JAK3	Janus kinase 3
224762_at	1.85e-09	1.14e-11	-124772332	16850263	-184202656	SERINC2	serine incorporator 2
218918_at	1.86e-09	1.15e-11	124723349	16842444	162732083	MAN1C1	mannosidase alpha class 1C member 1
218665_at	1.90e-09	1.18e-11	124570553	16818038	112878964	FZD4	frizzled class receptor 4
203744_at	1.94e-09	1.21e-11	-124396776	16790251	-172381755	HMGB3	high mobility group box 3
240112_at	1.97e-09	1.23e-11	124303169	1677527	235503078
226213_at	1.97e-09	1.24e-11	-124268889	16769781	-299475758	ERBB3	erb-b2 receptor tyrosine kinase 3
217504_at	2.07e-09	1.31e-11	123934821	1671623	283316861	ABCA6	ATP binding cassette subfamily A member 6
215930_s_at	2.07e-09	1.31e-11	-123924343	16714549	-109435265	CTAGE5	CTAGE family member 5, ER export factor
204457_s_at	2.08e-09	1.32e-11	123874536	16706554	297262911	GAS1	growth arrest specific 1
221747_at	2.08e-09	1.32e-11	123860353	16704277	159759915	TNS1	tensin 1
214434_at	2.11e-09	1.34e-11	123778481	16691129	105740337	HSPA12A	heat shock protein family A (Hsp70) member 12A
207864_at	2.11e-09	1.35e-11	123753745	16687155	227561371	SCN7A	sodium voltage-gated channel alpha subunit 7
227084_at	2.13e-09	1.37e-11	123660616	16672187	150951923	DTNA	dystrobrevin alpha
225373_at	2.14e-09	1.37e-11	123631944	16667578	145511611	C10orf54	chromosome 10 open reading frame 54
223245_at	2.15e-09	1.38e-11	-123588628	16660612	-114505285	STRBP	spermatid perinuclear RNA binding protein
205803_s_at	2.18e-09	1.41e-11	123473331	1664206	142328158	TRPC1	transient receptor potential cation channel subfamily C member 1
219850_s_at	2.18e-09	1.41e-11	-123444099	16637355	-261269789	EHF	ETS homologous factor
244745_at	2.25e-09	1.46e-11	123247324	16605655	192618138	RERG	RAS like estrogen regulated growth inhibitor
231067_s_at	2.26e-09	1.47e-11	123207072	16599165	246476392	AKAP12	A-kinase anchoring protein 12
206463_s_at	2.26e-09	1.47e-11	123191189	16596604	147594214	DHRS2	dehydrogenase/reductase 2
207808_s_at	2.30e-09	1.51e-11	123050939	16573977	291219021	PROS1	protein S (alpha)
242385_at	2.30e-09	1.51e-11	-123049815	16573796	-282016116	RORB	RAR related orphan receptor B
211778_s_at	2.33e-09	1.54e-11	-122935233	16555294	-156391692	OVOL2	ovo like zinc finger 2
207961_x_at	2.35e-09	1.55e-11	122880756	16546493	307310591	MYH11	myosin heavy chain 11
217967_s_at	2.36e-09	1.56e-11	122831678	16538561	220237419	FAM129A	family with sequence similarity 129 member A
201497_x_at	2.47e-09	1.64e-11	122516301	16487531	372071756	MYH11	myosin heavy chain 11
225241_at	2.47e-09	1.65e-11	122508032	16486191	217764474	CCDC80	coiled-coil domain containing 80
213308_at	2.50e-09	1.67e-11	-122427979	1647322	-234410788	SHANK2	SH3 and multiple ankyrin repeat domains 2
209624_s_at	2.51e-09	1.68e-11	-122388863	1646688	-148121027	MCCC2	methylcrotonoyl-CoA carboxylase 2
205608_s_at	2.58e-09	1.73e-11	122185365	16433869	174602493	ANGPT1	angiopoietin 1
225755_at	2.58e-09	1.74e-11	122177453	16432584	0.99389614	KLHDC8B	kelch domain containing 8B
217752_s_at	2.60e-09	1.76e-11	-12211098	16421791	-162643187	CNDP2	CNDP dipeptidase 2 (metallopeptidase M20 family)
242494_at	2.60e-09	1.76e-11	-122098914	16419831	-11931643
224992_s_at	2.61e-09	1.77e-11	122056297	16412908	0.86011854	CMIP	c-Maf inducing protein
243041_s_at	2.67e-09	1.82e-11	12189274	16386322	160769961
227174_at	2.74e-09	1.87e-11	-121721734	16358493	-227499703	WDR72	WD repeat domain 72
218217_at	2.77e-09	1.90e-11	121641471	16345421	0.97269491	SCPEP1	serine carboxypeptidase 1
227919_at	2.80e-09	1.93e-11	-121542155	16329236	-357305425	UCA1	urothelial cancer associated 1 (non-protein coding)
204548_at	2.80e-09	1.93e-11	12153595	16328225	475009187	STAR	steroidogenic acute regulatory protein
214734_at	2.84e-09	1.96e-11	-121445965	16313551	-150069891	EXPH5	exophilin 5
226694_at	2.85e-09	1.97e-11	121400796	16306182	172662933	PALM2-AKAP2///AKAP2	PALM2-AKAP2 readthrough///A-kinase anchoring protein 2
241397_at	2.85e-09	1.98e-11	-121384655	16303548	-223612349
213661_at	2.85e-09	1.98e-11	-121362794	1629998	-297403327	PAMR1	peptidase domain containing associated with muscle regeneration 1
219501_at	2.86e-09	1.99e-11	121335755	16295567	154749108	ENOX1	ecto-NOX disulfide-thiol exchanger 1
208864_s_at	2.86e-09	1.99e-11	-12132916	1629449	-148540946	TXN	thioredoxin
1553102_a_at	2.94e-09	2.06e-11	121125451	16261213	162635065	CCDC69	coiled-coil domain containing 69
222717_at	2.99e-09	2.10e-11	121010801	16242465	227028374	SDPR	serum deprivation response
231007_at	3.12e-09	2.20e-11	-120745673	16199055	-409324415
200671_s_at	3.14e-09	2.22e-11	12068939	1618983	134512193	SPTBN1	spectrin beta, non-erythrocytic 1
220580_at	3.14e-09	2.23e-11	120663153	16185528	10761271	BICC1	BicC family RNA binding protein 1
223165_s_at	3.14e-09	2.23e-11	-120655167	16184219	-121608672	IP6K2	inositol hexakisphosphate kinase 2
224650_at	3.16e-09	2.25e-11	-120597519	16174764	-346987769	MAL2	mal, T-cell differentiation protein 2 (gene/pseudogene)
204646_at	3.16e-09	2.26e-11	120580248	16171931	197644108	DPYD	dihydropyrimidine dehydrogenase
219371_s_at	3.20e-09	2.29e-11	120487958	16156786	268861121	KLF2	Kruppel like factor 2
205609_at	3.37e-09	2.41e-11	120170847	16104677	248700188	ANGPT1	angiopoietin 1
231906_at	3.39e-09	2.44e-11	120107043	16094179	138267328	HOXD8	homeobox D8
203698_s_at	3.44e-09	2.48e-11	120005688	16077494	246925536	FRZB	frizzled-related protein
201510_at	3.45e-09	2.49e-11	-119981975	16073588	-202534839	ELF3	E74 like ETS transcription factor 3
228877_at	3.46e-09	2.50e-11	-119948122	16068012	-12728058	RGL3	ral guanine nucleotide dissociation stimulator like 3
219049_at	3.46e-09	2.51e-11	119930238	16065066	259795233	CSGALNACT1	chondroitin sulfate N-acetylgalactosaminyltransferase 1
203256_at	3.46e-09	2.52e-11	119910513	16061816	278816566	CDH3	cadherin 3
1553062_at	3.46e-09	2.53e-11	-11989383	16059067	-165363469	MOGAT1	monoacylglycerol O-acyltransferase 1
209890_at	3.50e-09	2.56e-11	119804311	1604431	128413391	TSPAN5	tetraspanin 5
212950_at	3.57e-09	2.62e-11	119671941	16022473	143836823	ADGRF5	adhesion G protein-coupled receptor F5
232361_s_at	3.61e-09	2.65e-11	-119600615	16010698	-239438818	EHF	ETS homologous factor
209360_s_at	3.63e-09	2.67e-11	119549688	16002288	179181095	LOC101928269///LOC100506403///RUNX1	uncharacterized LOC101928269///uncharacterized LOC100506403///runt related transcription factor 1
240934_at	3.74e-09	2.77e-11	-119331917	15966292	-101589503
223008_s_at	3.74e-09	2.77e-11	119331099	15966157	105406354	TMEM245	transmembrane protein 245
201185_at	3.76e-09	2.79e-11	119292094	15959704	181359214	HTRA1	HtrA serine peptidase 1
202073_at	3.77e-09	2.80e-11	119261049	15954567	200552976	OPTN	optineurin
1559550_s_at	3.77e-09	2.81e-11	11924054	15951172	214619176
200911_s_at	3.79e-09	2.84e-11	119193074	15943315	106717361	TACC1	transforming acidic coiled-coil containing protein 1
208933_s_at	3.80e-09	2.85e-11	119168309	15939215	11032239	LGALS8	galectin 8
235085_at	3.86e-09	2.90e-11	119063968	15921931	145413327	SGK223	homolog of rat pragma of Rnd2
32625_at	3.95e-09	2.97e-11	118909192	1589627	153012597	NPR1	natriuretic peptide receptor 1
209147_s_at	3.95e-09	2.99e-11	-118883718	15892044	-187076322	PLPP1	phospholipid phosphatase 1
208763_s_at	3.98e-09	3.01e-11	118832434	15883535	157689015	TSC22D3	TSC22 domain family member 3
218345_at	4.14e-09	3.14e-11	118582298	15841988	176398958	TMEM176A	transmembrane protein 176A
1566284_at	4.15e-09	3.15e-11	-118553708	15837235	-157917117
220541_at	4.16e-09	3.18e-11	-118507296	15829517	-455534166	MMP26	matrix metallopeptidase 26
225548_at	4.16e-09	3.18e-11	-118502769	15828764	-211495108	SHROOM3	shroom family member 3
210108_at	4.17e-09	3.19e-11	-118481751	15825268	-289079215	CACNA1D	calcium voltage-gated channel subunit alpha1 D
233520_s_at	4.25e-09	3.27e-11	118346212	15802712	132284698	CMYA5	cardiomyopathy associated 5
205600_x_at	4.26e-09	3.28e-11	-118312845	15797156	-140364271	HOXB5	homeobox B5
205003_at	4.28e-09	3.31e-11	118261281	15788567	156658088	DOCK4	dedicator of cytokinesis 4
243864_at	4.28e-09	3.32e-11	118254659	15787464	19355282	CCDC80	coiled-coil domain containing 80
227995_at	4.28e-09	3.32e-11	118247312	1578624	123756719	PLXDC2	plexin domain containing 2
212687_at	4.34e-09	3.37e-11	-118153416	15770592	-114590328	LIMS4///LIMS3///LIMS1	LIM zinc finger domain containing 4///LIM zinc finger domain containing 3///LIM zinc finger domain containing 1
227642_at	4.39e-09	3.42e-11	-118067819	15756318	-120804112	TFCP2L1	transcription factor CP2-like 1
232850_at	4.39e-09	3.43e-11	-118052565	15753773	-179024792
239710_at	4.47e-09	3.50e-11	117937785	15734619	209175861	FIGN	fidgetin, microtubule severing factor
241470_x_at	4.51e-09	3.54e-11	11786555	15722556	143455666	RASSF9	Ras association domain family member 9
226814_at	4.54e-09	3.57e-11	-117817338	15714502	-209973286	ADAMTS9	ADAM metallopeptidase with thrombospondin type 1 motif 9
238478_at	4.70e-09	3.72e-11	117570924	15673298	258108132	BNC2	basonuclin 2
204894_s_at	4.70e-09	3.72e-11	117564494	15672222	211273404	AOC3	amine oxidase, copper containing 3
202790_at	4.70e-09	3.72e-11	-117559049	15671311	-138548076	CLDN7	claudin 7
225571_at	4.70e-09	3.73e-11	117548534	15669551	212909322	LIFR	leukemia inhibitory factor receptor alpha
207283_at	4.70e-09	3.75e-11	117522885	15665257	122898942	RPL23AP32	ribosomal protein L23a pseudogene 32
202465_at	4.70e-09	3.75e-11	-117520753	156649	-15129855	PCOLCE	procollagen C-endopeptidase enhancer
232567_at	4.77e-09	3.81e-11	-117417445	156476	-133818086	PRR5-ARHGAP8///ARHGAP8	PRR5-ARHGAP8 readthrough///Rho GTPase activating protein 8
203214_x_at	4.79e-09	3.84e-11	-117383949	15641988	-244249465	CDK1	cyclin dependent kinase 1
1552477_a_at	4.79e-09	3.85e-11	-117364647	15638753	-228925725	IRF6	interferon regulatory factor 6
201462_at	4.83e-09	3.89e-11	117307457	15629167	0.93837777	SCRN1	secernin 1
213307_at	4.89e-09	3.94e-11	-117218048	15614174	-161607875	SHANK2	SH3 and multiple ankyrin repeat domains 2
218699_at	4.98e-09	4.02e-11	117099631	15594302	140204008	RAB29	RAB29, member RAS oncogene family
231728_at	4.98e-09	4.04e-11	-117072937	15589821	-23437948	CAPS	calcyphosine
204466_s_at	4.98e-09	4.04e-11	117072877	1558981	121474759	SNCA	synuclein alpha
209623_at	5.06e-09	4.12e-11	-116964702	1557164	-133959586	MCCC2	methylcrotonoyl-CoA carboxylase 2
236600_at	5.07e-09	4.14e-11	116936756	15566944	153306912	SPG20	spastic paraplegia 20 (Troyer syndrome)
219610_at	5.21e-09	4.26e-11	116757777	15536847	12973492	ARHGEF28	Rho guanine nucleotide exchange factor 28
203799_at	5.28e-09	4.33e-11	116665191	15521264	185202794	LY75-CD302///CD302///LY75	LY75-CD302 readthrough///CD302 molecule///lymphocyte antigen 75
202156_s_at	5.39e-09	4.42e-11	116535477	15499416	199051778	CELF2	CUGBP, Elav-like family member 2
209365_s_at	5.46e-09	4.49e-11	-1164418	15483626	-289935306	ECM1	extracellular matrix protein 1
220442_at	5.55e-09	4.59e-11	-116318102	1546276	-238959518	POC1B-GALNT4///GALNT4	POC1B-GALNT4 readthrough///polypeptide N-acetylgalactosaminyltransferase 4
216973_s_at	5.55e-09	4.59e-11	-116315282	15462284	-206611225	HOXB7	homeobox B7
205330_at	5.57e-09	4.62e-11	116281936	15456656	191220097	MN1	MN1 proto-oncogene, transcriptional regulator
208935_s_at	5.78e-09	4.80e-11	116049831	15417448	118082811	LGALS8	galectin 8
205466_s_at	5.82e-09	4.85e-11	115992632	15407777	28905046	HS3ST1	heparan sulfate-glucosamine 3-sulfotransferase 1
1554413_s_at	5.82e-09	4.85e-11	115989736	15407287	133054963	SNX29P1///SNX29P2	sorting nexin 29 pseudogene 1///sorting nexin 29 pseudogene 2
214651_s_at	5.82e-09	4.88e-11	-115959255	15402131	-352630327	HOXA10-HOXA9///MIR196B///HOXA9	HOXA10-HOXA9 readthrough///microRNA 196b///homeobox A9
226374_at	5.82e-09	4.89e-11	-115948235	15400267	-255540923	CXADR	coxsackie virus and adenovirus receptor
210559_s_at	5.82e-09	4.89e-11	-115945817	15399858	-276808181	CDK1	cyclin dependent kinase 1
1556413_a_at	5.95e-09	5.01e-11	115802839	15375659	150731985
226612_at	5.97e-09	5.04e-11	115770021	15370101	149557535	UBE2QL1	ubiquitin conjugating enzyme E2 Q family like 1
242775_at	6.04e-09	5.11e-11	-11568819	15356238	-133703102
204396_s_at	6.04e-09	5.11e-11	115680585	15354949	172362944	GRK5	G protein-coupled receptor kinase 5
203697_at	6.07e-09	5.15e-11	11563825	15347774	247485266	FRZB	frizzled-related protein
229124_at	6.27e-09	5.33e-11	115431579	15312715	292519135	PROK1	prokineticin 1
227753_at	6.31e-09	5.38e-11	-115383073	1530448	-152459234	TMEM139	transmembrane protein 139
225383_at	6.34e-09	5.41e-11	115344244	15297886	143282176	ZNF275	zinc finger protein 275
1554375_a_at	6.38e-09	5.46e-11	115288132	15288354	191852739	NR1H4	nuclear receptor subfamily 1 group H member 4
226462_at	6.41e-09	5.50e-11	-115255067	15282735	-17827894	STXBP6	syntaxin binding protein 6
209759_s_at	6.48e-09	5.58e-11	-115166215	1526763	-181656845	ECI1	enoyl-CoA delta isomerase 1
216333_x_at	6.48e-09	5.59e-11	115158743	15266359	180546735	TNXB///TNXA	tenascin XB///tenascin XA (pseudogene)
243636_s_at	6.48e-09	5.59e-11	115154219	1526559	161046906
230788_at	6.49e-09	5.61e-11	-115130923	15261628	-193351295	GCNT2	glucosaminyl (N-acetyl) transferase 2, I-branching enzyme (I blood group)
220979_s_at	6.70e-09	5.81e-11	114925594	15226679	244889844	ST6GALNAC5	ST6 N-acetylgalactosaminide alpha-2,6-sialyltransferase 5
227530_at	6.79e-09	5.90e-11	114840768	15212227	242307994	AKAP12	A-kinase anchoring protein 12
205074_at	6.80e-09	5.92e-11	-114817745	15208304	-137905616	SLC22A5	solute carrier family 22 member 5
209815_at	6.89e-09	6.03e-11	-11471332	15190498	-308196117	PTCH1	patched 1
235306_at	6.89e-09	6.03e-11	114712255	15190317	21193019	GIMAP8	GTPase, IMAP family member 8
225301_s_at	6.95e-09	6.09e-11	-114655298	151806	-164028374	MYO5B	myosin VB
218864_at	7.00e-09	6.15e-11	114595401	15170378	0.80518095	TNS1	tensin 1
227853_at	7.10e-09	6.25e-11	114497412	15153645	0.9915468	PLBD2	phospholipase B domain containing 2
202429_s_at	7.10e-09	6.26e-11	114490934	15152539	0.8474067	PPP3CA	protein phosphatase 3 catalytic subunit alpha
205226_at	7.23e-09	6.38e-11	114376898	15133052	172860027	PDGFRL	platelet derived growth factor receptor like
48106_at	7.23e-09	6.40e-11	114362535	15130597	103324881	SLC48A1	solute carrier family 48 member 1
229096_at	7.31e-09	6.49e-11	-114282638	15116933	-246090793	LOC100507334///LOC100288570///LIMS3-LOC440895///LOC440895	two pore channel 3 pseudogene///glycosylphosphatidylinositol anchor attachment protein 1 homolog (yeast) pseudogene///LIMS3-LOC440895 readthrough///two pore channel 3 pseudogene
236262_at	7.32e-09	6.51e-11	114262301	15113454	137288106	MMRN2	multimerin 2
219025_at	7.36e-09	6.55e-11	-114224357	15106962	-11790334	CD248	CD248 molecule
201690_s_at	7.39e-09	6.59e-11	-114185815	15100366	-213460675	TPD52	tumor protein D52
227875_at	7.45e-09	6.67e-11	-114117582	15088684	-122550212	KLHL13	kelch like family member 13
201666_at	7.45e-09	6.68e-11	114114274	15088118	2338139	TIMP1	TIMP metallopeptidase inhibitor 1
1552309_a_at	7.53e-09	6.76e-11	114039199	15075258	279539648	NEXN	nexilin F-actin binding protein
202747_s_at	7.55e-09	6.79e-11	114013703	15070889	24688128	ITM2A	integral membrane protein 2A
201050_at	7.59e-09	6.85e-11	113967208	1506292	0.73153485	PLD3	phospholipase D family member 3
218204_s_at	7.72e-09	6.97e-11	113860536	15044629	115058099	FYCO1	FYVE and coiled-coil domain containing 1
226420_at	8.22e-09	7.45e-11	-113477657	14978866	-240539101	MECOM	MDS1 and EVI1 complex locus
226283_at	8.26e-09	7.50e-11	-113438788	1497218	-157986208	POC1B	POC1 centriolar protein B
226380_at	8.38e-09	7.62e-11	113344715	14955993	0.79830406	PTPN21	protein tyrosine phosphatase, non-receptor type 21
204940_at	8.41e-09	7.66e-11	113315215	14950914	253770866	PLN	phospholamban
219091_s_at	8.43e-09	7.69e-11	11328772	1494618	121162208	MMRN2	multimerin 2
243090_at	8.44e-09	7.72e-11	113271235	14943341	135105996
227867_at	8.56e-09	7.85e-11	113173313	14926472	183683894	TRABD2A	TraB domain containing 2A
214120_at	8.61e-09	7.91e-11	113129638	14918945	116864295	RFPL1S	RFPL1 antisense RNA 1
213249_at	8.61e-09	7.93e-11	113111055	14915741	0.96802039	FBXL7	F-box and leucine rich repeat protein 7
226237_at	8.61e-09	7.94e-11	11310379	14914489	438695523	COL8A1	collagen type VIII alpha 1 chain
208358_s_at	8.64e-09	7.98e-11	-113076023	14909701	-155446359	UGT8	UDP glycosyltransferase 8
222236_s_at	8.64e-09	8.00e-11	11306433	14907684	0.98369564	ASAP3	ArfGAP with SH3 domain, ankyrin repeat and PH domain 3
223754_at	8.71e-09	8.08e-11	-113002765	14897065	-205106533	C2orf88	chromosome 2 open reading frame 88
225990_at	8.75e-09	8.14e-11	112957059	14889179	196252198	BOC	BOC cell adhesion associated, oncogene regulated
242406_at	8.75e-09	8.15e-11	-112956209	14889032	-457152174
202274_at	8.79e-09	8.22e-11	112906699	14880486	356572184	ACTG2	actin, gamma 2, smooth muscle, enteric
208070_s_at	8.79e-09	8.22e-11	-112904751	1488015	-17705513	REV3L	REV3 like, DNA directed polymerase zeta catalytic subunit
215983_s_at	9.03e-09	8.45e-11	112741352	14851926	198134799	UBXN8	UBX domain protein 8
221073_s_at	9.19e-09	8.63e-11	112624863	14831785	103966344	NOD1	nucleotide binding oligomerization domain containing 1
229916_at	9.24e-09	8.69e-11	112582324	14824427	249651527	ENPP6	ectonucleotide pyrophosphatase/phosphodiesterase 6
208937_s_at	9.33e-09	8.78e-11	-112519355	1481353	-233172915	ID1	inhibitor of DNA binding 1, HLH protein
205083_at	9.34e-09	8.82e-11	112497834	14809805	33553998	AOX1	aldehyde oxidase 1
206340_at	9.41e-09	8.90e-11	11244614	14800855	158376117	NR1H4	nuclear receptor subfamily 1 group H member 4
231773_at	9.47e-09	8.97e-11	112399126	14792712	275708904	ANGPTL1	angiopoietin like 1
240052_at	9.70e-09	9.21e-11	112248462	147666	214581566	ITPR1	inositol 1,4,5-trisphosphate receptor type 1
229964_at	9.76e-09	9.28e-11	-112201302	14758422	-239053124	C9orf152	chromosome 9 open reading frame 152
228438_at	9.97e-09	9.50e-11	112068903	14735446	197014456	MSC-AS1	MSC antisense RNA 1
204284_at	9.98e-09	9.53e-11	112051852	14732486	162786303	PPP1R3C	protein phosphatase 1 regulatory subunit 3C
205122_at	9.98e-09	9.55e-11	-112037432	14729982	-198664465	MSANTD3-TMEFF1///TMEFF1	MSANTD3-TMEFF1 readthrough///transmembrane protein with EGF like and two follistatin like domains 1
227279_at	1.00e-08	9.62e-11	111993753	14722397	113744117	TCEAL3	transcription elongation factor A like 3
229287_at	1.00e-08	9.63e-11	111987284	14721273	123732067	PCNX1	pecanex homolog 1 (Drosophila)
217080_s_at	1.00e-08	9.63e-11	-111985851	14721024	-167073507	HOMER2	homer scaffolding protein 2
226272_at	1.01e-08	9.72e-11	-111936062	14712374	-158432696	RCAN3	RCAN family member 3
234118_at	1.01e-08	9.75e-11	111918566	14709334	187919968
203759_at	1.03e-08	9.94e-11	111805181	14689622	111679051	ST3GAL4	ST3 beta-galactoside alpha-2,3-sialyltransferase 4
223502_s_at	1.03e-08	9.95e-11	11180173	14689022	240239666	TNFSF13B	tumor necrosis factor superfamily member 13b
209905_at	1.04e-08	1.01e-10	-111707269	14672588	-304642987	HOXA10-HOXA9///MIR196B///HOXA9	HOXA10-HOXA9 readthrough///microRNA 196b///homeobox A9
225056_at	1.06e-08	1.04e-10	111569411	14648586	149098672	SIPA1L2	signal induced proliferation associated 1 like 2
33767_at	1.07e-08	1.04e-10	111550464	14645286	1645257	NEFH	neurofilament heavy polypeptide
225927_at	1.10e-08	1.07e-10	-111364277	1461283	-123666314	MAP3K1	mitogen-activated protein kinase kinase kinase 1
206093_x_at	1.11e-08	1.09e-10	111285244	1459904	180963961	TNXB///TNXA	tenascin XB///tenascin XA (pseudogene)
201938_at	1.12e-08	1.10e-10	-111233826	14590065	-10669101	CDK2AP1	cyclin dependent kinase 2 associated protein 1
228415_at	1.13e-08	1.11e-10	-111163217	14577735	-166954299	AP1S2	adaptor related protein complex 1 sigma 2 subunit
230964_at	1.14e-08	1.13e-10	-11109302	14565472	-24836558	FREM2	FRAS1 related extracellular matrix protein 2
208626_s_at	1.14e-08	1.13e-10	11107924	14563064	0.99548849	VAT1	vesicle amine transport 1
228298_at	1.14e-08	1.13e-10	111067987	14561097	12728045	PCED1B	PC-esterase domain containing 1B
209075_s_at	1.15e-08	1.14e-10	111000509	14549301	0.80528028	ISCU	iron-sulfur cluster assembly enzyme
203453_at	1.15e-08	1.14e-10	-110997278	14548736	-267480932	SCNN1A	sodium channel epithelial 1 alpha subunit
230943_at	1.16e-08	1.15e-10	-11095109	14540658	-360079292	SOX17	SRY-box 17
229667_s_at	1.17e-08	1.16e-10	-110895509	14530935	-132268341	HOXB8	homeobox B8
222453_at	1.18e-08	1.17e-10	110853164	14523524	215364697	CYBRD1	cytochrome b reductase 1
236936_at	1.18e-08	1.18e-10	110823637	14518356	210492249
200982_s_at	1.19e-08	1.19e-10	110774174	14509695	0.89890912	ANXA6	annexin A6
226683_at	1.21e-08	1.21e-10	110663232	1449026	116643375	SNX18	sorting nexin 18
241917_at	1.21e-08	1.21e-10	110661344	14489929	102795957
1565406_a_at	1.23e-08	1.24e-10	110535063	14467789	0.89925858	LHX9	LIM homeobox 9
220174_at	1.24e-08	1.25e-10	-110484795	1445897	-0.97890868	LRRC8E	leucine rich repeat containing 8 family member E
209710_at	1.24e-08	1.25e-10	-110480962	14458298	-177519598	GATA2	GATA binding protein 2
209169_at	1.26e-08	1.27e-10	-110395797	1444335	-177537388	GPM6B	glycoprotein M6B
217947_at	1.26e-08	1.27e-10	-110387497	14441893	-135198669	CMTM6	CKLF like MARVEL transmembrane domain containing 6
227529_s_at	1.26e-08	1.28e-10	110366828	14438263	270595828	AKAP12	A-kinase anchoring protein 12
241600_at	1.27e-08	1.29e-10	110316857	14429487	157896326	WIPF3	WAS/WASL interacting protein family member 3
209655_s_at	1.29e-08	1.32e-10	11020213	14409327	178954289	TMEM47	transmembrane protein 47
202158_s_at	1.30e-08	1.33e-10	110139925	14398389	187884168	CELF2	CUGBP, Elav-like family member 2
201117_s_at	1.34e-08	1.37e-10	109975857	14369519	204470201	CPE	carboxypeptidase E
229912_at	1.36e-08	1.39e-10	-109882539	14353084	-194691065	SDK1	sidekick cell adhesion molecule 1
212071_s_at	1.38e-08	1.41e-10	109797505	143381	12012004	SPTBN1	spectrin beta, non-erythrocytic 1
241399_at	1.38e-08	1.41e-10	10978819	14336458	22726452	FAM19A2	family with sequence similarity 19 member A2, C-C motif chemokine like
202425_x_at	1.38e-08	1.42e-10	109768054	14332908	0.8210996	PPP3CA	protein phosphatase 3 catalytic subunit alpha
203917_at	1.41e-08	1.45e-10	-109648985	14311907	-256490049	CXADR	coxsackie virus and adenovirus receptor
216321_s_at	1.41e-08	1.46e-10	109625726	14307803	137368081	NR3C1	nuclear receptor subfamily 3 group C member 1
222281_s_at	1.41e-08	1.46e-10	-109615808	14306052	-483650661	LOC101929219///LOC100505650///C1orf186	uncharacterized LOC101929219///uncharacterized LOC100505650///chromosome 1 open reading frame 186
210749_x_at	1.42e-08	1.47e-10	-109551882	14294768	-0.71589999	MIR4640///DDR1	microRNA 4640///discoidin domain receptor tyrosine kinase 1
226425_at	1.42e-08	1.48e-10	109547841	14294054	228866075	CLIP4	CAP-Gly domain containing linker protein family member 4
243584_at	1.42e-08	1.48e-10	109534924	14291773	225960241
1554089_s_at	1.44e-08	1.50e-10	109450752	14276906	113644656	SBDSP1///SBDS	Shwachman-Bodian-Diamond syndrome pseudogene 1///SBDS ribosome assembly guanine nucleotide exchange factor
201968_s_at	1.45e-08	1.51e-10	109414514	14270502	104227835	PGM1	phosphoglucomutase 1
230999_at	1.45e-08	1.52e-10	109379752	14264358	106897157	ST3GAL4-AS1	ST3GAL4 antisense RNA 1 (head to head)
210946_at	1.46e-08	1.53e-10	-109337593	14256905	-174999407	PLPP1	phospholipid phosphatase 1
214308_s_at	1.46e-08	1.54e-10	-109319932	14253782	-154856969	HGD	homogentisate 1,2-dioxygenase
210046_s_at	1.46e-08	1.54e-10	-109312971	14252551	-117826933	IDH2	isocitrate dehydrogenase (NADP(+)) 2, mitochondrial
45526_g_at	1.46e-08	1.54e-10	-1092999	1425024	-0.59734656	NAA60	N(alpha)-acetyltransferase 60, NatF catalytic subunit
228202_at	1.47e-08	1.55e-10	109256184	14242507	292431965
213397_x_at	1.48e-08	1.56e-10	109224538	14236908	290661761	RNASE4	ribonuclease A family member 4
229222_at	1.52e-08	1.61e-10	109038078	14203892	148529793	ACSS3	acyl-CoA synthetase short-chain family member 3
1555112_a_at	1.53e-08	1.62e-10	109004105	14197873	139350552	CCDC181	coiled-coil domain containing 181
213695_at	1.53e-08	1.63e-10	108991816	14195695	174828591	PON3	paraoxonase 3
205756_s_at	1.54e-08	1.64e-10	108955131	14189192	155559468	F8	coagulation factor VIII
214745_at	1.54e-08	1.64e-10	-108940525	14186603	-161022626	PLCH1	phospholipase C eta 1
235874_at	1.54e-08	1.65e-10	108931207	14184951	257817375	PRSS35	protease, serine 35
219527_at	1.54e-08	1.65e-10	108914162	14181929	0.96568337	MARC2	mitochondrial amidoxime reducing component 2
37005_at	1.55e-08	1.66e-10	10887477	14174943	193211076	MINOS1-NBL1///NBL1	MINOS1-NBL1 readthrough///neuroblastoma 1, DAN family BMP antagonist
203066_at	1.55e-08	1.67e-10	108856358	14171677	147491905	CHST15	carbohydrate (N-acetylgalactosamine 4-sulfate 6-O) sulfotransferase 15
205632_s_at	1.56e-08	1.68e-10	-108823622	14165869	-294116214	PIP5K1B	phosphatidylinositol-4-phosphate 5-kinase type 1 beta
229461_x_at	1.58e-08	1.70e-10	108749211	14152663	271066847	NEGR1	neuronal growth regulator 1
208651_x_at	1.59e-08	1.71e-10	-108704482	14144722	-425905138	CD24	CD24 molecule
232360_at	1.59e-08	1.71e-10	-108699994	14143925	-28361856	EHF	ETS homologous factor
229407_at	1.59e-08	1.72e-10	-108679198	14140232	-156814355	SDK1	sidekick cell adhesion molecule 1
230281_at	1.59e-08	1.73e-10	-108648507	1413478	-129931732	C16orf46	chromosome 16 open reading frame 46
1560253_at	1.59e-08	1.73e-10	108644473	14134064	121970925	LHX9	LIM homeobox 9
203233_at	1.60e-08	1.74e-10	108604852	14127025	134669501	IL4R	interleukin 4 receptor
236236_at	1.61e-08	1.76e-10	108551409	14117527	114898673	WNK3	WNK lysine deficient protein kinase 3
218353_at	1.63e-08	1.78e-10	108480347	14104892	171065832	RGS5	regulator of G-protein signaling 5
219791_s_at	1.65e-08	1.80e-10	-10842083	14094305	-176142437	HAND2-AS1	HAND2 antisense RNA 1 (head to head)
210517_s_at	1.66e-08	1.82e-10	108357044	14082955	206882978	AKAP12	A-kinase anchoring protein 12
227826_s_at	1.70e-08	1.87e-10	108222804	14059051	234448986	SORBS2	sorbin and SH3 domain containing 2
204938_s_at	1.70e-08	1.87e-10	108204622	14055812	236285011	PLN	phospholamban
228010_at	1.70e-08	1.88e-10	-108191973	14053558	-264437174	PPP2R2C	protein phosphatase 2 regulatory subunit Bgamma
209236_at	1.75e-08	1.93e-10	108031165	14024889	115736012	SLC23A2	solute carrier family 23 member 2
212338_at	1.76e-08	1.95e-10	107978501	14015494	140183432	MYO1D	myosin ID
202087_s_at	1.79e-08	1.99e-10	107871001	13996304	126741393	CTSL	cathepsin L
203434_s_at	1.84e-08	2.04e-10	-107732914	13971635	-268893342	MME	membrane metallo-endopeptidase
226326_at	1.85e-08	2.05e-10	107687483	13963514	113913519	PCGF5	polycomb group ring finger 5
227725_at	1.90e-08	2.11e-10	-107526319	13934683	-222653261	ST6GALNAC1	ST6 N-acetylgalactosaminide alpha-2,6-sialyltransferase 1
200944_s_at	1.90e-08	2.11e-10	-107525991	13934625	-0.87295784	LOC101927733///HMGN1	uncharacterized LOC101927733///high mobility group nucleosome binding domain 1
229526_at	1.91e-08	2.13e-10	107477641	13925969	186404478	AQP11	aquaporin 11
202808_at	1.92e-08	2.14e-10	10744575	13920259	115637364	WBP1L	WW domain binding protein 1-like
244503_at	1.94e-08	2.17e-10	107369687	13906634	240251558
220432_s_at	1.94e-08	2.17e-10	107365246	13905838	16689003	CYP39A1	cytochrome P450 family 39 subfamily A member 1
200785_s_at	1.95e-08	2.19e-10	107327833	13899134	130702088	LRP1	LDL receptor related protein 1
206960_at	1.95e-08	2.19e-10	107311022	13896121	140158335	LPAR4	lysophosphatidic acid receptor 4
209173_at	1.95e-08	2.20e-10	-107298325	13893845	-38410898	AGR2	anterior gradient 2, protein disulphide isomerase family member
224698_at	1.95e-08	2.21e-10	107284142	13891302	121875548	ESYT2	extended synaptotagmin 2
209167_at	1.96e-08	2.22e-10	-107257518	13886529	-203751331	GPM6B	glycoprotein M6B
201482_at	1.97e-08	2.23e-10	10723163	13881886	113488487	QSOX1	quiescin sulfhydryl oxidase 1
240690_at	1.98e-08	2.25e-10	107170567	13870933	147247962
220037_s_at	1.98e-08	2.25e-10	1071656	13870042	201667396	LYVE1	lymphatic vessel endothelial hyaluronan receptor 1
219550_at	1.99e-08	2.26e-10	107136951	13864901	135340282	ROBO3	roundabout guidance receptor 3
232994_s_at	1.99e-08	2.27e-10	107135038	13864558	162448977	ARHGEF28	Rho guanine nucleotide exchange factor 28
210319_x_at	2.00e-08	2.28e-10	-107104508	13859078	-40740858	MSX2	msh homeobox 2
205082_s_at	2.00e-08	2.29e-10	107081178	13854891	258632816	AOX1	aldehyde oxidase 1
202759_s_at	2.01e-08	2.30e-10	107060012	13851091	15384633	PALM2-AKAP2///AKAP2	PALM2-AKAP2 readthrough///A-kinase anchoring protein 2
236599_at	2.05e-08	2.35e-10	10693555	13828734	157910007
211844_s_at	2.05e-08	2.36e-10	1069124	13824574	124253123	NRP2	neuropilin 2
233252_s_at	2.06e-08	2.37e-10	-106884723	13819599	-101110918	STRBP	spermatid perinuclear RNA binding protein
213273_at	2.06e-08	2.38e-10	106864023	13815878	151592381	TENM4	teneurin transmembrane protein 4
218487_at	2.06e-08	2.38e-10	106857291	13814668	0.96944484	ALAD	aminolevulinate dehydratase
222592_s_at	2.07e-08	2.40e-10	-106822031	13808328	-210555959	ACSL5	acyl-CoA synthetase long-chain family member 5
208965_s_at	2.08e-08	2.41e-10	10679849	13804094	121240875	IFI16	interferon gamma inducible protein 16
204916_at	2.08e-08	2.41e-10	-106785932	13801835	-134737474	RAMP1	receptor activity modifying protein 1
209656_s_at	2.10e-08	2.44e-10	106723581	13790617	1964473	TMEM47	transmembrane protein 47
204072_s_at	2.10e-08	2.45e-10	106707836	13787783	199082764	FRY	FRY microtubule binding protein
202552_s_at	2.11e-08	2.46e-10	106671255	13781199	158883971	LOC101929500///CRIM1	uncharacterized LOC101929500///cysteine rich transmembrane BMP regulator 1
229223_at	2.18e-08	2.54e-10	-106498061	13750003	-11488156
204151_x_at	2.20e-08	2.58e-10	106417044	13735397	119911987	AKR1C1	aldo-keto reductase family 1 member C1
211275_s_at	2.20e-08	2.58e-10	106414223	13734889	0.86367595	GYG1	glycogenin 1
1560924_at	2.22e-08	2.60e-10	-106371471	13727178	-191637572
222880_at	2.23e-08	2.61e-10	106336635	13720894	146731017	AKT3	AKT serine/threonine kinase 3
202619_s_at	2.23e-08	2.63e-10	10630953	13716003	16147676	PLOD2	procollagen-lysine,2-oxoglutarate 5-dioxygenase 2
206814_at	2.24e-08	2.64e-10	106279398	13710565	131323748	NGF	nerve growth factor
210170_at	2.25e-08	2.66e-10	106241967	13703808	354689271	PDLIM3	PDZ and LIM domain 3
35148_at	2.25e-08	2.66e-10	-106241879	13703792	-110601288	TJP3	tight junction protein 3
217983_s_at	2.25e-08	2.67e-10	-106217934	13699468	-189428665	RNASET2	ribonuclease T2
203980_at	2.25e-08	2.67e-10	106217909	13699464	296821658	FABP4	fatty acid binding protein 4
226016_at	2.28e-08	2.70e-10	1061545	13688012	143576105	CD47	CD47 molecule
214375_at	2.28e-08	2.71e-10	106144184	13686148	205226057	PPFIBP1	PPFIA binding protein 1
233386_at	2.28e-08	2.72e-10	106114794	13680838	138081944
219973_at	2.28e-08	2.72e-10	-10610712	13679451	-125141637	ARSJ	arylsulfatase family member J
218261_at	2.31e-08	2.77e-10	-106022481	13664153	-119181105	AP1M2	adaptor related protein complex 1 mu 2 subunit
228546_at	2.31e-08	2.77e-10	-106017699	13663288	-229398448	DPP6	dipeptidyl peptidase like 6
228904_at	2.32e-08	2.78e-10	-105990481	13658366	-321216696	HOXB3	homeobox B3
218749_s_at	2.32e-08	2.78e-10	105985882	13657534	0.77728073	SLC8B1	solute carrier family 8 member B1
1552496_a_at	2.32e-08	2.79e-10	-105974198	13655421	-110273263	COBL	cordon-bleu WH2 repeat protein
1569666_s_at	2.32e-08	2.79e-10	-105966974	13654115	-0.96292415
225915_at	2.34e-08	2.82e-10	105907291	13643317	131641428	CAB39L	calcium binding protein 39 like
231040_at	2.37e-08	2.86e-10	-105838352	1363084	-315214358	RORB	RAR related orphan receptor B
224837_at	2.37e-08	2.87e-10	105820124	1362754	172070473	FOXP1	forkhead box P1
209771_x_at	2.38e-08	2.88e-10	-10579098	13622263	-470285764	CD24	CD24 molecule
206101_at	2.40e-08	2.91e-10	105743532	13613669	239542489	ECM2	extracellular matrix protein 2
228004_at	2.40e-08	2.92e-10	-105725524	13610407	-118114656	LINC00261	long intergenic non-protein coding RNA 261
224823_at	2.43e-08	2.96e-10	105645043	13595822	212716292	MYLK	myosin light chain kinase
204934_s_at	2.51e-08	3.05e-10	-105472735	13564571	-131343458	HPN	hepsin
1554127_s_at	2.51e-08	3.06e-10	105458213	13561935	160634511	MSRB3	methionine sulfoxide reductase B3
219545_at	2.52e-08	3.08e-10	-105423243	13555587	-129144272	NDUFC2-KCTD14///KCTD14	NDUFC2-KCTD14 readthrough///potassium channel tetramerization domain containing 14
202975_s_at	2.54e-08	3.10e-10	105386153	13548853	156030081	RHOBTB3	Rho related BTB domain containing 3
200606_at	2.54e-08	3.12e-10	-105364373	13544898	-202558835	DSP	desmoplakin
240245_at	2.56e-08	3.14e-10	105328099	13538309	16035457
232979_at	2.60e-08	3.20e-10	-105213734	13517527	-140260928	MIR10A	microRNA 10a
223474_at	2.61e-08	3.21e-10	105203308	13515631	124920579	IRF2BPL	interferon regulatory factor 2 binding protein like
208650_s_at	2.62e-08	3.23e-10	-105157984	1350739	-483387735	CD24	CD24 molecule
210473_s_at	2.64e-08	3.25e-10	-105124563	13501311	-0.8426528	ADGRA3	adhesion G protein-coupled receptor A3
202555_s_at	2.64e-08	3.26e-10	105109452	13498562	243530984	MYLK	myosin light chain kinase
1554690_a_at	2.65e-08	3.28e-10	105087518	13494571	130079881	TACC1	transforming acidic coiled-coil containing protein 1
209613_s_at	2.65e-08	3.28e-10	105075136	13492318	412971476	ADH1B	alcohol dehydrogenase 1B (class I), beta polypeptide
223779_at	2.68e-08	3.33e-10	104997498	13478187	118914608	AFAP1-AS1	AFAP1 antisense RNA 1
224560_at	2.70e-08	3.35e-10	104959561	1347128	154635012	TIMP2	TIMP metallopeptidase inhibitor 2
229266_at	2.73e-08	3.40e-10	-104876241	13456102	-270157258	SHISA6	shisa family member 6
201809_s_at	2.78e-08	3.47e-10	104770909	13436903	122629321	ENG	endoglin
235420_at	2.80e-08	3.49e-10	-10473498	13430351	-112616207	HAPLN4	hyaluronan and proteoglycan link protein 4
232279_at	2.80e-08	3.51e-10	104711696	13426104	122791427	JADE2	jade family PHD finger 2
219059_s_at	2.82e-08	3.53e-10	10467	13418497	195995196	LYVE1	lymphatic vessel endothelial hyaluronan receptor 1
231899_at	2.84e-08	3.57e-10	104616985	13408822	110064265	ZC3H12C	zinc finger CCCH-type containing 12C
226961_at	2.86e-08	3.60e-10	-104569047	13400071	-261200298	PRR15	proline rich 15
239148_at	2.88e-08	3.63e-10	-104521199	13391333	-140411866	MARVELD3	MARVEL domain containing 3
220761_s_at	2.93e-08	3.70e-10	104423579	13373497	0.89300636	TAOK3	TAO kinase 3
237157_at	2.94e-08	3.72e-10	104393711	13368038	143206255
211535_s_at	2.94e-08	3.72e-10	104387302	13366866	107616624	FGFR1	fibroblast growth factor receptor 1
203222_s_at	2.94e-08	3.72e-10	-104385996	13366627	-135887964	TLE1	transducin like enhancer of split 1
213306_at	2.94e-08	3.73e-10	104374225	13364475	134482988	MPDZ	multiple PDZ domain crumbs cell polarity complex component
229890_at	2.95e-08	3.74e-10	104358078	13361523	13282805	LOC100507547///PRRT1	uncharacterized LOC100507547///proline rich transmembrane protein 1
235867_at	2.96e-08	3.76e-10	10432343	13355187	14081782	GSTM3	glutathione S-transferase mu 3
202446_s_at	2.96e-08	3.77e-10	104320035	13354566	145288005	PLSCR1	phospholipid scramblase 1
222043_at	2.96e-08	3.77e-10	104311957	13353089	232141583	CLU	clusterin
204438_at	2.96e-08	3.78e-10	10429834	13350598	22299912	MRC1	mannose receptor, C type 1
235179_at	2.96e-08	3.79e-10	104286902	13348505	0.96121452	ZNF641	zinc finger protein 641
229800_at	2.97e-08	3.81e-10	104261086	13343783	135626462	DCLK1	doublecortin like kinase 1
200784_s_at	3.03e-08	3.89e-10	104145749	13322671	104857458	LRP1	LDL receptor related protein 1
205158_at	3.06e-08	3.93e-10	104085719	13311677	276813102	RNASE4	ribonuclease A family member 4
229247_at	3.08e-08	3.96e-10	-104039016	1330312	-110568675	FBLN7	fibulin 7
225820_at	3.09e-08	3.98e-10	104017933	13299257	127169394	JADE1	jade family PHD finger 1
211300_s_at	3.09e-08	3.99e-10	-104002277	13296388	-134176733	TP53	tumor protein p53
208690_s_at	3.14e-08	4.05e-10	-103914454	13280286	-160829276	PDLIM1	PDZ and LIM domain 1
239006_at	3.14e-08	4.06e-10	-103912252	13279882	-334760114	SLC26A7	solute carrier family 26 member 7
36920_at	3.17e-08	4.10e-10	103854598	13269307	0.96728864	MTM1	myotubularin 1
206443_at	3.22e-08	4.17e-10	-103755471	13251114	-150990145	RORB	RAR related orphan receptor B
213151_s_at	3.24e-08	4.20e-10	103716749	13244004	0.83644643	SEPT7	septin 7
204513_s_at	3.24e-08	4.22e-10	103698703	13240689	104313774	ELMO1	engulfment and cell motility 1
201240_s_at	3.27e-08	4.25e-10	-103654187	13232512	-0.59565316	SPCS2	signal peptidase complex subunit 2
230666_at	3.33e-08	4.34e-10	-103543174	1321211	-19665706	HOXA11-AS	HOXA11 antisense RNA
36499_at	3.33e-08	4.34e-10	-103539606	13211454	-0.96505815	CELSR2	cadherin EGF LAG seven-pass G-type receptor 2
204497_at	3.41e-08	4.46e-10	103392103	1318432	0.96059437	ADCY9	adenylate cyclase 9
202017_at	3.44e-08	4.51e-10	103337929	13174348	10657992	EPHX1	epoxide hydrolase 1
221246_x_at	3.45e-08	4.53e-10	103314634	13170059	111674472	TNS1	tensin 1
202457_s_at	3.46e-08	4.54e-10	103294656	1316638	0.76208433	PPP3CA	protein phosphatase 3 catalytic subunit alpha
228195_at	3.50e-08	4.60e-10	-103225067	13153561	-333164695	C2orf88	chromosome 2 open reading frame 88
232935_at	3.50e-08	4.61e-10	103215451	13151789	163861136
205918_at	3.50e-08	4.62e-10	10320015	1314897	114709563	SLC4A3	solute carrier family 4 member 3
203139_at	3.51e-08	4.64e-10	103172406	13143857	188327681	DAPK1	death associated protein kinase 1
228836_at	3.51e-08	4.65e-10	-103172007	13143783	-0.91218607	SLC25A35	solute carrier family 25 member 35
37022_at	3.60e-08	4.76e-10	103037133	13118912	0.99756701	PRELP	proline and arginine rich end leucine rich repeat protein
213451_x_at	3.60e-08	4.77e-10	103024794	13116636	181131012	TNXB///TNXA	tenascin XB///tenascin XA (pseudogene)
229802_at	3.67e-08	4.87e-10	102913	13096002	318273042	WISP1	WNT1 inducible signaling pathway protein 1
232465_at	3.67e-08	4.88e-10	102899703	13093547	102059801
229292_at	3.67e-08	4.89e-10	-102893765	1309245	-131052177	EPB41L5	erythrocyte membrane protein band 4.1 like 5
209114_at	3.71e-08	4.94e-10	-102832877	13081204	-187495316	TSPAN1	tetraspanin 1
214109_at	3.71e-08	4.96e-10	-102815349	13077966	-0.84083971	LRBA	LPS responsive beige-like anchor protein
205547_s_at	3.72e-08	4.97e-10	10279927	13074995	281769054	TAGLN	transgelin
212221_x_at	3.72e-08	4.98e-10	102796847	13074547	116601032	IDS	iduronate 2-sulfatase
217073_x_at	3.73e-08	5.00e-10	102773115	13070162	135009137	APOA1	apolipoprotein A1
218451_at	3.75e-08	5.04e-10	-102733341	1306281	-103445213	CDCP1	CUB domain containing protein 1
224838_at	3.75e-08	5.05e-10	102716773	13059747	198708019	FOXP1	forkhead box P1
225387_at	3.75e-08	5.05e-10	102716517	130597	123993292	TSPAN5	tetraspanin 5
232389_at	3.81e-08	5.14e-10	102623173	13042436	0.92287368	WIPF3	WAS/WASL interacting protein family member 3
201843_s_at	3.85e-08	5.20e-10	10255543	13029901	296063247	EFEMP1	EGF containing fibulin like extracellular matrix protein 1
233365_at	3.88e-08	5.24e-10	10251876	13023113	148086621
204026_s_at	3.90e-08	5.28e-10	-102477022	13015385	-255009254	ZWINT	ZW10 interacting kinetochore protein
219768_at	3.95e-08	5.36e-10	-102396527	13000474	-192616724	VTCN1	V-set domain containing T cell activation inhibitor 1
223047_at	3.95e-08	5.36e-10	-102391585	12999559	-155082956	CMTM6	CKLF like MARVEL transmembrane domain containing 6
227394_at	3.95e-08	5.37e-10	102387938	12998883	225996275	NCAM1	neural cell adhesion molecule 1
224593_at	3.95e-08	5.38e-10	-102378343	12997105	-0.71742693	ZNF664	zinc finger protein 664
201834_at	3.95e-08	5.38e-10	-102371327	12995805	-0.78092993	PRKAB1	protein kinase AMP-activated non-catalytic subunit beta 1
203786_s_at	3.97e-08	5.41e-10	-102340346	12990063	-172922385	TPD52L1	tumor protein D52-like 1
200965_s_at	4.00e-08	5.47e-10	102282538	12979346	217792473	ABLIM1	actin binding LIM protein 1
223696_at	4.10e-08	5.61e-10	-102145401	12953906	-0.80147829	ARSD	arylsulfatase D
212530_at	4.12e-08	5.64e-10	102118427	12948899	138476365	NEK7	NIMA related kinase 7
238577_s_at	4.13e-08	5.66e-10	102099624	12945408	147558353	TSHZ2	teashirt zinc finger homeobox 2
210794_s_at	4.14e-08	5.68e-10	102078138	12941419	150070892	MEG3	maternally expressed 3 (non-protein coding)
201616_s_at	4.16e-08	5.73e-10	102035739	12933545	191537656	CALD1	caldesmon 1
227949_at	4.17e-08	5.74e-10	102026453	1293182	164540225	PHACTR3	phosphatase and actin regulator 3
228825_at	4.18e-08	5.76e-10	-102003131	12927488	-0.88606056	PTGR1	prostaglandin reductase 1
1562290_at	4.19e-08	5.78e-10	-101985097	12924137	-264756629
224695_at	4.24e-08	5.86e-10	-10190857	12909915	-101030505	CNOT11	CCR4-NOT transcription complex subunit 11
225645_at	4.24e-08	5.86e-10	-101907112	12909644	-446310255	EHF	ETS homologous factor
1557553_at	4.26e-08	5.91e-10	101870315	12902803	188328103	PPP1R12B	protein phosphatase 1 regulatory subunit 12B
38149_at	4.32e-08	6.00e-10	101784139	12886774	111449058	ARHGAP25	Rho GTPase activating protein 25
210958_s_at	4.34e-08	6.04e-10	101750809	12880572	0.89016534	MAST4	microtubule associated serine/threonine kinase family member 4
212951_at	4.34e-08	6.05e-10	101742376	12879003	109875547	ADGRF5	adhesion G protein-coupled receptor F5
218820_at	4.38e-08	6.11e-10	-101689855	12869227	-109706861	C14orf132	chromosome 14 open reading frame 132
204740_at	4.51e-08	6.29e-10	-101531223	12839678	-0.95944441	CNKSR1	connector enhancer of kinase suppressor of Ras 1
237269_at	4.51e-08	6.30e-10	-101523252	12838193	-228047443
227334_at	4.52e-08	6.32e-10	-101503227	1283446	-0.77046643	USP54	ubiquitin specific peptidase 54
202864_s_at	4.58e-08	6.42e-10	1014176	12818495	103346962	SP100	SP100 nuclear antigen
202350_s_at	4.58e-08	6.43e-10	101412028	12817455	218951225	LOC100506558///MATN2	uncharacterized LOC100506558///matrilin 2
205907_s_at	4.59e-08	6.45e-10	101393729	12814042	210515992	OMD	osteomodulin
216379_x_at	4.61e-08	6.48e-10	-101368878	12809406	-484551451	CD24	CD24 molecule
222033_s_at	4.62e-08	6.51e-10	101346239	12805182	109216416	FLT1	fms related tyrosine kinase 1
213272_s_at	4.62e-08	6.52e-10	101334664	12803022	125163276	TMEM159	transmembrane protein 159
201865_x_at	4.81e-08	6.80e-10	101111076	12761265	0.98862893	NR3C1	nuclear receptor subfamily 3 group C member 1
204778_x_at	4.82e-08	6.81e-10	-101098949	12758998	-167143273	HOXB7	homeobox B7
222848_at	4.84e-08	6.85e-10	-10107415	12754362	-219077376	CENPK	centromere protein K
236456_at	4.88e-08	6.92e-10	101018654	12743986	104918375	PTPN5	protein tyrosine phosphatase, non-receptor type 5
219229_at	4.92e-08	6.98e-10	100967123	12734347	127652167	SLCO3A1	solute carrier organic anion transporter family member 3A1
212736_at	4.94e-08	7.01e-10	100943784	1272998	0.87481348	C16orf45	chromosome 16 open reading frame 45
209822_s_at	4.96e-08	7.06e-10	100908342	12723348	182028605	VLDLR	very low density lipoprotein receptor
203418_at	4.98e-08	7.09e-10	-10088427	12718843	-200825523	CCNA2	cyclin A2
202709_at	4.98e-08	7.11e-10	100867661	12715733	139677551	FMOD	fibromodulin
238419_at	4.98e-08	7.12e-10	100860562	12714404	0.97198096	PHLDB2	pleckstrin homology like domain family B member 2
212115_at	4.98e-08	7.13e-10	-100856673	12713676	-11727233	HN1L	hematological and neurological expressed 1 like
208747_s_at	4.98e-08	7.13e-10	100853071	12713002	191948785	C1S	complement component 1, s subcomponent
231411_at	4.98e-08	7.13e-10	100852166	12712832	11911339	LHFP	lipoma HMGIC fusion partner
237409_at	4.98e-08	7.14e-10	100844404	12711379	118307837
1554004_a_at	4.98e-08	7.16e-10	100833843	12709402	114289145	ARHGEF28	Rho guanine nucleotide exchange factor 28
217767_at	5.02e-08	7.23e-10	100780155	12699347	406155954	C3	complement component 3
209263_x_at	5.03e-08	7.25e-10	100763535	12696234	115840444	TSPAN4	tetraspanin 4
215870_s_at	5.05e-08	7.29e-10	100736446	12691158	266229049	PLA2G5	phospholipase A2 group V
224184_s_at	5.06e-08	7.32e-10	100717447	12687598	15254385	BOC	BOC cell adhesion associated, oncogene regulated
222925_at	5.07e-08	7.34e-10	-100701435	12684597	-27724563	DCDC2	doublecortin domain containing 2
229095_s_at	5.07e-08	7.35e-10	-100694703	12683336	-27605441	LOC100507334///LOC100288570///LIMS3-LOC440895///LOC440895	two pore channel 3 pseudogene///glycosylphosphatidylinositol anchor attachment protein 1 homolog (yeast) pseudogene///LIMS3-LOC440895 readthrough///two pore channel 3 pseudogene
203304_at	5.13e-08	7.44e-10	100629319	12671078	147357349	BAMBI	BMP and activin membrane bound inhibitor
242488_at	5.14e-08	7.47e-10	100608608	12667195	170211182	CHRM3	cholinergic receptor muscarinic 3
208051_s_at	5.17e-08	7.52e-10	-100567647	12659512	-133988855	PAIP1	poly(A) binding protein interacting protein 1
225906_at	5.18e-08	7.54e-10	100554917	12657124	109080818	GATSL2	GATS protein like 2
214162_at	5.18e-08	7.55e-10	10054954	12656115	130235937	ASXL3	additional sex combs like 3, transcriptional regulator
228875_at	5.19e-08	7.58e-10	-100526682	12651827	-15056629	FAM162B	family with sequence similarity 162 member B
212285_s_at	5.22e-08	7.63e-10	-10048972	1264489	-103281736	AGRN	agrin
204482_at	5.26e-08	7.70e-10	100444492	126364	163685478	CLDN5	claudin 5
241390_at	5.27e-08	7.72e-10	-100429042	12633499	-303072489
210495_x_at	5.28e-08	7.74e-10	100415731	12631	141851233	FN1	fibronectin 1
213946_s_at	5.28e-08	7.75e-10	100405366	12629054	152771148	OBSL1	obscurin like 1
1555716_a_at	5.32e-08	7.83e-10	-100353459	12619304	-0.84561123	CXADR	coxsackie virus and adenovirus receptor
227791_at	5.34e-08	7.86e-10	10033357	12615568	0.89372922	SLC9A9	solute carrier family 9 member A9
222392_x_at	5.38e-08	7.93e-10	-10028468	12606381	-269624248	PERP	PERP, TP53 apoptosis effector
204042_at	5.40e-08	7.97e-10	100255577	1260091	117351015	WASF3	WAS protein family member 3
228268_at	5.41e-08	8.00e-10	100237848	12597577	185446928	FMO2	flavin containing monooxygenase 2
209220_at	5.44e-08	8.05e-10	100202878	12591002	222024721	GPC3	glypican 3
201196_s_at	5.50e-08	8.14e-10	-100144363	12579997	-133738949	AMD1	adenosylmethionine decarboxylase 1
213295_at	5.58e-08	8.28e-10	100052469	12562704	0.79783921	CYLD	CYLD lysine 63 deubiquitinase
209773_s_at	5.64e-08	8.38e-10	-99990618	12551059	-336643626	RRM2	ribonucleotide reductase regulatory subunit M2
200871_s_at	5.64e-08	8.38e-10	99989336	12550817	0.85359465	PSAP	prosaposin
211993_at	5.65e-08	8.41e-10	99970111	12547197	101668102	WNK1	WNK lysine deficient protein kinase 1
228729_at	5.69e-08	8.48e-10	-99928353	12539331	-247721096	CCNB1	cyclin B1
223734_at	5.71e-08	8.52e-10	99900911	1253416	279347759	MGARP	mitochondria localized glutamic acid rich protein
211671_s_at	5.75e-08	8.59e-10	99857253	12525932	110035888	NR3C1	nuclear receptor subfamily 3 group C member 1
222899_at	5.78e-08	8.65e-10	99820459	12518996	188573504	ITGA11	integrin subunit alpha 11
225355_at	5.83e-08	8.73e-10	99774889	12510403	156468849	NEURL1B	neuralized E3 ubiquitin protein ligase 1B
230381_at	5.91e-08	8.86e-10	-99692021	12494771	-164465764	LOC101929219///C1orf186	uncharacterized LOC101929219///chromosome 1 open reading frame 186
225575_at	5.99e-08	9.00e-10	99610865	12479453	151797647	LIFR	leukemia inhibitory factor receptor alpha
228232_s_at	6.03e-08	9.06e-10	-99573226	12472345	-111016864	VSIG2	V-set and immunoglobulin domain containing 2
203897_at	6.05e-08	9.11e-10	99543989	12466824	0.70646426	LYRM1	LYR motif containing 1
231031_at	6.06e-08	9.14e-10	99529137	12464018	193723738	FGF7P3	fibroblast growth factor 7 pseudogene 3
226402_at	6.08e-08	9.17e-10	99511232	12460635	166669967	CYP2U1	cytochrome P450 family 2 subfamily U member 1
220992_s_at	6.10e-08	9.22e-10	99483932	12455477	0.85363255	TRMT1L	tRNA methyltransferase 1 like
219367_s_at	6.16e-08	9.32e-10	99423556	12444066	143582532	NRP2	neuropilin 2
213260_at	6.17e-08	9.35e-10	99408627	12441244	0.88462507	FOXC1	forkhead box C1
217744_s_at	6.19e-08	9.38e-10	-99388356	12437411	-282589016	PERP	PERP, TP53 apoptosis effector
1569648_at	6.21e-08	9.43e-10	-99362156	12432457	-123774977	DACT2	dishevelled binding antagonist of beta catenin 2
213675_at	6.24e-08	9.48e-10	99332261	12426802	0.96637032	PARVA	parvin alpha
214719_at	6.31e-08	9.61e-10	99261214	1241336	172654216	SLC46A3	solute carrier family 46 member 3
211466_at	6.31e-08	9.62e-10	99255253	12412232	13745061	NFIB	nuclear factor I B
223287_s_at	6.33e-08	9.65e-10	99236615	12408705	183770815	FOXP1	forkhead box P1
210052_s_at	6.36e-08	9.72e-10	-99201419	12402042	-218547267	TPX2	TPX2, microtubule nucleation factor
201738_at	6.36e-08	9.73e-10	99194563	12400744	0.66211041	EIF1B	eukaryotic translation initiation factor 1B
218779_x_at	6.36e-08	9.74e-10	-9918826	12399551	-0.97040076	EPS8L1	EPS8 like 1
203705_s_at	6.42e-08	9.84e-10	99133277	12389138	237254537	FZD7	frizzled class receptor 7
225001_at	6.45e-08	9.90e-10	-99102505	12383309	-0.67178149	RAB3D	RAB3D, member RAS oncogene family
244726_at	6.50e-08	9.99e-10	-9905606	12374509	-149907633
223741_s_at	6.53e-08	1.01e-09	99020759	12367818	121241853	TTYH2	tweety family member 2
225658_at	6.53e-08	1.01e-09	99018252	12367343	0.979954	SPOPL	speckle type BTB/POZ protein like
223482_at	6.60e-08	1.02e-09	98960627	12356417	0.89289655	TMEM120A	transmembrane protein 120A
221737_at	6.61e-08	1.02e-09	98940911	12352678	0.74912907	GNA12	G protein subunit alpha 12
238455_at	6.61e-08	1.02e-09	98937639	12352058	129474029	PLXDC2	plexin domain containing 2
205979_at	6.68e-08	1.03e-09	-98877017	12340558	-57734015	SCGB2A1	secretoglobin family 2A member 1
212167_s_at	6.72e-08	1.04e-09	-98833427	12332286	-0.81507113	SMARCB1	SWI/SNF related, matrix associated, actin dependent regulator of chromatin, subfamily b, member 1
227123_at	6.73e-08	1.04e-09	98822693	12330249	122936288	RAB3B	RAB3B, member RAS oncogene family
228696_at	6.81e-08	1.06e-09	98752949	12317008	101985879	SLC45A3	solute carrier family 45 member 3
227827_at	6.85e-08	1.07e-09	98716381	12310063	266897112	SORBS2	sorbin and SH3 domain containing 2
201495_x_at	6.89e-08	1.07e-09	9867972	12303098	170099901	MYH11	myosin heavy chain 11
236114_at	6.91e-08	1.08e-09	98655137	12298427	195889463
232317_at	6.99e-08	1.09e-09	98588564	12285774	191017278	PLXNA4	plexin A4
221087_s_at	6.99e-08	1.09e-09	98587822	12285633	118616152	APOL3	apolipoprotein L3
1553989_a_at	7.01e-08	1.10e-09	-98565177	12281328	-162481683	ATP6V1C2	ATPase H+ transporting V1 subunit C2
229497_at	7.04e-08	1.10e-09	9853823	12276204	153697634	ANKDD1A	ankyrin repeat and death domain containing 1A
209816_at	7.07e-08	1.11e-09	-98504053	12269703	-166040692	PTCH1	patched 1
213226_at	7.08e-08	1.11e-09	-98489657	12266965	-210986875	CCNA2	cyclin A2
208986_at	7.11e-08	1.12e-09	-9846567	12262401	-108131462	TCF12	transcription factor 12
212408_at	7.20e-08	1.13e-09	98392736	12248521	10155589	TOR1AIP1	torsin 1A interacting protein 1
240111_at	7.28e-08	1.15e-09	98330021	1223658	111399228	RHOBTB3	Rho related BTB domain containing 3
232297_at	7.33e-08	1.16e-09	98283144	12227652	136683389	KLHL5	kelch like family member 5
213917_at	7.36e-08	1.16e-09	-98254883	12222267	-203255047	PAX8	paired box 8
244586_x_at	7.38e-08	1.17e-09	98238994	1221924	11377327
236420_s_at	7.38e-08	1.17e-09	-9821812	12215262	-170455973	ANO4	anoctamin 4
210715_s_at	7.38e-08	1.17e-09	-98215735	12214807	-144701681	SPINT2	serine peptidase inhibitor, Kunitz type 2
221884_at	7.38e-08	1.17e-09	-98214729	12214616	-19692118	MECOM	MDS1 and EVI1 complex locus
221275_s_at	7.42e-08	1.18e-09	-98182772	12208524	-160987263
225798_at	7.42e-08	1.18e-09	-98180225	12208039	-133701369	JAZF1	JAZF zinc finger 1
210735_s_at	7.44e-08	1.19e-09	-98149651	1220221	-219250967	CA12	carbonic anhydrase 12
206767_at	7.44e-08	1.19e-09	98148391	1220197	106803177	RBMS3	RNA binding motif single stranded interacting protein 3
204049_s_at	7.46e-08	1.19e-09	98126641	12197822	113899823	PHACTR2	phosphatase and actin regulator 2
226056_at	7.46e-08	1.19e-09	98123084	12197144	0.70237607	ARHGAP31	Rho GTPase activating protein 31
201309_x_at	7.50e-08	1.20e-09	-98089949	12190824	-251528583	NREP	neuronal regeneration related protein
201842_s_at	7.50e-08	1.20e-09	98086608	12190187	244505158	EFEMP1	EGF containing fibulin like extracellular matrix protein 1
228133_s_at	7.55e-08	1.21e-09	98041227	12181529	221436608	MYH11	myosin heavy chain 11
210265_x_at	7.55e-08	1.21e-09	-98035519	1218044	-12212749	POU5F1P3	POU class 5 homeobox 1 pseudogene 3
223007_s_at	7.57e-08	1.22e-09	98017387	1217698	0.88826182	TMEM245	transmembrane protein 245
202503_s_at	7.60e-08	1.22e-09	-97988017	12171374	-365551373	KIAA0101	KIAA0101
208228_s_at	7.63e-08	1.23e-09	-97961074	12166231	-166507121	FGFR2	fibroblast growth factor receptor 2
231923_at	7.63e-08	1.23e-09	97958869	1216581	120404611	TMEM150C	transmembrane protein 150C
230641_at	7.68e-08	1.24e-09	-9792068	12158518	-0.83070538	LOC100505938	uncharacterized LOC100505938
212526_at	7.74e-08	1.25e-09	97868586	12148568	127106005	SPG20	spastic paraplegia 20 (Troyer syndrome)
212464_s_at	7.77e-08	1.26e-09	9784451	12143968	146310297	FN1	fibronectin 1
228333_at	7.80e-08	1.26e-09	97817458	12138799	123490458	ZEB2	zinc finger E-box binding homeobox 2
1564148_at	7.85e-08	1.27e-09	-97779398	12131525	-166222844
266_s_at	7.88e-08	1.28e-09	-97751458	12126184	-493655656	CD24	CD24 molecule
205406_s_at	7.91e-08	1.29e-09	-97723834	12120902	-193984893	SPA17	sperm autoantigenic protein 17
204083_s_at	8.03e-08	1.31e-09	97642306	12105308	148383138	TPM2	tropomyosin 2 (beta)
201291_s_at	8.05e-08	1.31e-09	-97621149	1210126	-378953164	TOP2A	topoisomerase (DNA) II alpha
221665_s_at	8.20e-08	1.34e-09	-97512432	12080449	-0.91189007	EPS8L1	EPS8 like 1
204450_x_at	8.20e-08	1.34e-09	97510056	12079994	130752326	APOA1	apolipoprotein A1
204136_at	8.20e-08	1.34e-09	-97508841	12079761	-235177816	COL7A1	collagen type VII alpha 1 chain
223235_s_at	8.23e-08	1.35e-09	97483194	1207485	208292282	SMOC2	SPARC related modular calcium binding 2
228959_at	8.27e-08	1.35e-09	97453018	12069069	0.81665323	PDK3	pyruvate dehydrogenase kinase 3
207373_at	8.29e-08	1.36e-09	-97435309	12065677	-161754469	HOXD10	homeobox D10
201454_s_at	8.30e-08	1.36e-09	97423158	12063349	0.62678507	NPEPPS	aminopeptidase puromycin sensitive
223422_s_at	8.30e-08	1.36e-09	97413725	12061541	108558055	ARHGAP24	Rho GTPase activating protein 24
201292_at	8.30e-08	1.36e-09	-97409082	12060651	-346594814	TOP2A	topoisomerase (DNA) II alpha
208644_at	8.36e-08	1.38e-09	-97362699	12051762	-0.89088194	PARP1	poly(ADP-ribose) polymerase 1
231859_at	8.36e-08	1.38e-09	-9736041	12051323	-0.83080876	C14orf132	chromosome 14 open reading frame 132
232531_at	8.39e-08	1.38e-09	-9733212	120459	-0.90727064	EMX2OS	EMX2 opposite strand/antisense RNA
228554_at	8.56e-08	1.41e-09	-97227118	12025761	-243837549	PGR	progesterone receptor
222126_at	8.57e-08	1.42e-09	97213761	12023198	0.99289831	AGFG2	ArfGAP with FG repeats 2
212245_at	8.57e-08	1.42e-09	97206073	12021723	0.91112382	MCFD2	multiple coagulation factor deficiency 2
225314_at	8.59e-08	1.42e-09	-9719126	1201888	-121043008	OCIAD2	OCIA domain containing 2
206382_s_at	8.67e-08	1.44e-09	97135979	1200827	120334315	BDNF	brain derived neurotrophic factor
209699_x_at	8.75e-08	1.45e-09	97077494	1199704	13735212	LOC101930400///AKR1C2	aldo-keto reductase family 1 member C2-like///aldo-keto reductase family 1, member C2
204840_s_at	8.79e-08	1.46e-09	9705352	11992435	146494192	EEA1	early endosome antigen 1
203065_s_at	8.86e-08	1.47e-09	97003133	11982755	128224754	CAV1	caveolin 1
204130_at	8.99e-08	1.50e-09	-96921271	11967021	-17935607	HSD11B2	hydroxysteroid 11-beta dehydrogenase 2
208755_x_at	9.06e-08	1.51e-09	-96875782	11958274	-0.75841344	H3F3AP4///H3F3B///H3F3A	H3 histone, family 3A, pseudogene 4///H3 histone, family 3B///H3 histone, family 3A
204671_s_at	9.11e-08	1.52e-09	96839829	11951359	139275515	ANKRD6	ankyrin repeat domain 6
226335_at	9.17e-08	1.53e-09	96799676	11943634	0.80549069	RPS6KA3	ribosomal protein S6 kinase A3
209612_s_at	9.25e-08	1.55e-09	96749279	11933935	363271487	ADH1B	alcohol dehydrogenase 1B (class I), beta polypeptide
216442_x_at	9.25e-08	1.55e-09	9674353	11932828	143825945	FN1	fibronectin 1
200878_at	9.31e-08	1.56e-09	96706752	11925748	175770948	EPAS1	endothelial PAS domain protein 1
209498_at	9.35e-08	1.57e-09	-96674187	11919478	-184477545	CEACAM1	carcinoembryonic antigen related cell adhesion molecule 1
200672_x_at	9.44e-08	1.59e-09	96620114	11909062	100384862	SPTBN1	spectrin beta, non-erythrocytic 1
1557126_a_at	9.53e-08	1.60e-09	96564464	1189834	12568223	PLD1	phospholipase D1
237981_at	9.66e-08	1.63e-09	96491151	11884207	182561916	CMYA5	cardiomyopathy associated 5
221900_at	9.67e-08	1.63e-09	9647845	11881758	179907563	COL8A2	collagen type VIII alpha 2 chain
213030_s_at	9.68e-08	1.63e-09	96463954	11878963	11220811	PLXNA2	plexin A2
224578_at	9.75e-08	1.65e-09	-96423035	11871071	-0.99354114	RCC2	regulator of chromosome condensation 2
227249_at	9.75e-08	1.65e-09	-96415231	11869565	-123878566	NDE1	nudE neurodevelopment protein 1
213222_at	9.76e-08	1.65e-09	-96408605	11868287	-179605836	PLCB1	phospholipase C beta 1
202157_s_at	9.94e-08	1.68e-09	96307216	1184872	158425432	CELF2	CUGBP, Elav-like family member 2
238736_at	9.94e-08	1.69e-09	-96298001	11846941	-146590224	REV3L	REV3 like, DNA directed polymerase zeta catalytic subunit
1558887_at	9.94e-08	1.69e-09	-96294184	11846204	-109351703	ZNF816-ZNF321P///ZNF321P	ZNF816-ZNF321P readthrough///zinc finger protein 321, pseudogene
214604_at	9.97e-08	1.70e-09	-96274396	11842383	-132693609	HOXD11	homeobox D11
209761_s_at	9.98e-08	1.70e-09	96264493	11840471	100469922	SP110	SP110 nuclear body protein
227276_at	9.98e-08	1.70e-09	96254437	11838529	111580955	PLXDC2	plexin domain containing 2
1554451_s_at	1.01e-07	1.72e-09	-96210028	11829952	-0.73517929	DNAJC14	DnaJ heat shock protein family (Hsp40) member C14
1555993_at	1.01e-07	1.72e-09	-96198466	11827718	-159814126	CACNA1D	calcium voltage-gated channel subunit alpha1 D
229770_at	1.03e-07	1.75e-09	-9609531	11807782	-0.94774803	GLT1D1	glycosyltransferase 1 domain containing 1
202821_s_at	1.04e-07	1.77e-09	96038808	11796856	140444184	LPP	LIM domain containing preferred translocation partner in lipoma
211233_x_at	1.04e-07	1.77e-09	-96037695	11796641	-0.9173036	ESR1	estrogen receptor 1
225666_at	1.04e-07	1.79e-09	-96006547	11790616	-0.78854721	TMTC4	transmembrane and tetratricopeptide repeat containing 4
208146_s_at	1.07e-07	1.83e-09	95864032	11763034	220845252	CPVL	carboxypeptidase, vitellogenic like
238847_at	1.07e-07	1.84e-09	-95849994	11760316	-209591264	HOXD10	homeobox D10
205404_at	1.07e-07	1.85e-09	95821485	11754795	36070787	HSD11B1	hydroxysteroid 11-beta dehydrogenase 1
202575_at	1.09e-07	1.87e-09	-95757886	11742474	-230330457	CRABP2	cellular retinoic acid binding protein 2
211719_x_at	1.10e-07	1.90e-09	95681551	11727679	147461345	FN1	fibronectin 1
212067_s_at	1.11e-07	1.91e-09	95650143	11721589	221034198	C1R	complement C1r subcomponent
202863_at	1.11e-07	1.92e-09	95635745	11718797	113271701	SP100	SP100 nuclear antigen
202954_at	1.12e-07	1.94e-09	-95580856	11708151	-230775695	UBE2C	ubiquitin conjugating enzyme E2 C
1555520_at	1.13e-07	1.95e-09	-95539261	1170008	-299868854	PTCH1	patched 1
51158_at	1.15e-07	1.99e-09	-95445335	11681848	-128857088	FAM174B	family with sequence similarity 174 member B
227400_at	1.16e-07	2.01e-09	95390369	11671173	123502649	NFIX	nuclear factor I X
206194_at	1.16e-07	2.02e-09	95368911	11667004	104403804	HOXC4	homeobox C4
243438_at	1.16e-07	2.02e-09	95362902	11665837	108903861	PDE7B	phosphodiesterase 7B
203015_s_at	1.16e-07	2.02e-09	-95355625	11664423	-0.90974386	SSX2IP	SSX family member 2 interacting protein
223006_s_at	1.16e-07	2.02e-09	95353423	11663995	0.90320679	TMEM245	transmembrane protein 245
205802_at	1.16e-07	2.03e-09	95345364	11662429	115922323	TRPC1	transient receptor potential cation channel subfamily C member 1
201058_s_at	1.16e-07	2.03e-09	95342463	11661866	179140444	MYL9	myosin light chain 9
212094_at	1.16e-07	2.03e-09	95326391	11658743	239184221	PEG10	paternally expressed 10
233335_at	1.17e-07	2.04e-09	95315257	11656579	106593227	ITGA11	integrin subunit alpha 11
207869_s_at	1.17e-07	2.05e-09	-95296566	11652946	-178850688	CACNA1G	calcium voltage-gated channel subunit alpha1 G
235153_at	1.17e-07	2.05e-09	-95293241	116523	-108921399	RNF183	ring finger protein 183
204150_at	1.17e-07	2.05e-09	9527807	11649351	119757019	STAB1	stabilin 1
213817_at	1.18e-07	2.07e-09	95233906	11640764	177748132	IRAK3	interleukin 1 receptor associated kinase 3
216264_s_at	1.19e-07	2.09e-09	95193955	11632995	108610897	LAMB2	laminin subunit beta 2
204682_at	1.20e-07	2.11e-09	95139841	11622467	239524942	LTBP2	latent transforming growth factor beta binding protein 2
238964_at	1.21e-07	2.13e-09	95089192	11612611	203225528	FIGN	fidgetin, microtubule severing factor
204045_at	1.21e-07	2.13e-09	95084972	11611789	103994395	TCEAL1	transcription elongation factor A like 1
229669_at	1.21e-07	2.15e-09	95052522	11605472	15888651	CCDC144NL-AS1	CCDC144NL antisense RNA 1
218195_at	1.22e-07	2.17e-09	-95003516	1159593	-0.96272997	ARMT1	acidic residue methyltransferase 1
203324_s_at	1.23e-07	2.17e-09	94985904	11592499	15268664	CAV2	caveolin 2
221002_s_at	1.23e-07	2.18e-09	-94972885	11589964	-0.61079096	TSPAN14	tetraspanin 14
223349_s_at	1.23e-07	2.18e-09	-94967551	11588924	-118572599	BOK	BOK, BCL2 family apoptosis regulator
202107_s_at	1.23e-07	2.19e-09	-94938093	11583185	-129859126	MCM2	minichromosome maintenance complex component 2
227350_at	1.23e-07	2.20e-09	-94934761	11582536	-201130078	HELLS	helicase, lymphoid-specific
226936_at	1.24e-07	2.21e-09	-94893886	11574571	-183760424	CENPW	centromere protein W
225372_at	1.25e-07	2.22e-09	94868612	11569645	107389918	C10orf54	chromosome 10 open reading frame 54
214677_x_at	1.25e-07	2.22e-09	94865366	11569012	428352264	IGLC1	immunoglobulin lambda constant 1
213385_at	1.26e-07	2.25e-09	94807118	11557655	201735306	CHN2	chimerin 2
224731_at	1.26e-07	2.26e-09	-94794674	11555228	-0.73681359	HMGB1	high mobility group box 1
201650_at	1.30e-07	2.32e-09	-94656862	11528339	-205626736	KRT19	keratin 19
203221_at	1.31e-07	2.35e-09	-94581879	11513698	-116010766	TLE1	transducin like enhancer of split 1
226771_at	1.32e-07	2.37e-09	94535866	1150471	0.8886042	ATP8B2	ATPase phospholipid transporting 8B2
212097_at	1.34e-07	2.40e-09	94469207	11491684	127717962	CAV1	caveolin 1
209138_x_at	1.34e-07	2.41e-09	94463444	11490558	390737045	IGLC1	immunoglobulin lambda constant 1
232336_at	1.34e-07	2.41e-09	94456752	1148925	10491413	ZSWIM5	zinc finger SWIM-type containing 5
1555600_s_at	1.34e-07	2.41e-09	-94444216	11486799	-0.94019586	APOL4	apolipoprotein L4
223786_at	1.35e-07	2.43e-09	-94419565	1148198	-0.9690242	CHST6	carbohydrate sulfotransferase 6
229584_at	1.35e-07	2.43e-09	94414408	11480971	144120616	LRRK2	leucine rich repeat kinase 2
201960_s_at	1.35e-07	2.44e-09	94390684	11476332	0.96629276	MYCBP2	MYC binding protein 2, E3 ubiquitin protein ligase
223690_at	1.35e-07	2.44e-09	94388061	1147582	214660336	LTBP2	latent transforming growth factor beta binding protein 2
203220_s_at	1.35e-07	2.44e-09	-94386224	1147546	-0.81143203	TLE1	transducin like enhancer of split 1
202005_at	1.35e-07	2.45e-09	-94377572	11473768	-0.93166434	ST14	suppression of tumorigenicity 14
215411_s_at	1.37e-07	2.48e-09	-94299602	11458515	-121065123	TRAF3IP2	TRAF3 interacting protein 2
212141_at	1.38e-07	2.50e-09	-94261864	1145113	-128724997	MCM4	minichromosome maintenance complex component 4
203571_s_at	1.39e-07	2.52e-09	94216642	11442277	292893778	ADIRF	adipogenesis regulatory factor
235821_at	1.39e-07	2.53e-09	94204149	11439831	224900932	WISP1	WNT1 inducible signaling pathway protein 1
203649_s_at	1.39e-07	2.53e-09	94198642	11438753	394103249	PLA2G2A	phospholipase A2 group IIA
218039_at	1.40e-07	2.55e-09	-94163581	11431887	-23940468	NUSAP1	nucleolar and spindle associated protein 1
239934_x_at	1.40e-07	2.55e-09	-94163213	11431815	-155131184
225312_at	1.41e-07	2.58e-09	94097465	11418935	0.64195105	COMMD6	COMM domain containing 6
205809_s_at	1.43e-07	2.61e-09	94049692	11409573	118135892	WASL	Wiskott-Aldrich syndrome like
205373_at	1.43e-07	2.61e-09	-9403521	11406734	-181209817	CTNNA2	catenin alpha 2
204542_at	1.43e-07	2.62e-09	-94020013	11403755	-114129112	ST6GALNAC2	ST6 N-acetylgalactosaminide alpha-2,6-sialyltransferase 2
217312_s_at	1.45e-07	2.65e-09	-93957045	11391408	-156674924	COL7A1	collagen type VII alpha 1 chain
202189_x_at	1.45e-07	2.67e-09	-93931083	11386315	-0.60855464	MIR4745///PTBP1	microRNA 4745///polypyrimidine tract binding protein 1
236297_at	1.47e-07	2.70e-09	93867374	11373816	172852935	PLXDC2	plexin domain containing 2
1552388_at	1.47e-07	2.71e-09	93856944	11371769	124535714	FLJ30901///SCUBE1	uncharacterized protein FLJ30901///signal peptide, CUB domain and EGF like domain containing 1
212021_s_at	1.47e-07	2.71e-09	-93854759	1137134	-20591108	MKI67	marker of proliferation Ki-67
206538_at	1.47e-07	2.71e-09	93849054	1137022	0.82767504	MRAS	muscle RAS oncogene homolog
216887_s_at	1.47e-07	2.71e-09	9384793	1937-11-01	0.99776773	LDB3	LIM domain binding 3
222918_at	1.47e-07	2.72e-09	93827692	11366027	157211413	RAB9B	RAB9B, member RAS oncogene family
220234_at	1.47e-07	2.72e-09	-93825652	11365627	-0.90836185	CA8	carbonic anhydrase 8
225601_at	1.48e-07	2.73e-09	-93809058	11362369	-118500138	HMGB3	high mobility group box 3
204444_at	1.48e-07	2.74e-09	-93799341	11360461	-268157747	KIF11	kinesin family member 11
219395_at	1.48e-07	2.74e-09	-93786726	11357985	-107185614	MIR6773///ESRP2	microRNA 6773///epithelial splicing regulatory protein 2
203476_at	1.50e-07	2.78e-09	-93719486	11344779	-162412091	TPBG	trophoblast glycoprotein
224861_at	1.50e-07	2.79e-09	93701655	11341276	0.78298657	GNAQ	G protein subunit alpha q
228307_at	1.50e-07	2.80e-09	-93691047	11339192	-0.89586555	EMILIN3	elastin microfibril interfacer 3
206828_at	1.51e-07	2.80e-09	-93673604	11335764	-115617618	TXK	TXK tyrosine kinase
240261_at	1.51e-07	2.81e-09	-93672128	11335474	-0.84786636	TOM1L1	target of myb1 like 1 membrane trafficking protein
213905_x_at	1.51e-07	2.81e-09	93666129	11334296	209232682	BGN	biglycan
1555724_s_at	1.51e-07	2.82e-09	93649079	11330945	258889757	TAGLN	transgelin
208305_at	1.51e-07	2.82e-09	-93641316	11329419	-233909148	PGR	progesterone receptor
233587_s_at	1.51e-07	2.83e-09	93633286	11327841	119755003	SIPA1L2	signal induced proliferation associated 1 like 2
215049_x_at	1.52e-07	2.85e-09	93591455	11319618	212516791	CD163	CD163 molecule
225688_s_at	1.53e-07	2.86e-09	93577465	11316867	167311481	PHLDB2	pleckstrin homology like domain family B member 2
208944_at	1.53e-07	2.86e-09	93573573	11316102	136940761	TGFBR2	transforming growth factor beta receptor 2
212412_at	1.55e-07	2.90e-09	93494386	11300527	149851651	PDLIM5	PDZ and LIM domain 5
224901_at	1.55e-07	2.91e-09	93486791	11299033	140132387	SCD5	stearoyl-CoA desaturase 5
222077_s_at	1.56e-07	2.93e-09	-93453405	11292463	-22190394	RACGAP1	Rac GTPase activating protein 1
213828_x_at	1.56e-07	2.94e-09	-93439449	11289717	-0.72068037	H3F3AP4///H3F3B///H3F3A	H3 histone, family 3A, pseudogene 4///H3 histone, family 3B///H3 histone, family 3A
1559297_at	1.56e-07	2.94e-09	93433077	11288463	0.89233749	SNX29P2	sorting nexin 29 pseudogene 2
224811_at	1.56e-07	2.95e-09	93415263	11284956	142884409	LPP	LIM domain containing preferred translocation partner in lipoma
212077_at	1.56e-07	2.95e-09	93411341	11284184	151009863	CALD1	caldesmon 1
204008_at	1.58e-07	2.98e-09	-93359208	1127392	-0.72190894	DNAL4	dynein axonemal light chain 4
203810_at	1.58e-07	3.00e-09	93337516	11269649	142211811	DNAJB4	DnaJ heat shock protein family (Hsp40) member B4
205453_at	1.58e-07	3.00e-09	-93325877	11267356	-199964433	HOXB2	homeobox B2
204044_at	1.58e-07	3.00e-09	-93324447	11267075	-144909954	QPRT	quinolinate phosphoribosyltransferase
236636_at	1.59e-07	3.02e-09	-93303618	11262972	-112074275
228547_at	1.59e-07	3.02e-09	-9329022	11260333	-229232186	NRXN1	neurexin 1
225207_at	1.59e-07	3.02e-09	93288473	11259988	279229972	PDK4	pyruvate dehydrogenase kinase 4
213389_at	1.60e-07	3.04e-09	-93262315	11254834	-0.77592602	ZNF592	zinc finger protein 592
219918_s_at	1.60e-07	3.04e-09	-93258618	11254106	-259123808	ASPM	abnormal spindle microtubule assembly
205555_s_at	1.60e-07	3.05e-09	-93248849	11252181	-21933461	MSX2	msh homeobox 2
229606_at	1.61e-07	3.07e-09	93216303	11245767	0.75191611
228375_at	1.62e-07	3.10e-09	93168946	11236431	147105106	IGSF11	immunoglobulin superfamily member 11
215551_at	1.63e-07	3.11e-09	-93146657	11232036	-0.9748529	ESR1	estrogen receptor 1
240253_at	1.63e-07	3.12e-09	-93135263	11229789	-194853744
228396_at	1.63e-07	3.12e-09	93124117	11227591	137657135	PRKG1	protein kinase, cGMP-dependent, type I
203630_s_at	1.64e-07	3.14e-09	-93104341	1122369	-0.87490381	COG5	component of oligomeric golgi complex 5
201988_s_at	1.65e-07	3.16e-09	93066913	11216307	0.75812828	CREBL2	cAMP responsive element binding protein like 2
204048_s_at	1.65e-07	3.18e-09	9303642	1121029	106535919	PHACTR2	phosphatase and actin regulator 2
214710_s_at	1.66e-07	3.19e-09	-93021005	11207248	-240283716	CCNB1	cyclin B1
81737_at	1.67e-07	3.22e-09	92971067	1119739	118761483	LOC100505915	uncharacterized LOC100505915
208789_at	1.67e-07	3.22e-09	9296451	11196096	116215924	PTRF	polymerase I and transcript release factor
224810_s_at	1.68e-07	3.23e-09	92950529	11193335	0.80929315	ANKRD13A	ankyrin repeat domain 13A
224964_s_at	1.69e-07	3.25e-09	92915152	11186349	143618318	GNG2	G protein subunit gamma 2
201746_at	1.69e-07	3.26e-09	-92910776	11185485	-0.88480384	TP53	tumor protein p53
205313_at	1.70e-07	3.28e-09	-9287739	1117889	-101726873	HNF1B	HNF1 homeobox B
241948_at	1.71e-07	3.31e-09	-92830572	1116964	-126151992
200903_s_at	1.72e-07	3.32e-09	-92804584	11164503	-0.76511772	AHCY	adenosylhomocysteinase
201310_s_at	1.72e-07	3.33e-09	-92793549	11162322	-214800796	NREP	neuronal regeneration related protein
207198_s_at	1.72e-07	3.34e-09	-92777298	1115911	-115027412	LIMS4///LIMS1	LIM zinc finger domain containing 4///LIM zinc finger domain containing 1
211940_x_at	1.73e-07	3.35e-09	-92762942	11156272	-0.73452073	H3F3AP4///H3F3B///H3F3A	H3 histone, family 3A, pseudogene 4///H3 histone, family 3B///H3 histone, family 3A
217989_at	1.74e-07	3.38e-09	92727436	11149251	105348832	HSD17B11	hydroxysteroid 17-beta dehydrogenase 11
1007_s_at	1.74e-07	3.38e-09	-92714719	11146736	-0.64314271	MIR4640///DDR1	microRNA 4640///discoidin domain receptor tyrosine kinase 1
220574_at	1.76e-07	3.43e-09	92639173	11131792	100691368	SEMA6D	semaphorin 6D
209048_s_at	1.77e-07	3.45e-09	-92614809	11126971	-0.89168085	ZMYND8	zinc finger MYND-type containing 8
213982_s_at	1.77e-07	3.46e-09	92599427	11123927	114068415	RABGAP1L	RAB GTPase activating protein 1 like
218346_s_at	1.78e-07	3.47e-09	92589673	11121996	0.70255862	SESN1	sestrin 1
226325_at	1.78e-07	3.48e-09	-92572985	11118693	-113531517	ADSSL1	adenylosuccinate synthase like 1
214528_s_at	1.78e-07	3.49e-09	-9256357	11116829	-202911542	PAX8	paired box 8
232701_at	1.78e-07	3.50e-09	92549928	11114128	150843821
228071_at	1.79e-07	3.51e-09	92535521	11111276	185421497	GIMAP7	GTPase, IMAP family member 7
227449_at	1.80e-07	3.52e-09	9250864	11105953	179150648	EPHA4	EPH receptor A4
207789_s_at	1.80e-07	3.54e-09	-92491195	11102498	-146581878	DPP6	dipeptidyl peptidase like 6
217437_s_at	1.80e-07	3.54e-09	92488032	11101871	101426841	TACC1	transforming acidic coiled-coil containing protein 1
228273_at	1.80e-07	3.55e-09	-9247601	1109949	-220461421	PRR11	proline rich 11
1554696_s_at	1.81e-07	3.57e-09	-92444055	1109316	-251198312	TYMS	thymidylate synthetase
239466_at	1.81e-07	3.57e-09	92440677	1109249	0.92455045	DUBR	DPPA2 upstream binding RNA
238206_at	1.81e-07	3.58e-09	-92434151	11091197	-264374856	RXFP1	relaxin/insulin like family peptide receptor 1
225286_at	1.81e-07	3.58e-09	-92433359	1109104	-0.61113096	ARSD	arylsulfatase D
202566_s_at	1.81e-07	3.58e-09	92430055	11090386	133715409	SVIL	supervillin
231579_s_at	1.82e-07	3.60e-09	92406459	1108571	141986465	TIMP2	TIMP metallopeptidase inhibitor 2
1559706_at	1.82e-07	3.60e-09	9240449	1108532	140692312	ARHGEF28	Rho guanine nucleotide exchange factor 28
202589_at	1.82e-07	3.61e-09	-92385977	11081651	-29893619	TYMS	thymidylate synthetase
238647_at	1.83e-07	3.63e-09	9235727	1107596	102765768	C14orf28	chromosome 14 open reading frame 28
203755_at	1.84e-07	3.65e-09	-9233085	11070722	-294856775	BUB1B	BUB1 mitotic checkpoint serine/threonine kinase B
213129_s_at	1.84e-07	3.65e-09	-92327268	11070012	-122776656	LOC101060817///GCSH	glycine cleavage system H protein, mitochondrial-like///glycine cleavage system protein H
238657_at	1.84e-07	3.66e-09	-92322322	11069031	-1254148	UBXN10	UBX domain protein 10
235743_at	1.84e-07	3.66e-09	9231219	11067022	164418893
242447_at	1.84e-07	3.67e-09	92302303	11065062	162310842	C3orf70	chromosome 3 open reading frame 70
204672_s_at	1.84e-07	3.68e-09	92292248	11063068	124093366	ANKRD6	ankyrin repeat domain 6
203435_s_at	1.84e-07	3.68e-09	-92291101	1106284	-189852243	MME	membrane metallo-endopeptidase
210358_x_at	1.85e-07	3.70e-09	-92262468	11057161	-127511128	GATA2	GATA binding protein 2
1558881_at	1.85e-07	3.71e-09	92252335	11055151	101791388	LINC00924	long intergenic non-protein coding RNA 924
233835_at	1.86e-07	3.72e-09	-92230346	11050788	-12350339	LOC90246	uncharacterized LOC90246
203892_at	1.86e-07	3.73e-09	-92218184	11048375	-368581044	WFDC2	WAP four-disulfide core domain 2
240890_at	1.86e-07	3.74e-09	92209408	11046634	203103957	LOC643733	caspase 4, apoptosis-related cysteine peptidase pseudogene
203386_at	1.89e-07	3.79e-09	92137934	11032447	15072156	TBC1D4	TBC1 domain family member 4
38487_at	1.89e-07	3.79e-09	92135274	11031919	134957229	STAB1	stabilin 1
209050_s_at	1.90e-07	3.82e-09	92098801	11024677	0.82943749	RALGDS	ral guanine nucleotide dissociation stimulator
202890_at	1.90e-07	3.82e-09	-92095882	11024097	-162568964	MAP7	microtubule associated protein 7
202388_at	1.90e-07	3.82e-09	92095737	11024068	234995077	RGS2	regulator of G-protein signaling 2
223575_at	1.92e-07	3.87e-09	-92037216	11012445	-0.86453511	KIAA1549	KIAA1549
206458_s_at	1.92e-07	3.87e-09	92032341	11011476	15470205	WNT2B	Wnt family member 2B
204378_at	1.92e-07	3.88e-09	-92025645	11010146	-116892741	BCAS1	breast carcinoma amplified sequence 1
203736_s_at	1.92e-07	3.88e-09	92023467	11009713	127682855	PPFIBP1	PPFIA binding protein 1
208609_s_at	1.93e-07	3.91e-09	91978352	11000748	151016154	TNXB///TNXA	tenascin XB///tenascin XA (pseudogene)
205392_s_at	1.93e-07	3.92e-09	91968013	10998693	154845006	CCL15-CCL14///CCL14	CCL15-CCL14 readthrough (NMD candidate)///C-C motif chemokine ligand 14
219598_s_at	1.94e-07	3.93e-09	9194907	10994928	0.67686043	RWDD1	RWD domain containing 1
223283_s_at	1.95e-07	3.95e-09	91924901	10990123	132103952	TSHZ1	teashirt zinc finger homeobox 1
228824_s_at	1.95e-07	3.97e-09	-91901506	10985472	-130872212	PTGR1	prostaglandin reductase 1
239537_at	1.97e-07	4.01e-09	-9185094	10975415	-114656277	ST8SIA2	ST8 alpha-N-acetyl-neuraminide alpha-2,8-sialyltransferase 2
202551_s_at	1.98e-07	4.04e-09	91819905	10969241	172676276	LOC101929500///CRIM1	uncharacterized LOC101929500///cysteine rich transmembrane BMP regulator 1
227059_at	1.99e-07	4.05e-09	91802323	10965743	207341066	GPC6	glypican 6
242181_at	1.99e-07	4.06e-09	91785117	10962319	114361424
218700_s_at	2.00e-07	4.09e-09	91758344	10956991	15100315	RAB29	RAB29, member RAS oncogene family
218031_s_at	2.01e-07	4.11e-09	91724201	10950195	145608104	FOXN3	forkhead box N3
209581_at	2.02e-07	4.12e-09	9171126	10947618	13878912	PLA2G16	phospholipase A2 group XVI
226980_at	2.05e-07	4.19e-09	-91631943	10931822	-156645564	DEPDC1B	DEP domain containing 1B
230060_at	2.05e-07	4.20e-09	-91616313	10928708	-199239386	CDCA7	cell division cycle associated 7
225726_s_at	2.05e-07	4.21e-09	-91608948	10927241	-206394138	PLEKHH1	pleckstrin homology, MyTH4 and FERM domain containing H1
230882_at	2.09e-07	4.29e-09	-91516869	1090889	-128275072	DLX6-AS1	DLX6 antisense RNA 1
223304_at	2.09e-07	4.29e-09	-915093	10907381	-0.97152439	SLC37A3	solute carrier family 37 member 3
221927_s_at	2.13e-07	4.38e-09	-91411094	10887796	-0.89147962	ABHD11	abhydrolase domain containing 11
226748_at	2.13e-07	4.38e-09	91403892	10886359	0.98183262	LYSMD2	LysM domain containing 2
209689_at	2.13e-07	4.39e-09	91399092	10885401	0.62721815	CCDC93	coiled-coil domain containing 93
227561_at	2.14e-07	4.40e-09	91379439	1088148	0.95373721	DDR2	discoidin domain receptor tyrosine kinase 2
235175_at	2.14e-07	4.41e-09	91367255	10879049	0.86294923	GBP4	guanylate binding protein 4
217984_at	2.14e-07	4.43e-09	-91352602	10876124	-158948897	RNASET2	ribonuclease T2
204641_at	2.14e-07	4.43e-09	-91347729	10875152	-21409129	NEK2	NIMA related kinase 2
206211_at	2.14e-07	4.43e-09	9134519	10874645	177668409	SELE	selectin E
240457_at	2.14e-07	4.44e-09	91343223	10874252	139595666
208396_s_at	2.14e-07	4.44e-09	91340738	10873756	167489137	PDE1A	phosphodiesterase 1A
212989_at	2.15e-07	4.45e-09	91325032	10870621	129546838	SGMS1	sphingomyelin synthase 1
223593_at	2.16e-07	4.49e-09	-91282441	10862119	-100785484	AADAT	aminoadipate aminotransferase
232524_x_at	2.17e-07	4.51e-09	-91262975	10858232	-18857459	ANAPC4	anaphase promoting complex subunit 4
207080_s_at	2.17e-07	4.52e-09	-91245233	10854688	-0.81598075	PYY	peptide YY
238643_at	2.17e-07	4.53e-09	91242565	10854156	145798504
206690_at	2.17e-07	4.53e-09	-91237568	10853157	-0.95656336	ASIC2	acid sensing ion channel subunit 2
206128_at	2.18e-07	4.54e-09	-91223241	10850296	-135871672	ADRA2C	adrenoceptor alpha 2C
205505_at	2.20e-07	4.60e-09	-91164188	10838498	-101386448	GCNT1	glucosaminyl (N-acetyl) transferase 1, core 2
226568_at	2.20e-07	4.60e-09	91154695	10836601	122179436	FAM102B	family with sequence similarity 102 member B
207828_s_at	2.21e-07	4.62e-09	-9113543	10832751	-209390263	CENPF	centromere protein F
206229_x_at	2.23e-07	4.66e-09	-91096666	10825002	-0.75747578	PAX2	paired box 2
215379_x_at	2.23e-07	4.67e-09	91080845	10821839	370132958	IGLV1-44	immunoglobulin lambda variable 1-44
230640_at	2.24e-07	4.69e-09	91059246	1081752	0.99834421	FMNL3	formin like 3
243645_at	2.24e-07	4.71e-09	91041198	10813911	0.86381006	NFASC	neurofascin
205046_at	2.24e-07	4.71e-09	-9103874	1081342	-156900756	CENPE	centromere protein E
216804_s_at	2.27e-07	4.77e-09	90977597	10801189	112445071	PDLIM5	PDZ and LIM domain 5
223395_at	2.28e-07	4.79e-09	90958882	10797444	222089751	ABI3BP	ABI family member 3 binding protein
207130_at	2.28e-07	4.81e-09	-90938539	10793373	-113955028	ZMYND8	zinc finger MYND-type containing 8
221586_s_at	2.29e-07	4.82e-09	-90926691	10791002	-0.83080534	E2F5	E2F transcription factor 5
202133_at	2.30e-07	4.84e-09	90903359	10786332	120690051	WWTR1	WW domain containing transcription regulator 1
209053_s_at	2.31e-07	4.87e-09	-90876305	10780916	-130062958	WHSC1	Wolf-Hirschhorn syndrome candidate 1
210657_s_at	2.31e-07	4.88e-09	90857339	10777119	135922793	SEPT4	septin 4
201621_at	2.32e-07	4.91e-09	90828808	10771405	171776758	NBL1	neuroblastoma 1, DAN family BMP antagonist
221922_at	2.34e-07	4.95e-09	-90794131	10764459	-13060036	GPSM2	G-protein signaling modulator 2
215440_s_at	2.34e-07	4.95e-09	90791055	10763843	0.73094014	BEX4	brain expressed X-linked 4
218859_s_at	2.35e-07	4.99e-09	9075291	10756201	0.8850907	ESF1	ESF1 nucleolar pre-rRNA processing protein homolog
224623_at	2.36e-07	5.01e-09	-90733323	10752276	-0.71288493	LOC728554///THOC3	THO complex 3 pseudogene///THO complex 3
225442_at	2.38e-07	5.06e-09	90683206	10742231	107263053	DDR2	discoidin domain receptor tyrosine kinase 2
237483_at	2.42e-07	5.15e-09	-90590448	1072363	-139866
209064_x_at	2.42e-07	5.15e-09	-90590119	10723564	-111959018	PAIP1	poly(A) binding protein interacting protein 1
210751_s_at	2.42e-07	5.16e-09	90586517	10722841	122695848	RGN	regucalcin
213316_at	2.43e-07	5.18e-09	90565637	10718652	14400788	KIAA1462	KIAA1462
214888_at	2.45e-07	5.22e-09	90528191	10711139	0.72575374	CAPN2	calpain 2
208771_s_at	2.46e-07	5.25e-09	90497973	10705074	0.77706065	LOC101928830///LTA4H	uncharacterized LOC101928830///leukotriene A4 hydrolase
202609_at	2.46e-07	5.26e-09	90485771	10702625	133988332	EPS8	epidermal growth factor receptor pathway substrate 8
226676_at	2.46e-07	5.26e-09	90482172	10701903	177320755	ZNF521	zinc finger protein 521
210702_s_at	2.46e-07	5.27e-09	90473232	10700108	115200729	PTGIS	prostaglandin I2 (prostacyclin) synthase
1555310_a_at	2.46e-07	5.28e-09	-90470348	10699529	-0.95007332	PAK6	p21 (RAC1) activated kinase 6
235088_at	2.47e-07	5.29e-09	-90457782	10697006	-136419416	C4orf46	chromosome 4 open reading frame 46
212926_at	2.47e-07	5.30e-09	9045086	10695617	104482303	SMC5	structural maintenance of chromosomes 5
214180_at	2.47e-07	5.30e-09	90445786	10694598	0.99960231	MAN1C1	mannosidase alpha class 1C member 1
233888_s_at	2.47e-07	5.31e-09	90434491	1069233	0.74630356	SRGAP1	SLIT-ROBO Rho GTPase activating protein 1
239891_x_at	2.47e-07	5.32e-09	90429181	10691264	0.6860783	RAB12	RAB12, member RAS oncogene family
201131_s_at	2.48e-07	5.34e-09	-9040553	10686514	-293231943	CDH1	cadherin 1
203780_at	2.49e-07	5.38e-09	-90376527	10680688	-269464678	MPZL2	myelin protein zero like 2
204719_at	2.50e-07	5.39e-09	90361744	10677719	352556305	ABCA8	ATP binding cassette subfamily A member 8
240616_at	2.50e-07	5.40e-09	-90357866	1067694	-119387596
1560652_at	2.50e-07	5.40e-09	90349812	10675321	164324567	IRS4	insulin receptor substrate 4
240655_at	2.51e-07	5.42e-09	-90334745	10672294	-114071004
206480_at	2.51e-07	5.43e-09	90328912	10671122	105493012	LTC4S	leukotriene C4 synthase
243445_at	2.51e-07	5.44e-09	90314248	10668175	107483315	BNC2	basonuclin 2
223501_at	2.51e-07	5.44e-09	90313023	10667929	166524237	TNFSF13B	tumor necrosis factor superfamily member 13b
213744_at	2.52e-07	5.46e-09	90294436	10664194	0.95650631	ATRNL1	attractin like 1
202095_s_at	2.53e-07	5.50e-09	-90263261	10657927	-22119145	BIRC5	baculoviral IAP repeat containing 5
212188_at	2.53e-07	5.51e-09	90256318	10656531	193602899	KCTD12	potassium channel tetramerization domain containing 12
209152_s_at	2.54e-07	5.53e-09	-90237913	10652831	-101064208	TCF3	transcription factor 3
241706_at	2.54e-07	5.53e-09	90235186	10652283	0.98371718	CPNE8	copine 8
209552_at	2.55e-07	5.55e-09	-90220303	1064929	-198447356	PAX8	paired box 8
205407_at	2.55e-07	5.57e-09	9019804	10644813	129081949	RECK	reversion inducing cysteine rich protein with kazal motifs
1554741_s_at	2.56e-07	5.58e-09	90188793	10642953	250568644	FGF7P3///FGF7P6///FGF7	fibroblast growth factor 7 pseudogene 3///fibroblast growth factor 7 pseudogene 6///fibroblast growth factor 7
222921_s_at	2.56e-07	5.58e-09	-90185001	10642191	-214990659	HEY2	hes related family bHLH transcription factor with YRPW motif 2
228948_at	2.58e-07	5.64e-09	90132507	1063163	122243317	EPHA4	EPH receptor A4
222292_at	2.60e-07	5.70e-09	90086927	10622458	133120488	CD40	CD40 molecule
227947_at	2.63e-07	5.75e-09	90037212	1061245	114981121	PHACTR2	phosphatase and actin regulator 2
218322_s_at	2.64e-07	5.79e-09	-90005988	10606163	-216890275	ACSL5	acyl-CoA synthetase long-chain family member 5
238513_at	2.65e-07	5.80e-09	-89991775	10603301	-207998626	PRRG4	proline rich and Gla domain 4
38340_at	2.65e-07	5.82e-09	-89980854	10601102	-0.53936113	HIP1R	huntingtin interacting protein 1 related
1558820_a_at	2.67e-07	5.86e-09	89944669	10593813	0.93112316	CCDC178	coiled-coil domain containing 178
218648_at	2.68e-07	5.88e-09	89925388	10589928	0.98611745	CRTC3	CREB regulated transcription coactivator 3
201013_s_at	2.68e-07	5.89e-09	-89919193	1058868	-130947786	PAICS	phosphoribosylaminoimidazole carboxylase; phosphoribosylaminoimidazolesuccinocarboxamide synthase
1554966_a_at	2.69e-07	5.92e-09	89895602	10583926	204187716	FILIP1L	filamin A interacting protein 1 like
209873_s_at	2.70e-07	5.94e-09	-89876453	10580067	-0.73617481	PKP3	plakophilin 3
203638_s_at	2.71e-07	5.98e-09	-89846017	10573932	-163911545	FGFR2	fibroblast growth factor receptor 2
242354_at	2.71e-07	5.98e-09	-89839691	10572657	-100702641
37079_at	2.71e-07	6.00e-09	-89825698	10569836	-228278235	NUS1P3	NUS1 dehydrodolichyl diphosphate synthase subunit pseudogene 3
210426_x_at	2.71e-07	6.00e-09	89823535	105694	113741881	RORA	RAR related orphan receptor A
209408_at	2.75e-07	6.10e-09	-89746878	10553941	-179733027	KIF2C	kinesin family member 2C
204834_at	2.76e-07	6.11e-09	89734711	10551486	191771192	FGL2	fibrinogen like 2
217979_at	2.78e-07	6.16e-09	-89697637	10544006	-184466245	TSPAN13	tetraspanin 13
206178_at	2.79e-07	6.20e-09	89662139	10536842	162890292	PLA2G5	phospholipase A2 group V
227182_at	2.80e-07	6.22e-09	89646753	10533736	10095058	SUSD3	sushi domain containing 3
210150_s_at	2.83e-07	6.29e-09	-8959323	10522931	-0.73690341	LAMA5	laminin subunit alpha 5
215867_x_at	2.86e-07	6.36e-09	-89532267	10510618	-21508147	CA12	carbonic anhydrase 12
1559901_s_at	2.87e-07	6.39e-09	89511999	10506524	0.95519452	MIR99AHG	mir-99a-let-7c cluster host gene
227899_at	2.88e-07	6.42e-09	89488296	10501734	141630106	VIT	vitrin
231371_at	2.89e-07	6.45e-09	89467298	10497491	0.96813862	TDRD10	tudor domain containing 10
204162_at	2.91e-07	6.49e-09	-89431099	10490174	-232624849	NDC80	NDC80, kinetochore complex component
217428_s_at	2.93e-07	6.54e-09	89393034	10482479	348347638	COL10A1	collagen type X alpha 1 chain
235626_at	2.95e-07	6.58e-09	89363136	10476433	109157285	CAMK1D	calcium/calmodulin dependent protein kinase ID
1552532_a_at	2.95e-07	6.59e-09	-89358939	10475584	-228819555	ATP6V1C2	ATPase H+ transporting V1 subunit C2
224932_at	2.95e-07	6.60e-09	-89351454	10474071	-122286901	CHCHD10	coiled-coil-helix-coiled-coil-helix domain containing 10
1555867_at	2.96e-07	6.62e-09	893328	10470297	213270194	GNG4	G protein subunit gamma 4
228473_at	2.97e-07	6.67e-09	-89301821	10464031	-109369966	MSX1	msh homeobox 1
222860_s_at	2.97e-07	6.67e-09	89298607	1046338	112672279	PDGFD	platelet derived growth factor D
202580_x_at	2.99e-07	6.71e-09	-89266253	10456834	-131687747	FOXM1	forkhead box M1
219494_at	2.99e-07	6.73e-09	-89253308	10454214	-129202101	RAD54B	RAD54 homolog B (S. cerevisiae)
227236_at	2.99e-07	6.73e-09	89252657	10454082	157165731	TSPAN2	tetraspanin 2
216202_s_at	2.99e-07	6.73e-09	-89251438	10453836	-116532461	SPTLC2	serine palmitoyltransferase long chain base subunit 2
1552715_a_at	3.00e-07	6.76e-09	-89231801	10449861	-279858102	RXFP1	relaxin/insulin like family peptide receptor 1
239297_at	3.01e-07	6.78e-09	-89218129	10447093	-185482833	LOC101927137///KIAA1456	uncharacterized LOC101927137///KIAA1456
220927_s_at	3.03e-07	6.83e-09	-89179347	10439242	-0.87676902	HPSE2	heparanase 2 (inactive)
203018_s_at	3.03e-07	6.84e-09	-89173021	10437961	-0.71833755	SSX2IP	SSX family member 2 interacting protein
209326_at	3.06e-07	6.92e-09	-89115402	10426291	-0.81728085	SLC35A2	solute carrier family 35 member A2
207668_x_at	3.06e-07	6.92e-09	-89113488	10425904	-123172459	PDIA6	protein disulfide isomerase family A member 6
226523_at	3.06e-07	6.94e-09	89100698	10423313	124906789	TAGLN	transgelin
213015_at	3.08e-07	6.99e-09	89067069	10416499	0.74762604	BBX	BBX, HMG-box containing
219225_at	3.10e-07	7.04e-09	-89030393	10409066	-199616042	PGBD5	piggyBac transposable element derived 5
215121_x_at	3.10e-07	7.04e-09	89029872	10408961	373591757	CYAT1///IGLV1-44///IGLC1	immunoglobulin lambda light chain-like///immunoglobulin lambda variable 1-44///immunoglobulin lambda constant 1
203387_s_at	3.12e-07	7.09e-09	88994005	1040169	131322683	TBC1D4	TBC1 domain family member 4
207907_at	3.13e-07	7.10e-09	889839	10399642	174427004	TNFSF14	tumor necrosis factor superfamily member 14
226450_at	3.14e-07	7.15e-09	88949707	10392708	122665443	INSR	insulin receptor
238304_at	3.14e-07	7.16e-09	-88946454	10392049	-183887405
202565_s_at	3.18e-07	7.24e-09	88891457	10380894	15561152	SVIL	supervillin
224715_at	3.20e-07	7.29e-09	-88852986	10373088	-0.91302964	WDR34	WD repeat domain 34
220975_s_at	3.20e-07	7.30e-09	88847531	10371981	0.91372502	C1QTNF1	C1q and tumor necrosis factor related protein 1
212607_at	3.20e-07	7.31e-09	88843071	10371076	121150969	AKT3	AKT serine/threonine kinase 3
239559_at	3.23e-07	7.38e-09	-88796138	1036155	-0.95529499
229842_at	3.24e-07	7.40e-09	-88779969	10358268	-205623591	ELF3	E74 like ETS transcription factor 3
231897_at	3.24e-07	7.41e-09	-88773981	10357052	-116766073	PTGR1	prostaglandin reductase 1
204681_s_at	3.25e-07	7.46e-09	88744398	10351045	134747785	RAPGEF5	Rap guanine nucleotide exchange factor 5
227047_x_at	3.27e-07	7.50e-09	88714353	10344944	0.83432696	ZBTB4	zinc finger and BTB domain containing 4
231240_at	3.27e-07	7.51e-09	-88708395	10343733	-28397076	DIO2	deiodinase, iodothyronine, type II
208522_s_at	3.28e-07	7.54e-09	-8868783	10339556	-131674099	PTCH1	patched 1
212020_s_at	3.29e-07	7.57e-09	-88671918	10336324	-164943487	MKI67	marker of proliferation Ki-67
208639_x_at	3.29e-07	7.58e-09	-88664877	10334893	-119929097	PDIA6	protein disulfide isomerase family A member 6
235457_at	3.33e-07	7.67e-09	88604686	10322661	112445988	MAML2	mastermind like transcriptional coactivator 2
202922_at	3.34e-07	7.69e-09	-88593362	1032036	-230737544	GCLC	glutamate-cysteine ligase catalytic subunit
209894_at	3.35e-07	7.73e-09	88566189	10314836	180902151	LEPROT///LEPR	leptin receptor overlapping transcript///leptin receptor
219647_at	3.37e-07	7.77e-09	88537725	10309048	0.74965691	POPDC2	popeye domain containing 2
230730_at	3.37e-07	7.79e-09	88528059	10307083	169272529	SGCD	sarcoglycan delta
219347_at	3.37e-07	7.79e-09	-88524542	10306367	-108015338	NUDT15	nudix hydrolase 15
219279_at	3.40e-07	7.86e-09	88484331	10298189	120071456	DOCK10	dedicator of cytokinesis 10
209970_x_at	3.43e-07	7.93e-09	88436456	10288449	113190988	CASP1	caspase 1
235515_at	3.46e-07	8.02e-09	-88384849	10277946	-0.73788788	SYNE4	spectrin repeat containing nuclear envelope family member 4
244444_at	3.46e-07	8.03e-09	-88377999	10276552	-194095287	PKD1L2	polycystin 1 like 2 (gene/pseudogene)
209113_s_at	3.46e-07	8.03e-09	-88374214	10275781	-0.83702682	HMG20B	high mobility group 20B
227156_at	3.49e-07	8.12e-09	88324513	10265662	0.83830026	CASK	calcium/calmodulin dependent serine protein kinase
204362_at	3.49e-07	8.12e-09	88319194	10264579	110254412	SKAP2	src kinase associated phosphoprotein 2
1560916_a_at	3.52e-07	8.18e-09	-88283463	10257302	-109483552	DPY19L1	dpy-19 like 1
209008_x_at	3.54e-07	8.24e-09	-88248902	10250261	-124038715	KRT8	keratin 8
218542_at	3.56e-07	8.30e-09	-88215607	10243478	-246113635	CEP55	centrosomal protein 55
232332_at	3.58e-07	8.34e-09	-88188163	10237885	-272289073	KIAA1210	KIAA1210
201697_s_at	3.58e-07	8.35e-09	-88185601	10237362	-10827282	DNMT1	DNA (cytosine-5-)-methyltransferase 1
212609_s_at	3.59e-07	8.38e-09	88167161	10233604	124430027	AKT3	AKT serine/threonine kinase 3
226051_at	3.61e-07	8.44e-09	88132716	10226582	108277908	SELM	selenoprotein M
226917_s_at	3.62e-07	8.46e-09	-88119017	10223788	-173787809	ANAPC4	anaphase promoting complex subunit 4
213325_at	3.62e-07	8.47e-09	88115461	10223063	103833453	NECTIN3	nectin cell adhesion molecule 3
228155_at	3.63e-07	8.51e-09	-88090086	10217888	-124422686	FAM213A	family with sequence similarity 213 member A
243084_at	3.63e-07	8.51e-09	8808712	10217284	116742165	CALD1	caldesmon 1
202430_s_at	3.63e-07	8.52e-09	88081322	10216101	162737807	PLSCR1	phospholipid scramblase 1
201617_x_at	3.65e-07	8.57e-09	88055857	10210907	182145348	CALD1	caldesmon 1
222571_at	3.68e-07	8.66e-09	88003186	1020016	0.90252538	ST6GALNAC6	ST6 N-acetylgalactosaminide alpha-2,6-sialyltransferase 6
1556213_a_at	3.69e-07	8.68e-09	-87989322	10197331	-100572662	BTG3	BTG anti-proliferation factor 3
223415_at	3.70e-07	8.71e-09	87972455	10193889	109383063	RPP25	ribonuclease P/MRP subunit p25
214464_at	3.70e-07	8.72e-09	87969897	10193367	104806774	CDC42BPA	CDC42 binding protein kinase alpha
209262_s_at	3.76e-07	8.87e-09	-87885097	10176053	-0.98938695	NR2F6	nuclear receptor subfamily 2 group F member 6
212295_s_at	3.76e-07	8.88e-09	-87878278	10174661	-186030784	SLC7A1	solute carrier family 7 member 1
206554_x_at	3.76e-07	8.89e-09	87875533	101741	0.76421958	SETMAR	SET domain and mariner transposase fusion gene
227265_at	3.79e-07	8.95e-09	87842694	10167392	184642456	FGL2	fibrinogen like 2
1554408_a_at	3.80e-07	9.00e-09	-87815428	10161822	-183172447	TK1	thymidine kinase 1
220441_at	3.83e-07	9.07e-09	-87775905	10153746	-146884506	DNAJC22	DnaJ heat shock protein family (Hsp40) member C22
223730_at	3.85e-07	9.12e-09	87747408	10147921	137101343	GPC6	glypican 6
243322_at	3.87e-07	9.19e-09	87711693	1014062	0.96721518
1558045_a_at	3.87e-07	9.19e-09	-87709707	10140214	-121855261	LOC389906	zinc finger protein 839 pseudogene
236655_at	3.90e-07	9.26e-09	-87673332	10132776	-0.8860816	TPD52	tumor protein D52
211430_s_at	3.92e-07	9.31e-09	87644231	10126824	414635092	MIR8071-2///MIR8071-1///IGHV4-31///IGHM///IGHG2///IGHG1	microRNA 8071-2///microRNA 8071-1///immunoglobulin heavy variable 4-31///immunoglobulin heavy constant mu///immunoglobulin heavy constant gamma 2 (G2m marker)///immunoglobulin heavy constant gamma 1 (G1m marker)
230085_at	3.93e-07	9.34e-09	87632519	10124428	11439685	PDK3	pyruvate dehydrogenase kinase 3
204648_at	3.93e-07	9.34e-09	87630175	10123948	0.83695304	NPR1	natriuretic peptide receptor 1
219282_s_at	3.94e-07	9.38e-09	87609874	10119795	115734185	TRPV2	transient receptor potential cation channel subfamily V member 2
204793_at	3.95e-07	9.41e-09	87591342	10116004	152549888	GPRASP1	G protein-coupled receptor associated sorting protein 1
202517_at	3.97e-07	9.46e-09	-87566061	1011083	-0.96446945	CRMP1	collapsin response mediator protein 1
208190_s_at	3.97e-07	9.47e-09	-87562488	10110099	-0.95046381	LSR	lipolysis stimulated lipoprotein receptor
1561895_at	3.97e-07	9.48e-09	87554825	1010853	182213643
205501_at	3.97e-07	9.49e-09	87552712	10108098	159806063	PDE10A	phosphodiesterase 10A
223623_at	3.97e-07	9.50e-09	87546016	10106728	195704632	C2orf40	chromosome 2 open reading frame 40
204029_at	4.00e-07	9.58e-09	-87504489	10098227	-0.88503476	CELSR2	cadherin EGF LAG seven-pass G-type receptor 2
202897_at	4.00e-07	9.59e-09	87501923	10097701	117620139	SIRPA	signal regulatory protein alpha
206074_s_at	4.01e-07	9.61e-09	-87489962	10095252	-126486912	HMGA1	high mobility group AT-hook 1
238081_at	4.01e-07	9.62e-09	87482746	10093775	156478902	WDFY3-AS2	WDFY3 antisense RNA 2
243715_at	4.02e-07	9.66e-09	-87463887	10089913	-14051289
203766_s_at	4.03e-07	9.69e-09	87450697	10087211	249029201	LMOD1	leiomodin 1
215942_s_at	4.03e-07	9.69e-09	-87447623	10086582	-202412731	GTSE1	G2 and S-phase expressed 1
243588_at	4.05e-07	9.75e-09	-87417344	1008038	-147774557
206831_s_at	4.05e-07	9.76e-09	-87411468	10079176	-0.72603307	ARSD	arylsulfatase D
219985_at	4.06e-07	9.79e-09	87398972	10076616	151628156	HS3ST3A1	heparan sulfate-glucosamine 3-sulfotransferase 3A1
214712_at	4.06e-07	9.79e-09	87397319	10076277	143432169	SNX29P2	sorting nexin 29 pseudogene 2
203883_s_at	4.06e-07	9.79e-09	87396487	10076107	0.78788375	RAB11FIP2	RAB11 family interacting protein 2
215303_at	4.08e-07	9.85e-09	87368152	10070301	0.95604035	DCLK1	doublecortin like kinase 1
239533_at	4.10e-07	9.92e-09	87333614	10063222	0.99182132	GPR155	G protein-coupled receptor 155
209688_s_at	4.12e-07	9.97e-09	87307947	10057961	0.70065044	CCDC93	coiled-coil domain containing 93
242856_at	4.15e-07	1.01e-08	87265043	10049165	14425394	SNHG24	small nucleolar RNA host gene 24
206892_at	4.17e-07	1.01e-08	87243129	1004467	0.67244767	AMHR2	anti-Mullerian hormone receptor type 2
209164_s_at	4.18e-07	1.01e-08	-87228977	10041768	-0.96511939	CYB561	cytochrome b561
225388_at	4.19e-07	1.02e-08	87212207	10038328	0.86412146	TSPAN5	tetraspanin 5
1552478_a_at	4.21e-07	1.02e-08	-87189651	10033701	-0.91310528	IRF6	interferon regulatory factor 6
229830_at	4.25e-07	1.03e-08	87138916	1002329	127615049
226408_at	4.29e-07	1.04e-08	-87089084	10013061	-0.71456999	TEAD2	TEA domain transcription factor 2
205463_s_at	4.29e-07	1.04e-08	87078721	10010934	117808787	PDGFA	platelet derived growth factor subunit A
203764_at	4.31e-07	1.05e-08	-87058231	10006727	-269962772	DLGAP5	DLG associated protein 5
213050_at	4.32e-07	1.05e-08	-87042377	10003471	-16203251	COBL	cordon-bleu WH2 repeat protein
203362_s_at	4.34e-07	1.06e-08	-87017684	99984	-267478796	MAD2L1	MAD2 mitotic arrest deficient-like 1 (yeast)
1556097_at	4.35e-07	1.06e-08	-87002946	9995373	-158730107	HOMER2	homer scaffolding protein 2
236192_at	4.35e-07	1.06e-08	-8699637	9994022	-0.58886739	HOOK3	hook microtubule tethering protein 3
239761_at	4.40e-07	1.08e-08	-86933683	9981142	-127533026	GCNT1	glucosaminyl (N-acetyl) transferase 1, core 2
207949_s_at	4.40e-07	1.08e-08	-86927423	9979855	-0.95389594	ICA1	islet cell autoantigen 1
232682_at	4.40e-07	1.08e-08	-86924044	9979161	-109620677	MREG	melanoregulin
205489_at	4.41e-07	1.08e-08	-86915401	9977384	-0.8673165	CRYM	crystallin mu
227133_at	4.41e-07	1.08e-08	-86912153	9976717	-125905345	FAM199X	family with sequence similarity 199, X-linked
217022_s_at	4.42e-07	1.09e-08	86891309	9972432	413023129	IGHA2///IGHA1///IGH	immunoglobulin heavy constant alpha 2 (A2m marker)///immunoglobulin heavy constant alpha 1///immunoglobulin heavy locus
225727_at	4.46e-07	1.10e-08	-86846458	9963211	-178499183	PLEKHH1	pleckstrin homology, MyTH4 and FERM domain containing H1
233448_s_at	4.47e-07	1.10e-08	86834631	9960779	135293058
202223_at	4.47e-07	1.10e-08	-86826604	9959128	-0.70315971	STT3A	STT3A, catalytic subunit of the oligosaccharyltransferase complex
202075_s_at	4.50e-07	1.11e-08	86795423	9952715	108285132	PLTP	phospholipid transfer protein
210051_at	4.50e-07	1.11e-08	86788357	9951262	130956564	RAPGEF3	Rap guanine nucleotide exchange factor 3
201890_at	4.52e-07	1.11e-08	-86767806	9947034	-294271892	RRM2	ribonucleotide reductase regulatory subunit M2
208638_at	4.55e-07	1.12e-08	-86730014	9939258	-110851114	PDIA6	protein disulfide isomerase family A member 6
226912_at	4.55e-07	1.12e-08	-86718438	9936876	-0.85238182	ZDHHC23	zinc finger DHHC-type containing 23
225777_at	4.65e-07	1.15e-08	-86614776	9915535	-0.83702917	SAPCD2	suppressor APC domain containing 2
229831_at	4.68e-07	1.16e-08	-8657677	9907707	-188778678	CNTN3	contactin 3
202132_at	4.68e-07	1.16e-08	86575587	9907464	105437536	WWTR1	WW domain containing transcription regulator 1
202088_at	4.68e-07	1.16e-08	-86574095	9907156	-131423784	SLC39A6	solute carrier family 39 member 6
213496_at	4.69e-07	1.16e-08	-86552396	9902686	-210194874	PLPPR4	phospholipid phosphatase related 4
214880_x_at	4.70e-07	1.17e-08	86542479	9900643	126550149	CALD1	caldesmon 1
244597_at	4.72e-07	1.17e-08	8652308	9896646	0.73788417
220244_at	4.72e-07	1.17e-08	86510777	989411	139807743	LINC00312	long intergenic non-protein coding RNA 312
203022_at	4.72e-07	1.17e-08	-86507413	9893417	-131068506	RNASEH2A	ribonuclease H2 subunit A
224209_s_at	4.77e-07	1.19e-08	-8646082	9883814	-257691038	GDA	guanine deaminase
218599_at	4.80e-07	1.19e-08	-86425283	9876487	-0.9337458	REC8	REC8 meiotic recombination protein
204170_s_at	4.80e-07	1.20e-08	-86419516	9875298	-226863718	CKS2	CDC28 protein kinase regulatory subunit 2
227720_at	4.83e-07	1.20e-08	-86388783	986896	-0.76984332	ANKRD13B	ankyrin repeat domain 13B
209968_s_at	4.84e-07	1.21e-08	86374155	9865943	110237635	NCAM1	neural cell adhesion molecule 1
212843_at	4.86e-07	1.21e-08	86347872	9860521	256027933	NCAM1	neural cell adhesion molecule 1
1558739_at	4.87e-07	1.22e-08	86328489	9856522	0.9867594	BORCS5	BLOC-1 related complex subunit 5
211675_s_at	4.88e-07	1.22e-08	86320343	9854841	125214504	MDFIC	MyoD family inhibitor domain containing
235205_at	4.90e-07	1.23e-08	-86296895	9850003	-0.97012722	OXR1	oxidation resistance 1
227034_at	4.91e-07	1.23e-08	8627605	9845701	105705174	SOWAHC	sosondowah ankyrin repeat domain family member C
210493_s_at	4.91e-07	1.23e-08	-86275374	9845561	-153765916	MFAP3L	microfibrillar associated protein 3 like
212023_s_at	4.94e-07	1.24e-08	-86245165	9839326	-186938164	MKI67	marker of proliferation Ki-67
243692_at	4.95e-07	1.24e-08	86233469	9836911	168577252	GATA4	GATA binding protein 4
229228_at	4.95e-07	1.24e-08	-86232885	9836791	-18089815	LOC401317///CREB5	uncharacterized LOC401317///cAMP responsive element binding protein 5
224906_at	4.97e-07	1.25e-08	8620485	9831002	111708845	ANO6	anoctamin 6
213922_at	4.97e-07	1.25e-08	86202492	9830515	125001904	TTBK2	tau tubulin kinase 2
203645_s_at	4.98e-07	1.25e-08	8618721	9827359	184099117	CD163	CD163 molecule
203087_s_at	4.98e-07	1.25e-08	-8618285	9826459	-0.7885937	KIF2A	kinesin family member 2A
1554007_at	4.99e-07	1.26e-08	86175333	9824906	193781917
235110_at	4.99e-07	1.26e-08	86164232	9822613	0.63716863	PLA2G16	phospholipase A2 group XVI
223343_at	5.01e-07	1.26e-08	86148255	9819313	221126099	MS4A7	membrane spanning 4-domains A7
230092_at	5.02e-07	1.27e-08	-86124831	9814474	-0.72075843	UBXN10	UBX domain protein 10
231166_at	5.02e-07	1.27e-08	86124504	9814407	143174371	GPR155	G protein-coupled receptor 155
202923_s_at	5.05e-07	1.28e-08	-86091335	9807553	-234338961	GCLC	glutamate-cysteine ligase catalytic subunit
227874_at	5.06e-07	1.28e-08	86086395	9806532	122479007	EMCN	endomucin
225660_at	5.06e-07	1.28e-08	86076852	980456	0.89136466	SEMA6A	semaphorin 6A
203037_s_at	5.07e-07	1.28e-08	86067757	980268	106544896	MTSS1	metastasis suppressor 1
226132_s_at	5.09e-07	1.29e-08	-86046102	9798205	-0.84804585	MANEAL	mannosidase endo-alpha like
222820_at	5.09e-07	1.29e-08	86035843	9796084	0.96472041	TNRC6C	trinucleotide repeat containing 6C
211417_x_at	5.12e-07	1.30e-08	-86010525	979085	-0.71965363	GGT2///GGTLC1///GGTLC2///GGT1	gamma-glutamyltransferase 2///gamma-glutamyltransferase light chain 1///gamma-glutamyltransferase light chain 2///gamma-glutamyltransferase 1
218010_x_at	5.12e-07	1.30e-08	-86005605	9789832	-0.62012128	PPDPF	pancreatic progenitor cell differentiation and proliferation factor
218729_at	5.13e-07	1.30e-08	85993048	9787236	214431111	LXN	latexin
219787_s_at	5.13e-07	1.31e-08	-85987605	978611	-217851774	ECT2	epithelial cell transforming 2
229809_at	5.17e-07	1.32e-08	85941351	9776544	1063762	POU6F1	POU class 6 homeobox 1
224791_at	5.18e-07	1.32e-08	85926514	9773475	0.97307598	ASAP1	ArfGAP with SH3 domain, ankyrin repeat and PH domain 1
209335_at	5.18e-07	1.32e-08	85924079	9772971	20306389	DCN	decorin
1558199_at	5.18e-07	1.32e-08	85920761	9772285	151914333	FN1	fibronectin 1
212142_at	5.18e-07	1.32e-08	-8591886	9771892	-119376424	MCM4	minichromosome maintenance complex component 4
208790_s_at	5.21e-07	1.33e-08	85888602	9765631	106541668	PTRF	polymerase I and transcript release factor
204822_at	5.21e-07	1.33e-08	-85886948	9765289	-23395641	TTK	TTK protein kinase
213375_s_at	5.21e-07	1.33e-08	8588401	9764681	147326798	N4BP2L1	NEDD4 binding protein 2 like 1
203639_s_at	5.24e-07	1.34e-08	-85855914	9758867	-153626799	FGFR2	fibroblast growth factor receptor 2
205151_s_at	5.24e-07	1.34e-08	85851461	9757945	0.87332098	TRIL	TLR4 interactor with leucine rich repeats
225041_at	5.24e-07	1.34e-08	85845996	9756814	10771651	MPHOSPH8	M-phase phosphoprotein 8
202242_at	5.24e-07	1.35e-08	85840712	975572	11109874	TSPAN7	tetraspanin 7
216640_s_at	5.25e-07	1.35e-08	-85827057	9752894	-125759564	PDIA6	protein disulfide isomerase family A member 6
209054_s_at	5.30e-07	1.36e-08	-85782881	9743748	-0.83485678	WHSC1	Wolf-Hirschhorn syndrome candidate 1
227860_at	5.30e-07	1.36e-08	-85775189	9742155	-11839977	CPXM1	carboxypeptidase X, M14 family member 1
218792_s_at	5.31e-07	1.37e-08	-85762858	9739601	-0.82864784	BSPRY	B-box and SPRY domain containing
219360_s_at	5.31e-07	1.37e-08	-85760383	9739089	-0.93107565	TRPM4	transient receptor potential cation channel subfamily M member 4
212109_at	5.36e-07	1.38e-08	-85713384	9729354	-0.69544162	HN1L	hematological and neurological expressed 1 like
218974_at	5.38e-07	1.39e-08	8568535	9723546	12147272	SOBP	sine oculis binding protein homolog
210461_s_at	5.41e-07	1.40e-08	85656328	9717532	131855028	ABLIM1	actin binding LIM protein 1
202976_s_at	5.41e-07	1.40e-08	85653819	9717012	149620733	RHOBTB3	Rho related BTB domain containing 3
220048_at	5.41e-07	1.40e-08	-85653093	9716862	-0.88604715	EDAR	ectodysplasin A receptor
232111_at	5.42e-07	1.40e-08	-85643434	971486	-241540699	TUNAR	TCL1 upstream neural differentiation-associated RNA
231969_at	5.43e-07	1.41e-08	85625175	9711076	117177393	STOX2	storkhead box 2
206011_at	5.47e-07	1.42e-08	85585995	9702953	138542025	CASP1	caspase 1
218802_at	5.47e-07	1.42e-08	85582888	9702309	111151204	MCUB	mitochondrial calcium uniporter dominant negative beta subunit
203046_s_at	5.48e-07	1.42e-08	-85575184	9700712	-163585586	TIMELESS	timeless circadian clock
225639_at	5.48e-07	1.42e-08	85566103	9698829	135960602	SKAP2	src kinase associated phosphoprotein 2
225834_at	5.51e-07	1.43e-08	-8554178	9693785	-155842515	FAM72A///FAM72D///FAM72B///FAM72C	family with sequence similarity 72 member A///family with sequence similarity 72 member D///family with sequence similarity 72 member B///family with sequence similarity 72 member C
210218_s_at	5.52e-07	1.44e-08	85527499	9690823	0.82698966	SP100	SP100 nuclear antigen
209289_at	5.54e-07	1.44e-08	85509948	9687182	117338254	NFIB	nuclear factor I B
213032_at	5.57e-07	1.45e-08	85477309	9680411	122626899	NFIB	nuclear factor I B
203358_s_at	5.58e-07	1.45e-08	-85464752	9677806	-164674498	EZH2	enhancer of zeste 2 polycomb repressive complex 2 subunit
1569629_x_at	5.59e-07	1.46e-08	-85454299	9675637	-106859882	LOC389906	zinc finger protein 839 pseudogene
219593_at	5.62e-07	1.47e-08	85425909	9669745	0.86089516	SLC15A3	solute carrier family 15 member 3
209496_at	5.65e-07	1.48e-08	85389879	9662266	177116019	RARRES2	retinoic acid receptor responder 2
235834_at	5.75e-07	1.50e-08	85306509	9644954	160364566	CALD1	caldesmon 1
229064_s_at	5.77e-07	1.51e-08	-85282099	9639884	-0.98604812	RCAN3	RCAN family member 3
221671_x_at	5.77e-07	1.51e-08	85279221	9639286	348559769	IGK///IGKC	immunoglobulin kappa locus///immunoglobulin kappa constant
213543_at	5.81e-07	1.52e-08	85242233	9631601	182407483	SGCD	sarcoglycan delta
1563010_at	5.83e-07	1.53e-08	-85226805	9628395	-162836745	ITGB8	integrin subunit beta 8
226892_at	5.89e-07	1.54e-08	85174369	9617496	0.56340581	C10orf12	chromosome 10 open reading frame 12
208012_x_at	5.89e-07	1.55e-08	85164974	9615542	0.81951838	SP110	SP110 nuclear body protein
228278_at	5.90e-07	1.55e-08	85155297	961353	107166364	NFIX	nuclear factor I X
204558_at	5.91e-07	1.55e-08	-85142475	9610864	-103024726	RAD54L	RAD54-like (S. cerevisiae)
211767_at	5.98e-07	1.57e-08	-8508427	9598759	-156099552	GINS4	GINS complex subunit 4
1552261_at	5.99e-07	1.58e-08	-85070745	9595946	-145352302	WFDC2	WAP four-disulfide core domain 2
235339_at	6.08e-07	1.60e-08	84993722	9579919	0.91751699	SETDB2	SET domain bifurcated 2
211519_s_at	6.10e-07	1.61e-08	-84980584	9577184	-130268501	KIF2C	kinesin family member 2C
227376_at	6.12e-07	1.61e-08	84961356	9573182	0.9794366	GLI3	GLI family zinc finger 3
233392_at	6.12e-07	1.62e-08	84953697	9571587	15499846
227196_at	6.12e-07	1.62e-08	-84952924	9571426	-257415155	RHPN2	rhophilin Rho GTPase binding protein 2
209570_s_at	6.14e-07	1.62e-08	84934921	9567678	168105247	NSG1	neuron specific gene family member 1
212794_s_at	6.15e-07	1.63e-08	8491732	9564013	0.71153844	KIAA1033	KIAA1033
91816_f_at	6.15e-07	1.63e-08	-84912035	9562913	-133563079	MEX3D	mex-3 RNA binding family member D
238476_at	6.15e-07	1.63e-08	84911727	9562848	131755011	CREBRF	CREB3 regulatory factor
203845_at	6.21e-07	1.65e-08	84863717	9552849	123225069	KAT2B	lysine acetyltransferase 2B
1564479_a_at	6.21e-07	1.65e-08	-84857281	9551508	-242385498
224663_s_at	6.25e-07	1.66e-08	84830061	9545837	0.99895208	CFL2	cofilin 2
226677_at	6.29e-07	1.67e-08	84791314	9537763	210346532	ZNF521	zinc finger protein 521
207291_at	6.30e-07	1.67e-08	-84781599	9535738	-0.89478729	PRRG4	proline rich and Gla domain 4
228323_at	6.34e-07	1.69e-08	-84746171	9528353	-235548652	KNL1	kinetochore scaffold 1
212506_at	6.34e-07	1.69e-08	84745557	9528225	0.60877525	PICALM	phosphatidylinositol binding clathrin assembly protein
205309_at	6.38e-07	1.70e-08	-84707431	9520276	-101933857	SMPDL3B	sphingomyelin phosphodiesterase acid like 3B
1552470_a_at	6.38e-07	1.70e-08	-84700248	9518779	-0.8330415	ABHD11	abhydrolase domain containing 11
200679_x_at	6.38e-07	1.70e-08	-84695449	9517778	-0.72981174	HMGB1	high mobility group box 1
229569_at	6.38e-07	1.70e-08	-84694914	9517666	-169560516
235507_at	6.38e-07	1.71e-08	84691998	9517058	106794314	PCMTD1	protein-L-isoaspartate (D-aspartate) O-methyltransferase domain containing 1
1553131_a_at	6.38e-07	1.71e-08	84691569	9516969	104512872	GATA4	GATA binding protein 4
232179_at	6.40e-07	1.71e-08	84675031	951352	126068783	LOC158863	uncharacterized LOC158863
205073_at	6.40e-07	1.71e-08	-84673839	9513271	-11686389	CYP2J2	cytochrome P450 family 2 subfamily J member 2
211340_s_at	6.45e-07	1.73e-08	84627722	9503651	108681025	MIR6756///MCAM	microRNA 6756///melanoma cell adhesion molecule
221781_s_at	6.47e-07	1.73e-08	-84612644	9500505	-181903581	DNAJC10	DnaJ heat shock protein family (Hsp40) member C10
212788_x_at	6.48e-07	1.74e-08	84600693	9498011	12809536	FTL	ferritin light chain
1552316_a_at	6.49e-07	1.74e-08	84592814	9496367	142615114	GIMAP1	GTPase, IMAP family member 1
1561281_a_at	6.52e-07	1.75e-08	84569025	9491403	119373359	LEMD1-AS1	LEMD1 antisense RNA 1
214164_x_at	6.53e-07	1.75e-08	-8455477	9488427	-204953903	CA12	carbonic anhydrase 12
206102_at	6.55e-07	1.76e-08	-84539553	9485251	-17523421	GINS1	GINS complex subunit 1
203812_at	6.55e-07	1.76e-08	84536178	9484546	110158458	SLIT3	slit guidance ligand 3
221436_s_at	6.55e-07	1.76e-08	-84531898	9483653	-125745556	CDCA3	cell division cycle associated 3
239162_at	6.55e-07	1.77e-08	84523559	9481912	1720718	DAPK1-IT1	DAPK1 intronic transcript 1
218009_s_at	6.58e-07	1.77e-08	-84502131	9477438	-21772492	PRC1	protein regulator of cytokinesis 1
205109_s_at	6.58e-07	1.77e-08	84500983	9477198	114849089	LOC101930241///ARHGEF4	rho guanine nucleotide exchange factor 4-like///Rho guanine nucleotide exchange factor 4
222494_at	6.58e-07	1.78e-08	84495172	9475985	100344881	FOXN3	forkhead box N3
201088_at	6.62e-07	1.79e-08	-84462455	9469153	-164685159	KPNA2	karyopherin subunit alpha 2
203657_s_at	6.65e-07	1.80e-08	84434547	9463323	103236932	CTSF	cathepsin F
206114_at	6.66e-07	1.80e-08	84426772	9461699	100525986	EPHA4	EPH receptor A4
214548_x_at	6.66e-07	1.80e-08	-8442493	9461314	-0.62566857	GNAS	GNAS complex locus
221651_x_at	6.67e-07	1.81e-08	84412876	9458796	347781286	IGK///IGKC	immunoglobulin kappa locus///immunoglobulin kappa constant
1556590_s_at	6.73e-07	1.82e-08	84367679	9449352	126771977
211215_x_at	6.73e-07	1.82e-08	-84365096	9448812	-103466397	DIO2	deiodinase, iodothyronine, type II
210683_at	6.79e-07	1.84e-08	-84315358	9438416	-141238957	NRTN	neurturin
59437_at	6.79e-07	1.84e-08	-84313034	943793	-117237236	C9orf116	chromosome 9 open reading frame 116
218883_s_at	6.82e-07	1.85e-08	-8428916	9432939	-248376908	CENPU	centromere protein U
208165_s_at	6.83e-07	1.86e-08	-84278361	9430681	-104491682	PRSS16	protease, serine 16
218149_s_at	6.89e-07	1.88e-08	84231076	9420792	12354075	ZNF395	zinc finger protein 395
38158_at	6.89e-07	1.88e-08	-84225395	9419603	-121124305	ESPL1	extra spindle pole bodies like 1, separase
231878_at	6.89e-07	1.88e-08	84225204	9419563	0.69300123	PAGR1	PAXIP1 associated glutamate rich protein 1
220180_at	6.94e-07	1.89e-08	84188037	9411788	103679944	CCDC68	coiled-coil domain containing 68
204146_at	6.94e-07	1.89e-08	-84183767	9410895	-187615356	RAD51AP1	RAD51 associated protein 1
209709_s_at	6.97e-07	1.90e-08	-84164672	9406899	-174258598	HMMR	hyaluronan mediated motility receptor
1558703_at	7.01e-07	1.92e-08	84131306	9399916	0.5388748	SLC46A1	solute carrier family 46 member 1
211899_s_at	7.08e-07	1.94e-08	-84079573	9389086	-0.75824897	TRAF4	TNF receptor associated factor 4
1558680_s_at	7.08e-07	1.94e-08	8407604	9388347	0.95090734	PDE1A	phosphodiesterase 1A
229538_s_at	7.13e-07	1.95e-08	-84040272	9380857	-168167121	IQGAP3	IQ motif containing GTPase activating protein 3
242560_at	7.16e-07	1.96e-08	-84016134	9375801	-130041753	FANCD2	Fanconi anemia complementation group D2
210372_s_at	7.17e-07	1.97e-08	-84006103	93737	-16398814	TPD52L1	tumor protein D52-like 1
223574_x_at	7.19e-07	1.97e-08	-83992465	9370843	-190381624	PPP2R2C	protein phosphatase 2 regulatory subunit Bgamma
232313_at	7.25e-07	1.99e-08	-83942806	9360438	-124275729	TMEM132C	transmembrane protein 132C
213029_at	7.25e-07	1.99e-08	83941755	9360218	101272711	NFIB	nuclear factor I B
244297_at	7.31e-07	2.01e-08	-83898246	9351099	-0.99749927	ANKRD18A	ankyrin repeat domain 18A
223559_s_at	7.34e-07	2.02e-08	-83877231	9346693	-0.57753397	INIP	INTS3 and NABP interacting protein
204825_at	7.36e-07	2.02e-08	-83863799	9343877	-2049029	MELK	maternal embryonic leucine zipper kinase
205498_at	7.46e-07	2.06e-08	83790267	9328456	128469929	GHR	growth hormone receptor
209290_s_at	7.51e-07	2.07e-08	83757657	9321615	119598319	NFIB	nuclear factor I B
239606_at	7.51e-07	2.07e-08	-83755377	9321137	-118983313
221880_s_at	7.60e-07	2.10e-08	-83692063	930785	-0.99700761	FAM174B	family with sequence similarity 174 member B
203603_s_at	7.61e-07	2.10e-08	83687446	930688	117945453	ZEB2	zinc finger E-box binding homeobox 2
218450_at	7.62e-07	2.11e-08	83677041	9304696	0.93317326	HEBP1	heme binding protein 1
228434_at	7.62e-07	2.11e-08	83675171	9304304	163146302	BTNL9	butyrophilin like 9
233536_at	7.63e-07	2.11e-08	83660771	9301281	145145443	ASXL3	additional sex combs like 3, transcriptional regulator
210819_x_at	7.70e-07	2.13e-08	-83615787	9291835	-0.91308464	DIO2	deiodinase, iodothyronine, type II
1555485_s_at	7.72e-07	2.14e-08	83597432	928798	111447567	LOC100507387///FAM153A///FAM153B	uncharacterized LOC100507387///family with sequence similarity 153 member A///family with sequence similarity 153 member B
213714_at	7.80e-07	2.16e-08	83544839	9276933	134817112	CACNB2	calcium voltage-gated channel auxiliary subunit beta 2
231767_at	7.81e-07	2.17e-08	-83536303	9275139	-0.71031152	HOXB4	homeobox B4
219178_at	7.81e-07	2.17e-08	-83534058	9274667	-0.67521868	QTRT2	queuine tRNA-ribosyltransferase accessory subunit 2
228496_s_at	7.81e-07	2.17e-08	83529912	9273796	157922656	CRIM1	cysteine rich transmembrane BMP regulator 1
205860_x_at	7.84e-07	2.18e-08	-83512556	9270149	-120962223	FOLH1B///FOLH1	folate hydrolase 1B///folate hydrolase (prostate-specific membrane antigen) 1
235051_at	7.86e-07	2.19e-08	8349591	9266651	112736383	CCDC50	coiled-coil domain containing 50
234730_s_at	7.88e-07	2.19e-08	-83481491	926362	-0.75507295	RIPK4	receptor interacting serine/threonine kinase 4
210380_s_at	7.90e-07	2.20e-08	-83466508	9260471	-112913563	CACNA1G	calcium voltage-gated channel subunit alpha1 G
204135_at	7.92e-07	2.21e-08	83449503	9256896	202233743	FILIP1L	filamin A interacting protein 1 like
205512_s_at	7.93e-07	2.21e-08	-83437894	9254456	-137459265	AIFM1	apoptosis inducing factor, mitochondria associated 1
236058_at	7.95e-07	2.22e-08	-83424097	9251554	-0.86894535	KDF1	keratinocyte differentiation factor 1
241902_at	7.96e-07	2.22e-08	83418016	9250276	200299911	MKX	mohawk homeobox
218755_at	7.97e-07	2.23e-08	-83408491	9248273	-297807452	KIF20A	kinesin family member 20A
222958_s_at	7.99e-07	2.23e-08	-83392253	9244858	-175345686	DEPDC1	DEP domain containing 1
204240_s_at	8.07e-07	2.26e-08	-83339603	9233783	-119791085	SMC2	structural maintenance of chromosomes 2
200974_at	8.12e-07	2.28e-08	83303284	9226142	179241014	ACTA2	actin, alpha 2, smooth muscle, aorta
227367_at	8.12e-07	2.28e-08	83302185	9225911	103145461	SLCO3A1	solute carrier organic anion transporter family member 3A1
203663_s_at	8.14e-07	2.28e-08	-83287065	9222729	-103752138	COX5A	cytochrome c oxidase subunit 5A
201043_s_at	8.14e-07	2.28e-08	-83286671	9222646	-0.85661416	ANP32A	acidic nuclear phosphoprotein 32 family member A
229072_at	8.14e-07	2.28e-08	83284875	9222268	0.93600585	RAB30	RAB30, member RAS oncogene family
238625_at	8.16e-07	2.29e-08	-83270509	9219244	-224850823	C1orf168	chromosome 1 open reading frame 168
1560049_at	8.16e-07	2.30e-08	83262847	9217632	142172743
205352_at	8.20e-07	2.31e-08	83236259	9212035	100002116	SERPINI1	serpin family I member 1
203083_at	8.21e-07	2.31e-08	83227367	9210163	240520737	THBS2	thrombospondin 2
224795_x_at	8.27e-07	2.33e-08	83191319	9202573	34331672	IGK///IGKC	immunoglobulin kappa locus///immunoglobulin kappa constant
217197_x_at	8.27e-07	2.33e-08	83188684	9202018	0.8628353	N4BP2L1	NEDD4 binding protein 2 like 1
202826_at	8.28e-07	2.33e-08	-8318107	9200414	-158062384	SPINT1	serine peptidase inhibitor, Kunitz type 1
204492_at	8.30e-07	2.34e-08	-83164314	9196885	-0.91968362	ARHGAP11A	Rho GTPase activating protein 11A
226123_at	8.34e-07	2.36e-08	-8313923	9191602	-0.73649907	CHD7	chromodomain helicase DNA binding protein 7
216306_x_at	8.37e-07	2.37e-08	-83117321	9186987	-0.57977816	MIR4745///PTBP1	microRNA 4745///polypyrimidine tract binding protein 1
211762_s_at	8.39e-07	2.37e-08	-83102409	9183845	-179822072	KPNA2	karyopherin subunit alpha 2
228749_at	8.39e-07	2.37e-08	83099957	9183328	138628139	ZDBF2	zinc finger DBF-type containing 2
227075_at	8.41e-07	2.38e-08	-83085812	9180347	-120788532	ELP3	elongator acetyltransferase complex subunit 3
225299_at	8.41e-07	2.38e-08	-83082752	9179702	-0.98294563	MYO5B	myosin VB
237292_at	8.43e-07	2.39e-08	83068359	9176669	188768093	DPYSL3	dihydropyrimidinase like 3
43427_at	8.44e-07	2.39e-08	83061764	9175279	133901286	ACACB	acetyl-CoA carboxylase beta
203281_s_at	8.48e-07	2.41e-08	8303233	9169075	0.5595518	MIR5193///UBA7	microRNA 5193///ubiquitin like modifier activating enzyme 7
225185_at	8.48e-07	2.41e-08	83029645	916851	0.7501414	MRAS	muscle RAS oncogene homolog
212358_at	8.48e-07	2.41e-08	83026484	9167843	0.65868618	CLIP3	CAP-Gly domain containing linker protein 3
203963_at	8.50e-07	2.42e-08	-830158	9165591	-263298619	CA12	carbonic anhydrase 12
212733_at	8.56e-07	2.44e-08	82975003	9156989	0.53056184	RUBCN	RUN and cysteine rich domain containing beclin 1 interacting protein
201061_s_at	8.58e-07	2.44e-08	82960832	9154	130200345	STOM	stomatin
226186_at	8.61e-07	2.45e-08	82941675	914996	0.93672939	TMOD2	tropomodulin 2
205518_s_at	8.65e-07	2.47e-08	82918752	9145125	193255466	CMAHP	cytidine monophospho-N-acetylneuraminic acid hydroxylase, pseudogene
1555980_a_at	8.65e-07	2.47e-08	-82917521	9144865	-0.6791688	LOC100130417	uncharacterized LOC100130417
91826_at	8.66e-07	2.47e-08	-82903558	9141919	-114614594	EPS8L1	EPS8 like 1
227856_at	8.66e-07	2.47e-08	82901716	9141531	136794703	C4orf32	chromosome 4 open reading frame 32
207165_at	8.68e-07	2.48e-08	-82886766	9138377	-249123599	HMMR	hyaluronan mediated motility receptor
215363_x_at	8.74e-07	2.50e-08	-82856013	9131887	-115557384	FOLH1B///FOLH1	folate hydrolase 1B///folate hydrolase (prostate-specific membrane antigen) 1
201283_s_at	8.77e-07	2.51e-08	-82832007	9126821	-0.92478176	TRAK1	trafficking kinesin protein 1
240865_at	8.81e-07	2.52e-08	82811153	9122419	128237114
219148_at	8.81e-07	2.53e-08	-82805138	9121149	-268389379	PBK	PDZ binding kinase
201215_at	8.81e-07	2.53e-08	82801228	9120324	107624557	PLS3	plastin 3
227463_at	8.81e-07	2.53e-08	-82798905	9119833	-112704697	ACE	angiotensin I converting enzyme
210717_at	8.89e-07	2.55e-08	-82754618	9110482	-15445258
239219_at	8.90e-07	2.56e-08	-82747324	9108942	-0.85544939	AURKB	aurora kinase B
210719_s_at	8.91e-07	2.56e-08	-82738911	9107165	-0.79204902	HMG20B	high mobility group 20B
229586_at	8.91e-07	2.56e-08	82734805	9106298	0.99556806	CHD9	chromodomain helicase DNA binding protein 9
205365_at	8.92e-07	2.57e-08	-8272743	910474	-0.86127227	HOXB6	homeobox B6
200680_x_at	8.92e-07	2.57e-08	-82721234	9103432	-0.59524529	HMGB1	high mobility group box 1
228314_at	8.95e-07	2.58e-08	82701614	9099287	101051658	LOC101927933///LRRC8C	uncharacterized LOC101927933///leucine rich repeat containing 8 family member C
221479_s_at	9.03e-07	2.61e-08	82656747	9089808	0.59564633	BNIP3L	BCL2 interacting protein 3 like
225836_s_at	9.07e-07	2.62e-08	-82634015	9085004	-0.80963556	RHNO1	RAD9-HUS1-RAD1 interacting nuclear orphan 1
214728_x_at	9.08e-07	2.62e-08	-82624461	9082985	-0.80010637	SMARCA4	SWI/SNF related, matrix associated, actin dependent regulator of chromatin, subfamily a, member 4
201202_at	9.09e-07	2.63e-08	-8261399	9080772	-13998249	PCNA	proliferating cell nuclear antigen
212922_s_at	9.09e-07	2.63e-08	-82612412	9080438	-0.88187727	SMYD2	SET and MYND domain containing 2
200872_at	9.18e-07	2.66e-08	82565419	9070504	183964517	S100A10	S100 calcium binding protein A10
211026_s_at	9.22e-07	2.67e-08	-82543121	9065789	-156519272	MGLL	monoglyceride lipase
219389_at	9.23e-07	2.68e-08	82528566	9062711	0.91035946	SUSD4	sushi domain containing 4
211653_x_at	9.23e-07	2.68e-08	82527384	9062461	111089153	LOC101930400///AKR1C2	aldo-keto reductase family 1 member C2-like///aldo-keto reductase family 1, member C2
243140_at	9.31e-07	2.70e-08	82483862	9053256	187289585	ACTA2	actin, alpha 2, smooth muscle, aorta
228618_at	9.33e-07	2.71e-08	82472703	9050895	125805873	PEAR1	platelet endothelial aggregation receptor 1
215161_at	9.33e-07	2.71e-08	82468822	9050074	0.84587658	CAMK1G	calcium/calmodulin dependent protein kinase IG
218574_s_at	9.33e-07	2.71e-08	82465111	9049289	167825161	LMCD1	LIM and cysteine rich domains 1
202668_at	9.33e-07	2.71e-08	-82461109	9048442	-0.89906738	EFNB2	ephrin B2
204134_at	9.35e-07	2.72e-08	8244868	9045812	107276891	PDE2A	phosphodiesterase 2A
204286_s_at	9.53e-07	2.77e-08	-82357047	9026418	-230932408	PMAIP1	phorbol-12-myristate-13-acetate-induced protein 1
200866_s_at	9.55e-07	2.78e-08	82342479	9023334	0.69915936	PSAP	prosaposin
209914_s_at	9.58e-07	2.79e-08	-82324291	9019483	-116278865	NRXN1	neurexin 1
219306_at	9.58e-07	2.80e-08	-82320347	9018647	-208857969	KIF15	kinesin family member 15
201934_at	9.59e-07	2.80e-08	-82315676	9017658	-0.51546138	WDR82	WD repeat domain 82
219454_at	9.64e-07	2.82e-08	-82285842	901134	-196580959	EGFL6	EGF like domain multiple 6
243652_at	9.64e-07	2.82e-08	-82281055	9010326	-134186148
1568639_a_at	9.66e-07	2.83e-08	-82270075	9008	-0.91275756	GATA2-AS1	GATA2 antisense RNA 1
205582_s_at	9.68e-07	2.83e-08	82257185	9005269	103267766	GGT5	gamma-glutamyltransferase 5
1553180_at	9.72e-07	2.85e-08	-82233881	9000332	-165055895	ADAMTS19	ADAM metallopeptidase with thrombospondin type 1 motif 19
226765_at	9.78e-07	2.86e-08	82204403	8994085	0.98395669	SPTBN1	spectrin beta, non-erythrocytic 1
211401_s_at	9.79e-07	2.87e-08	-82192924	8991653	-0.98822734	FGFR2	fibroblast growth factor receptor 2
229105_at	9.80e-07	2.87e-08	-82188479	8990711	-100215485	GPR39	G protein-coupled receptor 39
235593_at	9.80e-07	2.88e-08	8218197	8989331	109772359	ZEB2	zinc finger E-box binding homeobox 2
208127_s_at	9.86e-07	2.90e-08	82152418	8983067	108013129	SOCS5	suppressor of cytokine signaling 5
205357_s_at	9.99e-07	2.94e-08	82088752	8969567	145335676	AGTR1	angiotensin II receptor type 1
228570_at	9.99e-07	2.94e-08	-82082056	8968147	-193058488	BTBD11	BTB domain containing 11
232793_at	1.02e-06	2.99e-08	-82003091	8951395	-0.90643977
243205_at	1.02e-06	3.01e-08	-8196655	8943641	-0.66064384
226145_s_at	1.02e-06	3.02e-08	-81958829	8942002	-234622367	FRAS1	Fraser extracellular matrix complex subunit 1
32042_at	1.02e-06	3.02e-08	81952714	8940704	0.4963508	ENOX2	ecto-NOX disulfide-thiol exchanger 2
205221_at	1.03e-06	3.03e-08	-81942286	893849	-213281255	HGD	homogentisate 1,2-dioxygenase
204047_s_at	1.03e-06	3.03e-08	81939003	8937794	0.76974592	PHACTR2	phosphatase and actin regulator 2
218663_at	1.03e-06	3.03e-08	-81932783	8936473	-218385746	NCAPG	non-SMC condensin I complex subunit G
1555460_a_at	1.03e-06	3.04e-08	-81926486	8935136	-149814373	SLC39A6	solute carrier family 39 member 6
1556643_at	1.03e-06	3.04e-08	81924229	8934657	0.89477658
201779_s_at	1.03e-06	3.04e-08	81921206	8934015	0.82409036	RNF13	ring finger protein 13
215714_s_at	1.03e-06	3.04e-08	-81915074	8932714	-0.8091413	SMARCA4	SWI/SNF related, matrix associated, actin dependent regulator of chromatin, subfamily a, member 4
210892_s_at	1.03e-06	3.05e-08	-81909224	8931471	-0.92785667	GTF2I	general transcription factor IIi
212592_at	1.04e-06	3.07e-08	81870527	8923254	402944365	JCHAIN	joining chain of multimeric IgA and IgM
206799_at	1.04e-06	3.07e-08	-81868428	8922808	-467655887	SCGB1D2	secretoglobin family 1D member 2
222031_at	1.04e-06	3.10e-08	-81827323	8914077	-0.99709193	LOC389906	zinc finger protein 839 pseudogene
236098_at	1.05e-06	3.11e-08	-81813059	8911047	-0.95991031	SMIM6	small integral membrane protein 6
203344_s_at	1.05e-06	3.11e-08	-81811053	8910621	-109445673	RBBP8	RB binding protein 8, endonuclease
231804_at	1.05e-06	3.11e-08	-81808245	8910024	-286630939	RXFP1	relaxin/insulin like family peptide receptor 1
216548_x_at	1.05e-06	3.11e-08	-81807558	8909878	-0.90903592	HMGB3P1	high mobility group box 3 pseudogene 1
229339_at	1.05e-06	3.12e-08	81799234	890811	257889455	MYOCD	myocardin
1557132_at	1.05e-06	3.12e-08	81795582	8907334	123869031	WDR17	WD repeat domain 17
57715_at	1.05e-06	3.13e-08	81778586	8903722	0.99587607	CALHM2	calcium homeostasis modulator 2
217525_at	1.05e-06	3.14e-08	81766011	890105	156432637	OLFML1	olfactomedin like 1
227565_at	1.06e-06	3.15e-08	81753273	8898343	106032823	KLHL5	kelch like family member 5
215096_s_at	1.06e-06	3.15e-08	81748221	8897269	0.54835891	ESD	esterase D
200780_x_at	1.06e-06	3.16e-08	-81738487	88952	-0.56265378	GNAS	GNAS complex locus
216465_at	1.06e-06	3.16e-08	81736237	8894722	153270171
210027_s_at	1.07e-06	3.19e-08	-81693512	8885639	-0.64162271	APEX1	apurinic/apyrimidinic endodeoxyribonuclease 1
205824_at	1.07e-06	3.19e-08	81693409	8885617	0.87276817	HSPB2	heat shock protein family B (small) member 2
230661_at	1.07e-06	3.19e-08	81691312	8885171	146235933	LOC286191	uncharacterized LOC286191
205174_s_at	1.07e-06	3.21e-08	-8165761	8878005	-18311247	QPCT	glutaminyl-peptide cyclotransferase
1556128_a_at	1.07e-06	3.22e-08	81648198	8876003	107456268	RASGRF2	Ras protein specific guanine nucleotide releasing factor 2
213371_at	1.07e-06	3.22e-08	81645077	887534	172395433	LDB3	LIM domain binding 3
225822_at	1.08e-06	3.24e-08	-81621452	8870315	-0.98797313	TMEM125	transmembrane protein 125
201645_at	1.08e-06	3.24e-08	-81616249	8869208	-28742492	TNC	tenascin C
205384_at	1.08e-06	3.26e-08	81591042	8863845	14145407	FXYD1	FXYD domain containing ion transport regulator 1
225174_at	1.08e-06	3.26e-08	-81588431	886329	-163402777	DNAJC10	DnaJ heat shock protein family (Hsp40) member C10
228915_at	1.09e-06	3.28e-08	-81562727	8857821	-129826363	DACH1	dachshund family transcription factor 1
200602_at	1.09e-06	3.29e-08	81546393	8854345	0.87725219	APP	amyloid beta precursor protein
203372_s_at	1.09e-06	3.29e-08	-81541246	8853249	-117533653	SOCS2	suppressor of cytokine signaling 2
226553_at	1.10e-06	3.30e-08	-81527674	8850361	-0.62774487	TMPRSS2	transmembrane protease, serine 2
221599_at	1.10e-06	3.32e-08	81500148	8844502	0.76618386	AAMDC	adipogenesis associated Mth938 domain containing
205525_at	1.11e-06	3.35e-08	81467743	8837603	166809572	CALD1	caldesmon 1
201075_s_at	1.11e-06	3.35e-08	-81463065	8836607	-0.66385195	SMARCC1	SWI/SNF related, matrix associated, actin dependent regulator of chromatin subfamily c member 1
219243_at	1.11e-06	3.35e-08	814595	8835847	123914454	GIMAP4	GTPase, IMAP family member 4
217419_x_at	1.12e-06	3.39e-08	-81410951	8825508	-0.8068236	AGRN	agrin
226459_at	1.12e-06	3.39e-08	81407081	8824684	0.96749008	PIK3AP1	phosphoinositide-3-kinase adaptor protein 1
241601_at	1.12e-06	3.41e-08	81382776	8819506	0.89185722	WIPF3	WAS/WASL interacting protein family member 3
235201_at	1.13e-06	3.42e-08	81365178	8815757	126483794	FOXP2	forkhead box P2
202338_at	1.13e-06	3.42e-08	-81356844	8813981	-12622826	TK1	thymidine kinase 1
221289_at	1.13e-06	3.44e-08	-81333359	8808977	-0.80400357	DLX6	distal-less homeobox 6
244521_at	1.14e-06	3.47e-08	81292959	8800366	122470859	TSHZ2	teashirt zinc finger homeobox 2
222932_at	1.15e-06	3.49e-08	-81268595	8795173	-140875459	EHF	ETS homologous factor
220765_s_at	1.16e-06	3.53e-08	81212393	8783189	0.76185925	LIMS2	LIM zinc finger domain containing 2
208414_s_at	1.16e-06	3.54e-08	-81194534	877938	-0.76387012	HOXB3	homeobox B3
201887_at	1.16e-06	3.55e-08	81192937	8779039	0.80857652	IL13RA1	interleukin 13 receptor subunit alpha 1
209683_at	1.17e-06	3.55e-08	81185097	8777367	104591643	FAM49A	family with sequence similarity 49 member A
205141_at	1.17e-06	3.55e-08	81181998	8776706	181034054	ANG	angiogenin
219407_s_at	1.18e-06	3.59e-08	-81140233	8767796	-115219176	LAMC3	laminin subunit gamma 3
1552701_a_at	1.18e-06	3.59e-08	81140147	8767777	127618338	CARD16	caspase recruitment domain family member 16
212290_at	1.18e-06	3.60e-08	-81126984	8764969	-119131319	SLC7A1	solute carrier family 7 member 1
209141_at	1.19e-06	3.62e-08	-81092648	8757641	-0.52839686	UBE2G1	ubiquitin conjugating enzyme E2 G1
1552793_at	1.19e-06	3.63e-08	-81078694	8754663	-0.95584263	C8orf31	chromosome 8 open reading frame 31
227764_at	1.19e-06	3.64e-08	-81074963	8753866	-0.88757719	LYPD6	LY6/PLAUR domain containing 6
1554828_at	1.19e-06	3.64e-08	81063	8751313	104769746	PDGFRA	platelet derived growth factor receptor alpha
49452_at	1.19e-06	3.66e-08	81048569	8748232	146356067	ACACB	acetyl-CoA carboxylase beta
200904_at	1.19e-06	3.66e-08	81042395	8746914	1106955	HLA-E	major histocompatibility complex, class I, E
214786_at	1.19e-06	3.66e-08	-81041537	8746731	-153904918	MAP3K1	mitogen-activated protein kinase kinase kinase 1
1553179_at	1.20e-06	3.67e-08	-81035213	874538	-175166737	ADAMTS19	ADAM metallopeptidase with thrombospondin type 1 motif 19
208658_at	1.20e-06	3.67e-08	-81030503	8744375	-105868736	PDIA4	protein disulfide isomerase family A member 4
237657_at	1.20e-06	3.67e-08	-81025057	8743212	-0.94763963
208434_at	1.21e-06	3.71e-08	-80975324	8732591	-109578968	MECOM	MDS1 and EVI1 complex locus
235369_at	1.21e-06	3.72e-08	80966913	8730795	113630404	C14orf28	chromosome 14 open reading frame 28
238805_at	1.21e-06	3.72e-08	-80966637	8730736	-107700127	HSPB2-C11orf52///C11orf52///HSPB2	HSPB2-C11orf52 readthrough (NMD candidate)///chromosome 11 open reading frame 52///heat shock protein family B (small) member 2
201116_s_at	1.22e-06	3.75e-08	80930377	8722989	155392858	CPE	carboxypeptidase E
201074_at	1.22e-06	3.75e-08	-80927603	8722397	-0.60749743	SMARCC1	SWI/SNF related, matrix associated, actin dependent regulator of chromatin subfamily c member 1
217951_s_at	1.22e-06	3.77e-08	80908685	8718355	0.95428282	PHF3	PHD finger protein 3
210547_x_at	1.24e-06	3.82e-08	-80836652	8702959	-0.82361421	ICA1	islet cell autoantigen 1
212015_x_at	1.24e-06	3.83e-08	-80822856	870001	-0.54913503	MIR4745///PTBP1	microRNA 4745///polypyrimidine tract binding protein 1
1564639_at	1.25e-06	3.86e-08	-80795703	8694204	-183771816	LOC100291323	uncharacterized LOC100291323
219777_at	1.25e-06	3.87e-08	80782245	8691326	156026962	GIMAP6	GTPase, IMAP family member 6
218355_at	1.25e-06	3.87e-08	-80777638	8690341	-199446402	KIF4A	kinesin family member 4A
229285_at	1.25e-06	3.87e-08	80773336	8689421	0.82301471	RNASEL	ribonuclease L
209129_at	1.26e-06	3.90e-08	-8074316	8682966	-0.51307451	TRIP6	thyroid hormone receptor interactor 6
204285_s_at	1.26e-06	3.91e-08	-80728107	8679746	-239411593	PMAIP1	phorbol-12-myristate-13-acetate-induced protein 1
238062_at	1.26e-06	3.92e-08	80722485	8678544	0.95264447	GPIHBP1	glycosylphosphatidylinositol anchored high density lipoprotein binding protein 1
227336_at	1.27e-06	3.93e-08	-80712771	8676465	-0.9181311	DTX1	deltex E3 ubiquitin ligase 1
232699_at	1.27e-06	3.94e-08	-80700776	8673899	-0.95676403
226722_at	1.27e-06	3.94e-08	80697567	8673212	0.83784829	FAM20C	family with sequence similarity 20 member C
218435_at	1.27e-06	3.94e-08	-80695852	8672845	-16609179	DNAJC15	DnaJ heat shock protein family (Hsp40) member C15
224796_at	1.27e-06	3.95e-08	80679293	8669302	0.9668985	ASAP1	ArfGAP with SH3 domain, ankyrin repeat and PH domain 1
232095_at	1.27e-06	3.96e-08	80670099	8667335	0.85091747
203159_at	1.27e-06	3.96e-08	80665837	8666422	104542865	GLS	glutaminase
233450_at	1.29e-06	4.02e-08	80596722	8651628	0.72798963
221782_at	1.29e-06	4.03e-08	-80588649	8649899	-180800548	DNAJC10	DnaJ heat shock protein family (Hsp40) member C10
225687_at	1.29e-06	4.03e-08	-80584299	8648968	-195449481	FAM83D	family with sequence similarity 83 member D
224468_s_at	1.29e-06	4.04e-08	-80581328	8648332	-0.91929385	SNORD88C///C19orf48	small nucleolar RNA, C/D box 88C///chromosome 19 open reading frame 48
212801_at	1.30e-06	4.05e-08	-80562171	8644229	-0.85510559	MIR1178///CIT	microRNA 1178///citron rho-interacting serine/threonine kinase
208792_s_at	1.30e-06	4.07e-08	80540996	8639695	204908225	CLU	clusterin
206176_at	1.30e-06	4.07e-08	80536508	8638733	182763552	BMP6	bone morphogenetic protein 6
213745_at	1.31e-06	4.08e-08	80528466	8637011	161814457	ATRNL1	attractin like 1
211337_s_at	1.31e-06	4.08e-08	-80527117	8636722	-0.5896296	TUBGCP4	tubulin gamma complex associated protein 4
231192_at	1.31e-06	4.11e-08	-8049759	8630397	-208414151	LPAR3	lysophosphatidic acid receptor 3
229400_at	1.31e-06	4.11e-08	-80491378	8629066	-177077994	HOXD10	homeobox D10
201893_x_at	1.32e-06	4.14e-08	80464939	8623401	152993349	DCN	decorin
201421_s_at	1.33e-06	4.16e-08	-80434167	8616806	-132101124	WDR77	WD repeat domain 77
236667_at	1.33e-06	4.17e-08	-80432317	861641	-0.702705	TMEM120B	transmembrane protein 120B
222738_at	1.33e-06	4.18e-08	80421545	8614101	0.94580433	WWC2///CLDN22	WW and C2 domain containing 2///claudin 22
212549_at	1.33e-06	4.18e-08	80416844	8613093	0.92979475	STAT5B	signal transducer and activator of transcription 5B
205339_at	1.33e-06	4.19e-08	-8040602	8610773	-115925554	STIL	SCL/TAL1 interrupting locus
221094_s_at	1.34e-06	4.22e-08	-80366118	8602218	-1002711	ELP3	elongator acetyltransferase complex subunit 3
213911_s_at	1.35e-06	4.24e-08	-8035088	8598951	-0.98320803	H2AFZ	H2A histone family member Z
1565778_at	1.35e-06	4.25e-08	80342977	8597256	116047772	ABCA8	ATP binding cassette subfamily A member 8
212070_at	1.36e-06	4.27e-08	-80311577	8590522	-142487117	ADGRG1	adhesion G protein-coupled receptor G1
201754_at	1.36e-06	4.28e-08	-80300998	8588253	-0.63754216	COX6C	cytochrome c oxidase subunit 6C
224753_at	1.36e-06	4.29e-08	-80298358	8587687	-131748547	CDCA5	cell division cycle associated 5
223980_s_at	1.36e-06	4.29e-08	80294267	8586809	0.78818711	SP110	SP110 nuclear body protein
221759_at	1.36e-06	4.30e-08	-80282097	8584198	-0.7024246	G6PC3	glucose-6-phosphatase catalytic subunit 3
219055_at	1.37e-06	4.32e-08	-80258513	8579138	-0.72786089	SRBD1	S1 RNA binding domain 1
210827_s_at	1.37e-06	4.33e-08	-8024935	8577172	-200051898	ELF3	E74 like ETS transcription factor 3
230174_at	1.37e-06	4.34e-08	80237374	8574602	0.98915892	LYPLAL1	lysophospholipase like 1
218320_s_at	1.37e-06	4.34e-08	-80234512	8573988	-0.80811523	NDUFB11	NADH:ubiquinone oxidoreductase subunit B11
222669_s_at	1.37e-06	4.35e-08	80233417	8573753	0.91413727	SBDSP1///SBDS	Shwachman-Bodian-Diamond syndrome pseudogene 1///SBDS ribosome assembly guanine nucleotide exchange factor
226320_at	1.37e-06	4.35e-08	-802264	8572247	-0.8812065	ALYREF	Aly/REF export factor
211896_s_at	1.38e-06	4.36e-08	80213497	8569478	169283275	DCN	decorin
237206_at	1.38e-06	4.37e-08	80202094	8567031	347763349	MYOCD	myocardin
241710_at	1.38e-06	4.38e-08	-80198585	8566277	-0.83799533	C1GALT1C1L	C1GALT1-specific chaperone 1 like
222730_s_at	1.38e-06	4.40e-08	-80179447	8562169	-0.61476033	ZDHHC2	zinc finger DHHC-type containing 2
227046_at	1.39e-06	4.41e-08	-80161485	8558313	-0.90614547	SLC39A11	solute carrier family 39 member 11
207956_x_at	1.39e-06	4.42e-08	-80153917	8556688	-0.79911265	PDS5B	PDS5 cohesin associated factor B
226032_at	1.39e-06	4.43e-08	-80140171	8553737	-0.64910466	CASP2	caspase 2
229776_at	1.40e-06	4.44e-08	80133192	8552238	0.62416114	SLCO3A1	solute carrier organic anion transporter family member 3A1
234643_x_at	1.40e-06	4.45e-08	80122275	8549894	14878199
224899_s_at	1.40e-06	4.46e-08	-80109728	8547199	-0.60416723	MAGT1	magnesium transporter 1
212511_at	1.41e-06	4.49e-08	80078294	8540448	0.81699782	PICALM	phosphatidylinositol binding clathrin assembly protein
204310_s_at	1.41e-06	4.49e-08	-80075459	8539839	-16026576	NPR2	natriuretic peptide receptor 2
219743_at	1.41e-06	4.50e-08	-80064582	8537502	-221307397	HEY2	hes related family bHLH transcription factor with YRPW motif 2
225316_at	1.41e-06	4.51e-08	-80061569	8536855	-156087276	MFSD2A	major facilitator superfamily domain containing 2A
224840_at	1.41e-06	4.51e-08	8005878	8536256	199799886	FKBP5	FK506 binding protein 5
1558888_x_at	1.41e-06	4.51e-08	-80056242	8535711	-101743544	ZNF816-ZNF321P///ZNF321P	ZNF816-ZNF321P readthrough///zinc finger protein 321, pseudogene
226671_at	1.41e-06	4.52e-08	80049727	8534311	0.85562908	LAMP2	lysosomal associated membrane protein 2
201780_s_at	1.42e-06	4.56e-08	80009821	8525736	0.89770755	RNF13	ring finger protein 13
204407_at	1.42e-06	4.56e-08	-80003971	8524479	-114317664	TTF2	transcription termination factor 2
177_at	1.43e-06	4.59e-08	79971969	8517601	0.81211226	PLD1	phospholipase D1
204776_at	1.43e-06	4.60e-08	79968255	8516802	177945997	THBS4	thrombospondin 4
218585_s_at	1.43e-06	4.60e-08	-79963679	8515819	-196877483	DTL	denticleless E3 ubiquitin protein ligase homolog
223282_at	1.44e-06	4.61e-08	79952212	8513354	118340592	TSHZ1	teashirt zinc finger homeobox 1
219764_at	1.44e-06	4.62e-08	-79944565	851171	-189252997	FZD10	frizzled class receptor 10
241457_at	1.44e-06	4.62e-08	79941877	8511132	111149092
201585_s_at	1.44e-06	4.63e-08	-79933259	8509279	-0.62063001	SFPQ	splicing factor proline and glutamine rich
38710_at	1.45e-06	4.67e-08	-79898067	8501712	-0.46805301	LOC101927673///OTUB1	uncharacterized LOC101927673///OTU deubiquitinase, ubiquitin aldehyde binding 1
1552703_s_at	1.45e-06	4.67e-08	79891831	8500371	121779456	CARD16///CASP1	caspase recruitment domain family member 16///caspase 1
202822_at	1.46e-06	4.70e-08	79869224	8495508	104611444	LPP	LIM domain containing preferred translocation partner in lipoma
202267_at	1.46e-06	4.70e-08	-79868604	8495375	-157561908	LAMC2	laminin subunit gamma 2
205081_at	1.48e-06	4.77e-08	-79799325	8480471	-159209883	CRIP1	cysteine rich protein 1
219990_at	1.48e-06	4.77e-08	-79798776	8480352	-190387973	E2F8	E2F transcription factor 8
201420_s_at	1.48e-06	4.77e-08	-79794476	8479427	-172236571	WDR77	WD repeat domain 77
226267_at	1.48e-06	4.77e-08	79794189	8479365	0.84379394	JDP2	Jun dimerization protein 2
205442_at	1.48e-06	4.78e-08	-79787317	8477886	-145898175	MFAP3L	microfibrillar associated protein 3 like
224862_at	1.48e-06	4.78e-08	79787298	8477882	0.65299771	GNAQ	G protein subunit alpha q
205277_at	1.48e-06	4.79e-08	79779998	8476311	0.9743969	PRDM2	PR/SET domain 2
220085_at	1.48e-06	4.79e-08	-79773006	8474807	-153222136	HELLS	helicase, lymphoid-specific
228108_at	1.49e-06	4.82e-08	-79743291	8468411	-109144523	PPM1L	protein phosphatase, Mg2+/Mn2+ dependent 1L
219944_at	1.49e-06	4.83e-08	79736247	8466894	0.62387552	CLIP4	CAP-Gly domain containing linker protein family member 4
227189_at	1.49e-06	4.83e-08	79733825	8466373	0.68245345	CPNE5	copine 5
226653_at	1.49e-06	4.84e-08	-79730051	846556	-0.96270544	MARK1	microtubule affinity regulating kinase 1
218804_at	1.50e-06	4.86e-08	-79712341	8461748	-242193054	ANO1	anoctamin 1
204015_s_at	1.50e-06	4.88e-08	-79688662	8456649	-100528147	DUSP4	dual specificity phosphatase 4
212612_at	1.51e-06	4.89e-08	-79675963	8453914	-0.71064324	RCOR1	REST corepressor 1
239832_at	1.52e-06	4.93e-08	-79642626	8446734	-155881034
204276_at	1.52e-06	4.95e-08	79626486	8443258	0.74363905	TK2	thymidine kinase 2, mitochondrial
218780_at	1.52e-06	4.96e-08	-79613585	8440479	-0.6109142	HOOK2	hook microtubule tethering protein 2
219154_at	1.52e-06	4.97e-08	-79608438	843937	-155979017	TMEM120B	transmembrane protein 120B
214949_at	1.53e-06	4.97e-08	-79602834	8438162	-0.82174177
223381_at	1.53e-06	4.98e-08	-79591247	8435666	-214612044	NUF2	NUF2, NDC80 kinetochore complex component
216598_s_at	1.53e-06	4.99e-08	7958868	8435113	216359253	CCL2	C-C motif chemokine ligand 2
201812_s_at	1.53e-06	5.01e-08	7956961	8431003	0.88116566	C4orf46///TOMM7	chromosome 4 open reading frame 46///translocase of outer mitochondrial membrane 7
232000_at	1.53e-06	5.01e-08	79565165	8430045	143483551	TTC39B	tetratricopeptide repeat domain 39B
209826_at	1.53e-06	5.01e-08	79563391	8429663	108328754	PPT2-EGFL8///EGFL8///PPT2	PPT2-EGFL8 readthrough (NMD candidate)///EGF like domain multiple 8///palmitoyl-protein thioesterase 2
211931_s_at	1.54e-06	5.02e-08	-79552499	8427316	-0.73183994	HNRNPA3///HNRNPA3P1	heterogeneous nuclear ribonucleoprotein A3///heterogeneous nuclear ribonucleoprotein A3 pseudogene 1
218678_at	1.55e-06	5.07e-08	-79514231	8419067	-0.93986276	NES	nestin
1561280_at	1.55e-06	5.07e-08	79513587	8418929	130685744	LEMD1-AS1	LEMD1 antisense RNA 1
236545_at	1.55e-06	5.08e-08	79501082	8416233	0.88449149
32837_at	1.56e-06	5.11e-08	-79470322	84096	-0.75387019	AGPAT2	1-acylglycerol-3-phosphate O-acyltransferase 2
233259_at	1.56e-06	5.12e-08	794666	8408798	0.8868071	EFCC1	EF-hand and coiled-coil domain containing 1
1554126_at	1.57e-06	5.14e-08	7944605	8404366	0.761259	MSRB3	methionine sulfoxide reductase B3
222608_s_at	1.57e-06	5.16e-08	-79426904	8400237	-258316226	ANLN	anillin actin binding protein
236141_at	1.57e-06	5.16e-08	-79426581	8400167	-188989492	HAND2-AS1	HAND2 antisense RNA 1 (head to head)
200762_at	1.58e-06	5.18e-08	79408087	8396178	111536378	DPYSL2	dihydropyrimidinase like 2
207895_at	1.58e-06	5.20e-08	79389231	839211	0.5654351	NAALADL1	N-acetylated alpha-linked acidic dipeptidase-like 1
221478_at	1.58e-06	5.21e-08	79380202	8390162	0.89081326	BNIP3L	BCL2 interacting protein 3 like
204581_at	1.58e-06	5.21e-08	79380153	8390152	144135052	CD22	CD22 molecule
202260_s_at	1.58e-06	5.22e-08	79376119	8389281	0.8764033	STXBP1	syntaxin binding protein 1
235811_at	1.58e-06	5.22e-08	79371381	8388259	0.90112741
230424_at	1.59e-06	5.23e-08	-79362957	8386441	-175949024	NREP	neuronal regeneration related protein
204014_at	1.59e-06	5.25e-08	-79345888	8382758	-151346906	DUSP4	dual specificity phosphatase 4
215401_at	1.59e-06	5.26e-08	-79340314	8381555	-100009009
1556551_s_at	1.59e-06	5.26e-08	-79336237	8380675	-127708655	SLC39A6	solute carrier family 39 member 6
225129_at	1.60e-06	5.29e-08	-79313836	8375841	-0.91692986	CPNE2	copine 2
225328_at	1.60e-06	5.29e-08	79312429	8375537	228852686	FBXO32	F-box protein 32
200986_at	1.60e-06	5.30e-08	79303476	8373604	242882851	SERPING1	serpin family G member 1
207177_at	1.60e-06	5.30e-08	79301086	8373089	0.990668	PTGFR	prostaglandin F receptor
203339_at	1.60e-06	5.31e-08	79294759	8371723	0.77619773	SLC25A12	solute carrier family 25 member 12
209012_at	1.60e-06	5.31e-08	79294317	8371627	0.57395173	TRIO	trio Rho guanine nucleotide exchange factor
201261_x_at	1.60e-06	5.31e-08	79294273	8371618	162689302	BGN	biglycan
226319_s_at	1.61e-06	5.33e-08	-79273517	8367137	-108320447	ALYREF	Aly/REF export factor
217771_at	1.61e-06	5.34e-08	-79271628	8366729	-124579327	GOLM1	golgi membrane protein 1
1557938_s_at	1.61e-06	5.34e-08	79270851	8366561	0.84698419	PTRF	polymerase I and transcript release factor
211048_s_at	1.61e-06	5.34e-08	-79267322	8365799	-102867134	PDIA4	protein disulfide isomerase family A member 4
243681_at	1.62e-06	5.37e-08	-79240297	8359964	-138839444	SHANK2	SH3 and multiple ankyrin repeat domains 2
212334_at	1.62e-06	5.38e-08	79236919	8359235	0.64075762	GNS	glucosamine (N-acetyl)-6-sulfatase
234140_s_at	1.62e-06	5.38e-08	79235233	835887	0.66652395	STIM2	stromal interaction molecule 2
216195_at	1.62e-06	5.40e-08	79216918	8354915	113031941	ANK2	ankyrin 2, neuronal
218734_at	1.62e-06	5.40e-08	-79212564	8353975	-0.64539276	NAA40	N(alpha)-acetyltransferase 40, NatD catalytic subunit
227688_at	1.62e-06	5.41e-08	79210451	8353519	11285929	LRCH2	leucine rich repeats and calponin homology domain containing 2
226147_s_at	1.63e-06	5.43e-08	-79186367	8348316	-314438979	PIGR	polymeric immunoglobulin receptor
1563841_at	1.63e-06	5.44e-08	79177582	8346419	0.96391329
231058_at	1.63e-06	5.45e-08	-7917084	8344962	-0.80453992	FXYD4	FXYD domain containing ion transport regulator 4
225721_at	1.64e-06	5.47e-08	79158403	8342275	174592482	SYNPO2	synaptopodin 2
1559227_s_at	1.64e-06	5.48e-08	-7914373	8339105	-0.65334902	VHL	von Hippel-Lindau tumor suppressor
237953_at	1.65e-06	5.53e-08	79109008	8331602	163122617
231205_at	1.65e-06	5.54e-08	79097494	8329113	0.80608704
37145_at	1.67e-06	5.60e-08	-79046528	8318096	-324428975	GNLY	granulysin
201102_s_at	1.68e-06	5.62e-08	-79030218	8314569	-0.54928927	PFKL	phosphofructokinase, liver type
230518_at	1.70e-06	5.70e-08	-78960073	8299399	-0.94242311	MPZL2	myelin protein zero like 2
202080_s_at	1.70e-06	5.71e-08	-78952377	8297734	-0.6565062	TRAK1	trafficking kinesin protein 1
222145_at	1.70e-06	5.72e-08	78947026	8296576	105763799
215177_s_at	1.70e-06	5.73e-08	-78941734	8295431	-171616905	ITGA6	integrin subunit alpha 6
215017_s_at	1.70e-06	5.73e-08	-78941126	82953	-0.95987731	FNBP1L	formin binding protein 1 like
200080_s_at	1.73e-06	5.82e-08	-78864101	8278632	-0.48254111	H3F3AP4///H3F3B///H3F3A	H3 histone, family 3A, pseudogene 4///H3 histone, family 3B///H3 histone, family 3A
229588_at	1.73e-06	5.82e-08	-7886277	8278344	-189159607	DNAJC10	DnaJ heat shock protein family (Hsp40) member C10
239409_at	1.73e-06	5.83e-08	78858205	8277355	0.91309392
206451_at	1.73e-06	5.83e-08	-78857536	8277211	-0.62484335	TBCCD1	TBCC domain containing 1
232459_at	1.74e-06	5.85e-08	78840144	8273446	153204441
222416_at	1.74e-06	5.88e-08	-78818742	8268812	-0.93626212	ALDH18A1	aldehyde dehydrogenase 18 family member A1
212702_s_at	1.75e-06	5.90e-08	78801985	8265184	0.51444613	BICD2	BICD cargo adaptor 2
244029_at	1.75e-06	5.91e-08	78793197	8263281	0.65992127	LOC100131043	uncharacterized LOC100131043
238375_at	1.75e-06	5.92e-08	-78790712	8262743	-0.86359037
240432_x_at	1.76e-06	5.93e-08	78778899	8260185	103243515	KLF7	Kruppel like factor 7
212993_at	1.76e-06	5.95e-08	78763182	8256781	0.95868021	NACC2	NACC family member 2
214204_at	1.76e-06	5.96e-08	-78756366	8255304	-0.8687292	PACRG	PARK2 coregulated
202439_s_at	1.77e-06	5.97e-08	78745211	8252888	0.96871974	IDS	iduronate 2-sulfatase
209163_at	1.77e-06	5.99e-08	-78734969	825067	-0.9465875	CYB561	cytochrome b561
237496_at	1.77e-06	6.00e-08	78728558	8249281	190719221
209687_at	1.77e-06	6.01e-08	78717461	8246877	151868089	CXCL12	C-X-C motif chemokine ligand 12
243277_x_at	1.78e-06	6.04e-08	-78694934	8241996	-13073623	MECOM	MDS1 and EVI1 complex locus
212223_at	1.79e-06	6.09e-08	78658019	8233996	118606959	IDS	iduronate 2-sulfatase
219735_s_at	1.79e-06	6.09e-08	-78653732	8233067	-0.72238298	TFCP2L1	transcription factor CP2-like 1
201253_s_at	1.80e-06	6.10e-08	78648856	823201	0.68875114	CDIPT	CDP-diacylglycerol--inositol 3-phosphatidyltransferase
1554474_a_at	1.80e-06	6.11e-08	-78642367	8230604	-180597111	MOXD1	monooxygenase DBH like 1
1568377_x_at	1.80e-06	6.12e-08	-78628894	8227683	-0.86042863	DEFB124	defensin beta 124
216950_s_at	1.80e-06	6.13e-08	786224	8226276	140279304	FCGR1CP///FCGR1B///FCGR1A	Fc fragment of IgG receptor Ic, pseudogene///Fc fragment of IgG receptor Ib///Fc fragment of IgG receptor Ia
215199_at	1.81e-06	6.15e-08	78611928	8224006	182235979	CALD1	caldesmon 1
226901_at	1.81e-06	6.16e-08	-78602647	8221993	-152669461	C17orf58	chromosome 17 open reading frame 58
218775_s_at	1.81e-06	6.16e-08	78602539	822197	10814058	WWC2///CLDN22	WW and C2 domain containing 2///claudin 22
203373_at	1.81e-06	6.18e-08	-78589766	8219201	-0.87723761	SOCS2	suppressor of cytokine signaling 2
243357_at	1.81e-06	6.18e-08	78589268	8219093	166420401	NEGR1	neuronal growth regulator 1
212586_at	1.82e-06	6.20e-08	78568454	8214579	0.80213918	CAST	calpastatin
228284_at	1.82e-06	6.22e-08	-78556554	8211999	-132569513	TLE1	transducin like enhancer of split 1
242308_at	1.83e-06	6.24e-08	-78539178	820823	-0.71301365	MCOLN3	mucolipin 3
204379_s_at	1.83e-06	6.25e-08	-78532067	8206688	-148002193	FGFR3	fibroblast growth factor receptor 3
204467_s_at	1.83e-06	6.26e-08	7852871	820596	0.95571599	SNCA	synuclein alpha
205597_at	1.85e-06	6.32e-08	-78483477	8196147	-163038104	SLC44A4	solute carrier family 44 member 4
228593_at	1.85e-06	6.33e-08	78478128	8194987	0.61715498	MTMR9LP	myotubularin related protein 9-like, pseudogene
201586_s_at	1.85e-06	6.35e-08	-78461902	8191466	-0.70142434	SFPQ	splicing factor proline and glutamine rich
216050_at	1.87e-06	6.42e-08	78410894	8180396	17459373
1558281_a_at	1.89e-06	6.48e-08	-78367678	8171014	-0.71285602	TMEM184A	transmembrane protein 184A
226185_at	1.89e-06	6.48e-08	-78366845	8170833	-113308922	CDS1	CDP-diacylglycerol synthase 1
208791_at	1.89e-06	6.50e-08	78351068	8167407	180140574	CLU	clusterin
221276_s_at	1.89e-06	6.50e-08	78349629	8167095	153580141	SYNC	syncoilin, intermediate filament protein
241992_at	1.89e-06	6.50e-08	78348922	8166941	0.70786375
213007_at	1.89e-06	6.51e-08	-7834679	8166478	-143792208	FANCI	Fanconi anemia complementation group I
239862_at	1.89e-06	6.52e-08	-78339152	816482	-0.97814143
241359_at	1.89e-06	6.52e-08	78336666	816428	100525515	TLCD2	TLC domain containing 2
204342_at	1.90e-06	6.54e-08	-78326677	816211	-0.62273327	SLC25A24	solute carrier family 25 member 24
229245_at	1.90e-06	6.54e-08	78321516	816099	0.93866191	PLEKHA6	pleckstrin homology domain containing A6
207980_s_at	1.90e-06	6.55e-08	78313838	8159322	192359007	CITED2	Cbp/p300 interacting transactivator with Glu/Asp rich carboxy-terminal domain 2
1562669_at	1.91e-06	6.60e-08	-78284677	8152988	-0.71226829
243334_at	1.91e-06	6.61e-08	-78275458	8150985	-166339615	CACNA1D	calcium voltage-gated channel subunit alpha1 D
228310_at	1.93e-06	6.67e-08	78233651	8141901	0.9672576	ENAH	enabled homolog (Drosophila)
1559261_a_at	1.95e-06	6.76e-08	-78172957	812871	-116285712	PKD1L2	polycystin 1 like 2 (gene/pseudogene)
222514_at	1.95e-06	6.76e-08	78171856	8128471	0.69449235	RRAGC	Ras related GTP binding C
201073_s_at	1.97e-06	6.82e-08	-78127197	8118761	-0.64751346	SMARCC1	SWI/SNF related, matrix associated, actin dependent regulator of chromatin subfamily c member 1
227183_at	1.97e-06	6.83e-08	78125142	8118314	119893397	CARMN///MIR145	cardiac mesoderm enhancer-associated non-coding RNA///microRNA 145
222773_s_at	1.97e-06	6.83e-08	-78122328	8117702	-14620233	GALNT12	polypeptide N-acetylgalactosaminyltransferase 12
1553972_a_at	1.97e-06	6.84e-08	78118548	811688	120404042	CBS	cystathionine-beta-synthase
225720_at	1.98e-06	6.87e-08	78095228	8111809	196343855	SYNPO2	synaptopodin 2
220651_s_at	1.99e-06	6.91e-08	-78069672	810625	-14951043	MCM10	minichromosome maintenance 10 replication initiation factor
205893_at	2.00e-06	6.93e-08	-78053881	8102815	-149389463	NLGN1	neuroligin 1
238323_at	2.00e-06	6.95e-08	-78044917	8100865	-0.8469202	TEAD2	TEA domain transcription factor 2
218416_s_at	2.03e-06	7.06e-08	77969939	8084549	0.63680602	SLC48A1	solute carrier family 48 member 1
214285_at	2.05e-06	7.11e-08	77937596	8077509	0.8949626	FABP3	fatty acid binding protein 3
229551_x_at	2.06e-06	7.15e-08	-77911336	8071791	-173815755	ZNF367	zinc finger protein 367
213844_at	2.07e-06	7.19e-08	-77886178	8066313	-19327344	HOXA5	homeobox A5
209464_at	2.07e-06	7.20e-08	-77879397	8064836	-17606749	AURKB	aurora kinase B
226751_at	2.07e-06	7.20e-08	77876942	8064302	0.88744212	CNRIP1	cannabinoid receptor interacting protein 1
204128_s_at	2.07e-06	7.21e-08	-77870046	80628	-148113585	RFC3	replication factor C subunit 3
236081_at	2.07e-06	7.21e-08	77869687	8062722	0.95398104	SNCA	synuclein alpha
225475_at	2.08e-06	7.27e-08	77833883	8054923	0.7722874	MIER1	MIER1 transcriptional regulator
217301_x_at	2.08e-06	7.27e-08	-77831948	8054501	-0.84183619	RBBP4	RB binding protein 4, chromatin remodeling factor
244195_at	2.09e-06	7.29e-08	-77823544	8052671	-116686108
222036_s_at	2.11e-06	7.38e-08	-77761764	8039209	-165288102	MCM4	minichromosome maintenance complex component 4
238999_at	2.13e-06	7.44e-08	77729152	8032101	158099843
225202_at	2.13e-06	7.46e-08	77714906	8028995	15477184	RHOBTB3	Rho related BTB domain containing 3
203561_at	2.16e-06	7.56e-08	77653802	8015672	164952112	FCGR2A	Fc fragment of IgG receptor IIa
200943_at	2.17e-06	7.58e-08	-77638616	801236	-0.86540054	HMGN1	high mobility group nucleosome binding domain 1
220945_x_at	2.18e-06	7.63e-08	-77608338	8005756	-0.86593539	MANSC1	MANSC domain containing 1
39582_at	2.18e-06	7.63e-08	77607135	8005493	0.68893232	CYLD	CYLD lysine 63 deubiquitinase
210139_s_at	2.19e-06	7.66e-08	77590746	8001918	10248098	PMP22	peripheral myelin protein 22
209545_s_at	2.19e-06	7.67e-08	-77585297	8000729	-0.79047763	RIPK2	receptor interacting serine/threonine kinase 2
209052_s_at	2.19e-06	7.68e-08	-77582109	8000033	-0.77212907	WHSC1	Wolf-Hirschhorn syndrome candidate 1
212636_at	2.19e-06	7.69e-08	77574788	7998436	0.82481393	QKI	QKI, KH domain containing RNA binding
215708_s_at	2.19e-06	7.69e-08	-77573488	7998152	-117189667	PRIM2B///PRIM2	primase (DNA) subunit 2 pseudogene///primase (DNA) subunit 2
201130_s_at	2.19e-06	7.72e-08	-77558039	7994781	-151008491	CDH1	cadherin 1
205022_s_at	2.20e-06	7.72e-08	7755372	7993839	11427872	FOXN3	forkhead box N3
204019_s_at	2.20e-06	7.73e-08	-77546754	7992319	-10768918	SH3YL1	SH3 and SYLF domain containing 1
1559255_a_at	2.20e-06	7.75e-08	77538135	7990438	144606948
228501_at	2.20e-06	7.75e-08	77537953	7990398	174974736	GALNT15	polypeptide N-acetylgalactosaminyltransferase 15
210414_at	2.20e-06	7.75e-08	-77537085	7990209	-108944384	FLRT1	fibronectin leucine rich transmembrane protein 1
243110_x_at	2.21e-06	7.80e-08	-77506867	7983613	-0.92846414	NPW	neuropeptide W
229358_at	2.21e-06	7.81e-08	-77504002	7982988	-271601782	IHH	indian hedgehog
226534_at	2.23e-06	7.87e-08	77467302	7974976	111363119	KITLG	KIT ligand
44783_s_at	2.23e-06	7.89e-08	-77454956	797228	-122485402	HEY1	hes related family bHLH transcription factor with YRPW motif 1
225345_s_at	2.23e-06	7.89e-08	77453725	7972011	143664052	FBXO32	F-box protein 32
201313_at	2.24e-06	7.91e-08	77440486	796912	113485296	ENO2	enolase 2
228372_at	2.24e-06	7.92e-08	7743615	7968174	115057655	C10orf128	chromosome 10 open reading frame 128
209840_s_at	2.25e-06	7.98e-08	77402422	7960807	117157083	LRRN3	leucine rich repeat neuronal 3
238151_at	2.25e-06	7.98e-08	77400029	7960285	0.88365355
231063_at	2.26e-06	8.01e-08	-77384478	7956888	-373805447
207168_s_at	2.27e-06	8.04e-08	-77366626	7952988	-0.69324273	H2AFY	H2A histone family member Y
220613_s_at	2.27e-06	8.04e-08	77365457	7952732	0.81471461	SYTL2	synaptotagmin like 2
204985_s_at	2.27e-06	8.06e-08	-77356314	7950735	-0.69778975	TRAPPC6A	trafficking protein particle complex 6A
235643_at	2.27e-06	8.07e-08	77352918	7949993	0.8055876	SAMD9L	sterile alpha motif domain containing 9 like
211695_x_at	2.28e-06	8.09e-08	-7733977	794712	-0.78558946	MUC1	mucin 1, cell surface associated
216331_at	2.28e-06	8.12e-08	77323338	7943529	10795045	ITGA7	integrin subunit alpha 7
204695_at	2.29e-06	8.13e-08	-77316716	7942082	-101303198	CDC25A	cell division cycle 25A
205908_s_at	2.29e-06	8.13e-08	7731438	7941572	154925375	OMD	osteomodulin
210371_s_at	2.29e-06	8.15e-08	-77304994	793952	-0.6608678	RBBP4	RB binding protein 4, chromatin remodeling factor
239065_at	2.29e-06	8.17e-08	-77295356	7937414	-0.97679032	DNAJC22	DnaJ heat shock protein family (Hsp40) member C22
212796_s_at	2.29e-06	8.17e-08	77291454	7936561	0.76287529	TBC1D2B	TBC1 domain family member 2B
227550_at	2.30e-06	8.19e-08	77283543	7934832	140068574	GFRA1	GDNF family receptor alpha 1
222037_at	2.30e-06	8.21e-08	-77271556	7932212	-111528087	MCM4	minichromosome maintenance complex component 4
211599_x_at	2.33e-06	8.33e-08	-77206799	7918053	-0.71695899	MET	MET proto-oncogene, receptor tyrosine kinase
1558216_at	2.35e-06	8.38e-08	77179388	7912058	0.87802523	AFAP1-AS1	AFAP1 antisense RNA 1
238868_at	2.35e-06	8.39e-08	77172793	7910616	115165316	UACA	uveal autoantigen with coiled-coil domains and ankyrin repeats
234036_x_at	2.36e-06	8.43e-08	77150071	7905645	0.77425476
226382_at	2.38e-06	8.52e-08	77101568	7895033	110538179
228042_at	2.38e-06	8.52e-08	77098848	7894438	0.73039918	ADPRH	ADP-ribosylarginine hydrolase
243933_at	2.39e-06	8.54e-08	77087091	7891865	116871356
221473_x_at	2.39e-06	8.55e-08	77086289	789169	0.63453279	SERINC3	serine incorporator 3
234672_s_at	2.39e-06	8.55e-08	-77084951	7891397	-0.72402964	NDC1	NDC1 transmembrane nucleoporin
239296_at	2.39e-06	8.55e-08	77081639	7890672	113762214
207040_s_at	2.39e-06	8.59e-08	77063515	7886705	0.96611022	ST13	suppression of tumorigenicity 13 (colon carcinoma) (Hsp70 interacting protein)
201951_at	2.39e-06	8.59e-08	-7706141	7886244	-0.82028056	ALCAM	activated leukocyte cell adhesion molecule
203068_at	2.39e-06	8.60e-08	77058403	7885586	0.87979054	KLHL21	kelch like family member 21
239680_at	2.39e-06	8.60e-08	-7705817	7885535	-0.9964447	WDR76	WD repeat domain 76
235004_at	2.42e-06	8.69e-08	-77009743	7874934	-148971387	RBM24	RNA binding motif protein 24
229506_at	2.44e-06	8.78e-08	-76963666	7864844	-0.72759695	PPM1L	protein phosphatase, Mg2+/Mn2+ dependent 1L
204485_s_at	2.45e-06	8.82e-08	-7693915	7859474	-149320722	TOM1L1	target of myb1 like 1 membrane trafficking protein
203911_at	2.46e-06	8.86e-08	-7691996	785527	-0.85676972	RAP1GAP	RAP1 GTPase activating protein
205436_s_at	2.46e-06	8.88e-08	-76909802	7853045	-178374499	H2AFX	H2A histone family member X
204929_s_at	2.46e-06	8.88e-08	76907779	7852602	0.58829539	VAMP5	vesicle associated membrane protein 5
214669_x_at	2.46e-06	8.89e-08	76906822	7852392	32092229	IGKC	immunoglobulin kappa constant
213154_s_at	2.47e-06	8.90e-08	76900064	7850911	0.52352872	BICD2	BICD cargo adaptor 2
211488_s_at	2.47e-06	8.91e-08	-76891905	7849124	-110667393	ITGB8	integrin subunit beta 8
226550_at	2.47e-06	8.92e-08	76889163	7848523	0.87003762	SLC9A7	solute carrier family 9 member A7
238036_at	2.47e-06	8.93e-08	76885502	7847721	0.92135859	SHE	Src homology 2 domain containing E
241021_at	2.47e-06	8.93e-08	-76882548	7847074	-0.68978786
211105_s_at	2.48e-06	8.97e-08	76864566	7843133	0.69612211	NFATC1	nuclear factor of activated T-cells 1
235279_at	2.50e-06	9.05e-08	76823937	7834228	0.67410584	PARVA	parvin alpha
242710_at	2.50e-06	9.05e-08	7682332	7834093	133147083
232109_at	2.50e-06	9.05e-08	-76822905	7834002	-0.74536604	UBXN10	UBX domain protein 10
230242_at	2.50e-06	9.07e-08	76810258	783123	0.77816411	NFASC	neurofascin
204334_at	2.52e-06	9.15e-08	76770262	7822461	105619565	KLF7	Kruppel like factor 7
213574_s_at	2.53e-06	9.16e-08	76766504	7821637	0.6238536	KPNB1	karyopherin subunit beta 1
213413_at	2.54e-06	9.21e-08	76742115	7816288	181081537	STON1	stonin 1
221211_s_at	2.54e-06	9.22e-08	7673552	7814842	0.87861712	MAP3K7CL	MAP3K7 C-terminal like
208675_s_at	2.55e-06	9.25e-08	-76719475	7811323	-0.78068572	DDOST	dolichyl-diphosphooligosaccharide--protein glycosyltransferase non-catalytic subunit
211429_s_at	2.55e-06	9.28e-08	-76707003	7808587	-242413842	SERPINA1	serpin family A member 1
1554287_at	2.56e-06	9.33e-08	76684039	780355	0.81772982	TRIM4	tripartite motif containing 4
217640_x_at	2.57e-06	9.34e-08	-76678631	7802363	-0.75549432	SKA1	spindle and kinetochore associated complex subunit 1
205980_s_at	2.57e-06	9.35e-08	-76673855	7801315	-171116322	PRR5-ARHGAP8///ARHGAP8	PRR5-ARHGAP8 readthrough///Rho GTPase activating protein 8
212192_at	2.57e-06	9.35e-08	76671734	780085	185874666	KCTD12	potassium channel tetramerization domain containing 12
203355_s_at	2.59e-06	9.43e-08	76634918	7792771	0.96707085	PSD3	pleckstrin and Sec7 domain containing 3
216550_x_at	2.59e-06	9.45e-08	76625333	7790668	122902633	ANKRD12	ankyrin repeat domain 12
201277_s_at	2.60e-06	9.50e-08	-76600869	7785298	-110448083	HNRNPAB	heterogeneous nuclear ribonucleoprotein A/B
242982_x_at	2.61e-06	9.54e-08	-76582307	7781224	-136455208	ITGB8	integrin subunit beta 8
1556989_at	2.64e-06	9.65e-08	-76526264	7768919	-140568737
204508_s_at	2.64e-06	9.66e-08	-76524168	7768459	-185764353	CA12	carbonic anhydrase 12
243386_at	2.64e-06	9.66e-08	-76521355	7767841	-126403307	CASZ1	castor zinc finger 1
226210_s_at	2.65e-06	9.68e-08	76512174	7765825	261509105	MEG3	maternally expressed 3 (non-protein coding)
[truncated: 52,676 more rows]
