# Supplementary material for: The Emerging Role of FAM171A2 in Gynecological Malignancies: Bioinformatic Insights from UCEC and Ovarian Cancer
Source: Int J Mol Sci. 2025 Nov 18;26(22):11126. doi: 10.3390/ijms262211126 (PMC12652445; doi:10.3390/ijms262211126)
Supplement: Supplementary file 1 [file ijms-26-11126-s001.zip › Supplementary Table S4 (GSE14407).xlsx]

## Sheet: Sayfa1
ID	adj.P.Val	P.Value	t	B	logFC	Gene.symbol	Gene.title
203413_at	2.78e-11	5.09e-16	-170281466	25341891	-486403691	NELL2	neural EGFL like 2
207016_s_at	1.31e-10	4.78e-15	-155528711	23441363	-800200421	LOC101928635///ALDH1A2	uncharacterized LOC101928635///aldehyde dehydrogenase 1 family member A2
201010_s_at	8.20e-10	4.50e-14	-141800464	21485954	-408618642	TXNIP	thioredoxin interacting protein
225171_at	1.03e-09	7.51e-14	-138806216	21033362	-385580877	ARHGAP18	Rho GTPase activating protein 18
205568_at	1.65e-08	1.73e-12	-121453314	1820846	-429389584	AQP9	aquaporin 9
205083_at	1.65e-08	1.81e-12	-121237939	18171115	-490599851	AOX1	aldehyde oxidase 1
241833_at	3.83e-08	4.91e-12	-116064908	17256334	-665453773	PEX5L	peroxisomal biogenesis factor 5 like
223597_at	5.75e-08	8.41e-12	-113339445	16760359	-732417406	ITLN1	intelectin 1
204646_at	9.29e-08	1.53e-11	-110361477	16207103	-363476051	DPYD	dihydropyrimidine dehydrogenase
201842_s_at	1.00e-07	1.83e-11	-109468029	16038776	-496720795	EFEMP1	EGF containing fibulin like extracellular matrix protein 1
239887_at	1.19e-07	2.52e-11	107916726	15743912	585631314	LOC101928554	uncharacterized LOC101928554
207761_s_at	1.19e-07	2.62e-11	-107726902	15707604	-318563414	METTL7A	methyltransferase like 7A
204365_s_at	1.50e-07	3.80e-11	-105937	15362794	-588106708	REEP1	receptor accessory protein 1
203908_at	1.50e-07	3.83e-11	-105889175	1535352	-459918334	SLC4A4	solute carrier family 4 member 4
209172_s_at	1.69e-07	4.63e-11	104984718	15177527	390445149	CENPF	centromere protein F
209437_s_at	1.96e-07	5.74e-11	103958476	14976448	511917689	SPON1	spondin 1
212096_s_at	2.37e-07	7.37e-11	-102779451	14743603	-318640054	MTUS1	microtubule associated tumor suppressor 1
230319_at	2.90e-07	9.54e-11	-101563494	145014	-478730658
229160_at	3.10e-07	1.08e-10	-100993448	1438713	-471221541	MUM1L1	MUM1 like 1
227758_at	3.29e-07	1.20e-10	-100475737	14282949	-374992338	RERG	RAS like estrogen regulated growth inhibitor
228245_s_at	3.60e-07	1.38e-10	9983536	14153553	34228742	LOC100509445///LOC728715///OVOS///OVOS2	uncharacterized LOC100509445///ovostatin homolog 2///ovostatin///ovostatin 2
218585_s_at	4.20e-07	1.69e-10	98907277	13964977	322300687	DTL	denticleless E3 ubiquitin protein ligase homolog
214945_at	4.56e-07	1.92e-10	-9832952	13846957	-426894378	LOC101930363///LOC101928349///LOC100507387///FAM153C///FAM153A///FAM153B	uncharacterized LOC101930363///uncharacterized LOC101928349///uncharacterized LOC100507387///family with sequence similarity 153, member C///family with sequence similarity 153 member A///family with sequence similarity 153 member B
213693_s_at	5.97e-07	2.62e-10	9689805	1355247	500959119	MUC1	mucin 1, cell surface associated
238512_at	6.77e-07	3.09e-10	-96143975	13396146	-593037063	WNT2B	Wnt family member 2B
226789_at	7.92e-07	3.87e-10	-95129166	13184464	-319182994	EMB	embigin
204417_at	7.92e-07	4.00e-10	-94985211	13154315	-221217845	GALC	galactosylceramidase
208450_at	7.92e-07	4.05e-10	-94922069	13141081	-480514857	LGALS2	galectin 2
1552487_a_at	8.06e-07	4.27e-10	-94683873	13091106	-710951987	BNC1	basonuclin 1
204072_s_at	8.35e-07	4.58e-10	-94370158	1302516	-32486448	FRY	FRY microtubule binding protein
222910_s_at	8.36e-07	4.74e-10	-94217743	12993069	-469824038	PEX5L	peroxisomal biogenesis factor 5 like
203755_at	8.44e-07	4.94e-10	94035464	12954646	308858185	BUB1B	BUB1 mitotic checkpoint serine/threonine kinase B
237197_at	9.12e-07	5.59e-10	93478294	12836897	342660484
223307_at	9.12e-07	5.67e-10	93419234	12824389	340002045	CDCA3	cell division cycle associated 3
225166_at	9.26e-07	6.03e-10	-93144609	1276616	-401383398	ARHGAP18	Rho GTPase activating protein 18
209116_x_at	9.26e-07	6.25e-10	-92981574	1273154	-713317592	HBB	hemoglobin subunit beta
222962_s_at	9.26e-07	6.27e-10	92971655	12729433	448513275	MCM10	minichromosome maintenance 10 replication initiation factor
226186_at	9.57e-07	6.73e-10	-9265531	12662141	-41459422	TMOD2	tropomodulin 2
1569361_a_at	9.57e-07	6.93e-10	92525653	12634519	360012631	LOC100129098	translation initiation factor IF-2
204026_s_at	9.57e-07	7.00e-10	92477773	12624312	326607584	ZWINT	ZW10 interacting kinetochore protein
228973_at	9.98e-07	7.58e-10	-92129866	12550048	-344408931	DLG2	discs large MAGUK scaffold protein 2
208511_at	9.98e-07	8.01e-10	91883785	12497412	290904589	PTTG3P	pituitary tumor-transforming 3, pseudogene
201278_at	9.98e-07	8.06e-10	-9185698	12491673	-310960613	LOC101926921///DAB2	uncharacterized LOC101926921///DAB2, clathrin adaptor protein
202158_s_at	9.98e-07	8.12e-10	-91821987	1248418	-276314027	CELF2	CUGBP, Elav-like family member 2
204359_at	9.98e-07	8.21e-10	-9177215	12473504	-383600071	LOC100506718///FLRT2	uncharacterized LOC100506718///fibronectin leucine rich transmembrane protein 2
201843_s_at	1.04e-06	8.83e-10	-91451347	124047	-526912582	EFEMP1	EGF containing fibulin like extracellular matrix protein 1
206373_at	1.04e-06	8.90e-10	91418528	12397653	685684063	ZIC1	Zic family member 1
202157_s_at	1.07e-06	9.48e-10	-91141062	12338008	-341136569	CELF2	CUGBP, Elav-like family member 2
221207_s_at	1.07e-06	9.56e-10	-91103645	12329956	-321837491	NBEA	neurobeachin
239272_at	1.08e-06	9.83e-10	-90977753	1230285	-45523817	MMP28	matrix metallopeptidase 28
1562736_at	1.13e-06	1.06e-09	-9065808	12233915	-61601038	LHX9	LIM homeobox 9
212097_at	1.15e-06	1.10e-09	-90498151	12199372	-320605073	CAV1	caveolin 1
217232_x_at	1.18e-06	1.15e-09	-90297015	12155875	-560844967	HBB	hemoglobin subunit beta
203695_s_at	1.22e-06	1.22e-09	-90040105	1210023	-340760806	DFNA5	DFNA5, deafness associated tumor suppressor
213993_at	1.22e-06	1.23e-09	9000915	12093519	376558006	SPON1	spondin 1
203789_s_at	1.25e-06	1.28e-09	-8982016	12052514	-385921819	SEMA3C	semaphorin 3C
222722_at	1.25e-06	1.31e-09	-89735695	12034171	-656325754	OGN	osteoglycin
201535_at	1.26e-06	1.34e-09	-89625679	12010263	-239869322	UBL3	ubiquitin like 3
213397_x_at	1.39e-06	1.49e-09	-89144851	11905566	-435890658	RNASE4	ribonuclease A family member 4
206458_s_at	1.39e-06	1.52e-09	-89063815	11887888	-544965827	WNT2B	Wnt family member 2B
225173_at	1.40e-06	1.56e-09	-88963022	11865885	-399210997	ARHGAP18	Rho GTPase activating protein 18
211494_s_at	1.47e-06	1.67e-09	-88666765	11801129	-433823848	SLC4A4	solute carrier family 4 member 4
226425_at	1.55e-06	1.79e-09	-88369784	11736086	-288163737	CLIP4	CAP-Gly domain containing linker protein family member 4
229538_s_at	1.56e-06	1.85e-09	88221248	11703505	367031905	IQGAP3	IQ motif containing GTPase activating protein 3
205334_at	1.56e-06	1.85e-09	88212224	11701525	401150715	S100A1	S100 calcium binding protein A1
219049_at	1.69e-06	2.04e-09	-87792687	11609321	-401198779	CSGALNACT1	chondroitin sulfate N-acetylgalactosaminyltransferase 1
201117_s_at	1.84e-06	2.26e-09	-87356489	11513182	-287113103	CPE	carboxypeptidase E
223883_s_at	1.91e-06	2.38e-09	-8713535	11464336	-499190436	STK31	serine/threonine kinase 31
203180_at	1.94e-06	2.45e-09	-87001841	11434811	-418605158	ALDH1A3	aldehyde dehydrogenase 1 family member A3
205110_s_at	2.09e-06	2.67e-09	-86635396	1135364	-368852571	FGF13	fibroblast growth factor 13
204364_s_at	2.10e-06	2.72e-09	-86553707	11335518	-425093673	REEP1	receptor accessory protein 1
228955_at	2.18e-06	2.87e-09	86330206	11285887	256581703	LRP8	LDL receptor related protein 8
229490_s_at	2.18e-06	2.91e-09	86274447	11273494	391819102
218039_at	2.23e-06	3.01e-09	86121065	11239378	304084817	NUSAP1	nucleolar and spindle associated protein 1
223748_at	2.27e-06	3.11e-09	85986693	11209463	507974875	SLC4A11	solute carrier family 4 member 11
204793_at	2.30e-06	3.19e-09	-85874521	1118447	-271393586	GPRASP1	G protein-coupled receptor associated sorting protein 1
239381_at	2.38e-06	3.35e-09	8566897	11138623	347301142	KLK7	kallikrein related peptidase 7
205289_at	2.40e-06	3.47e-09	-85510386	11103209	-363343115	BMP2	bone morphogenetic protein 2
214930_at	2.40e-06	3.47e-09	-85510308	11103192	-399655286	SLITRK5	SLIT and NTRK like family member 5
212586_at	2.60e-06	3.81e-09	-85121935	11016309	-222229021	CAST	calpastatin
208933_s_at	2.68e-06	3.97e-09	-84941647	10975902	-280145869	LGALS8	galectin 8
221031_s_at	2.71e-06	4.10e-09	84800385	10944208	326336709	APOLD1	apolipoprotein L domain containing 1
201847_at	2.71e-06	4.11e-09	-84797177	10943488	-248948286	LIPA	lipase A, lysosomal acid type
214961_at	2.75e-06	4.23e-09	-84675148	10916085	-379539074	MTUS2	microtubule associated tumor suppressor candidate 2
38158_at	2.76e-06	4.29e-09	84615308	1090264	303725129	ESPL1	extra spindle pole bodies like 1, separase
223923_at	2.79e-06	4.41e-09	-84491737	10874858	-44410803	C21orf62	chromosome 21 open reading frame 62
208848_at	2.79e-06	4.45e-09	-84453834	10866332	-279591269	ADH5	alcohol dehydrogenase 5 (class III), chi polypeptide
230943_at	2.79e-06	4.48e-09	84426618	10860209	525235079	SOX17	SRY-box 17
238625_at	2.79e-06	4.57e-09	-84349055	10842752	-483732312	C1orf168	chromosome 1 open reading frame 168
218755_at	2.79e-06	4.60e-09	84317211	10835583	341783553	KIF20A	kinesin family member 20A
220432_s_at	2.79e-06	4.65e-09	-84274091	10825872	-266135773	CYP39A1	cytochrome P450 family 39 subfamily A member 1
210512_s_at	2.89e-06	4.86e-09	84080245	10782185	286746003	VEGFA	vascular endothelial growth factor A
201250_s_at	3.00e-06	5.10e-09	83883371	10737759	327269446	SLC2A1	solute carrier family 2 member 1
206007_at	3.03e-06	5.22e-09	-837862	10715811	-548447143	PRG4	proteoglycan 4
229414_at	3.15e-06	5.47e-09	-83586345	10670626	-349057977	PITPNC1	phosphatidylinositol transfer protein, cytoplasmic 1
204641_at	3.20e-06	5.61e-09	83477764	10646053	312679342	NEK2	NIMA related kinase 2
201890_at	3.24e-06	5.74e-09	8337846	10623564	321270754	RRM2	ribonucleotide reductase regulatory subunit M2
239708_at	3.25e-06	5.83e-09	-83318689	10610021	-4622813
1554547_at	3.26e-06	5.90e-09	-83263622	1059754	-251942531	FAM13C	family with sequence similarity 13 member C
227705_at	3.55e-06	6.49e-09	-82864858	10507024	-497008801	TCEAL7	transcription elongation factor A like 7
213994_s_at	3.55e-06	6.55e-09	82823591	10497644	322158908	SPON1	spondin 1
235210_s_at	3.55e-06	6.65e-09	-82765172	1048436	-327900536	SBSPON	somatomedin B and thrombospondin type 1 domain containing
204817_at	3.55e-06	6.71e-09	82723102	10474791	25744886	ESPL1	extra spindle pole bodies like 1, separase
201116_s_at	3.55e-06	6.75e-09	-82698601	10469217	-304245573	CPE	carboxypeptidase E
204086_at	3.76e-06	7.23e-09	82413768	10404353	411650071	PRAME	preferentially expressed antigen in melanoma
1563533_at	3.78e-06	7.33e-09	-82352242	10390326	-607200922	GADL1	glutamate decarboxylase like 1
226682_at	3.81e-06	7.46e-09	-82279434	10373721	-194315117	RORA	RAR related orphan receptor A
202037_s_at	3.85e-06	7.60e-09	-82201147	10355857	-588642216	SFRP1	secreted frizzled related protein 1
219909_at	3.95e-06	7.92e-09	-8202878	10316494	-429298642	MMP28	matrix metallopeptidase 28
228708_at	3.95e-06	7.96e-09	-82010614	10312343	-350729306	RAB27B	RAB27B, member RAS oncogene family
222039_at	3.97e-06	8.05e-09	81961597	1030114	261703578	KIF18B	kinesin family member 18B
232278_s_at	4.07e-06	8.33e-09	8181772	10268237	417191803	DEPDC1	DEP domain containing 1
209763_at	4.10e-06	8.49e-09	-81737686	10249921	-54232821	CHRDL1	chordin like 1
210052_s_at	4.10e-06	8.55e-09	81711612	10243952	324540699	TPX2	TPX2, microtubule nucleation factor
230109_at	4.13e-06	8.70e-09	-81639123	10227352	-505865707	PDE7B	phosphodiesterase 7B
206542_s_at	4.48e-06	9.53e-09	-81259385	10140268	-359659497	SMARCA2	SWI/SNF related, matrix associated, actin dependent regulator of chromatin, subfamily a, member 2
205480_s_at	4.48e-06	9.64e-09	-81208386	10128557	-25548438	UGP2	UDP-glucose pyrophosphorylase 2
212244_at	4.48e-06	9.68e-09	-81193169	10125062	-257498716	GCOM1///POLR2M	GRINL1A complex locus 1///RNA polymerase II subunit M
214753_at	4.55e-06	9.90e-09	-81097384	10103054	-360373773	N4BP2L2	NEDD4 binding protein 2 like 2
213258_at	4.57e-06	1.00e-08	-81038054	10089415	-289318908	TFPI	tissue factor pathway inhibitor
229529_at	4.57e-06	1.01e-08	-81007498	10082389	-394867812	TCF21	transcription factor 21
202095_s_at	4.58e-06	1.03e-08	80944565	10067914	378451547	BIRC5	baculoviral IAP repeat containing 5
225575_at	4.58e-06	1.03e-08	-80928362	10064187	-296600968	LIFR	leukemia inhibitory factor receptor alpha
228868_x_at	4.72e-06	1.07e-08	80778012	10029579	375342168	CDT1	chromatin licensing and DNA replication factor 1
218355_at	4.76e-06	1.09e-08	8070684	10013185	353357223	KIF4A	kinesin family member 4A
209408_at	4.94e-06	1.14e-08	80515992	9969189	293228595	KIF2C	kinesin family member 2C
237974_at	5.01e-06	1.16e-08	-80427208	9948704	-479425739	MIR4454///ABHD12B	microRNA 4454///abhydrolase domain containing 12B
218662_s_at	5.15e-06	1.21e-08	80277039	9914029	323356638	NCAPG	non-SMC condensin I complex subunit G
238878_at	5.19e-06	1.22e-08	-80218003	9900389	-521281977	ARX	aristaless related homeobox
210746_s_at	5.20e-06	1.24e-08	-80172633	9889903	-458850323	EPB42	erythrocyte membrane protein band 4.2
204719_at	5.20e-06	1.25e-08	-80143018	9883057	-642840621	ABCA8	ATP binding cassette subfamily A member 8
217590_s_at	5.30e-06	1.28e-08	-80031941	9857367	-446673337	TRPA1	transient receptor potential cation channel subfamily A member 1
208079_s_at	5.32e-06	1.29e-08	79985528	9846627	309374609	AURKA	aurora kinase A
204753_s_at	5.32e-06	1.31e-08	-79927859	9833279	-406716379	HLF	HLF, PAR bZIP transcription factor
213456_at	5.32e-06	1.31e-08	-79927433	9833181	-480508986	SOSTDC1	sclerostin domain containing 1
223084_s_at	5.57e-06	1.39e-08	-79700156	9780527	-231754179	CCNDBP1	cyclin D1 binding protein 1
209479_at	5.57e-06	1.40e-08	-79660886	9771422	-219585288	CCDC28A	coiled-coil domain containing 28A
226875_at	5.57e-06	1.41e-08	-79643128	9767304	-31580513	DOCK11	dedicator of cytokinesis 11
203323_at	5.61e-06	1.43e-08	-79589214	9754799	-395632092	CAV2	caveolin 2
214724_at	5.62e-06	1.44e-08	-79548013	9745239	-340936636	DIXDC1	DIX domain containing 1
219105_x_at	5.71e-06	1.50e-08	79384215	9707211	246132582	ORC6	origin recognition complex subunit 6
244241_x_at	5.71e-06	1.50e-08	79377295	9705604	266859072
207808_s_at	5.71e-06	1.50e-08	-79365591	9702885	-280470146	PROS1	protein S (alpha)
205498_at	5.71e-06	1.51e-08	-79338801	9696661	-335998722	GHR	growth hormone receptor
209090_s_at	5.71e-06	1.52e-08	-79310755	9690144	-20163508	SH3GLB1	SH3 domain containing GRB2 like endophilin B1
238332_at	5.71e-06	1.53e-08	-79291275	9685617	-279236829	ANKRD29	ankyrin repeat domain 29
211896_s_at	5.71e-06	1.53e-08	-79283539	9683819	-490639447	DCN	decorin
226773_at	5.93e-06	1.60e-08	-79101435	964147	-293537819	PPM1K	protein phosphatase, Mg2+/Mn2+ dependent 1K
212023_s_at	6.01e-06	1.64e-08	78998072	9617412	37869883	MKI67	marker of proliferation Ki-67
209612_s_at	6.01e-06	1.65e-08	-78977907	9612717	-580156146	ADH1B	alcohol dehydrogenase 1B (class I), beta polypeptide
234118_at	6.01e-06	1.66e-08	-78960523	9608669	-450439841
1560049_at	6.12e-06	1.70e-08	-78860719	9585419	-352180717
206140_at	6.12e-06	1.71e-08	-78830149	9578295	-639499766	LHX2	LIM homeobox 2
1554007_at	6.15e-06	1.73e-08	-7878643	9568104	-330088552
219895_at	6.16e-06	1.75e-08	-78753752	9560485	-424674475	TMEM255A	transmembrane protein 255A
225283_at	6.37e-06	1.82e-08	-78574402	9518642	-297178539	ARRDC4	arrestin domain containing 4
236840_at	6.37e-06	1.84e-08	78542246	9511136	351010157	C12orf56	chromosome 12 open reading frame 56
230661_at	6.37e-06	1.84e-08	-78535206	9509492	-40338756	LOC286191	uncharacterized LOC286191
236302_at	6.69e-06	1.94e-08	-78310542	9457001	-430732983	PPM1E	protein phosphatase, Mg2+/Mn2+ dependent 1E
228863_at	6.71e-06	1.96e-08	-78271422	9447854	-370683957	PCDH17	protocadherin 17
234103_at	6.72e-06	1.98e-08	-78238793	9440222	-486153205	KCNT2	potassium sodium-activated channel subfamily T member 2
218730_s_at	6.82e-06	2.02e-08	-7814457	9418177	-474543974	OGN	osteoglycin
205100_at	6.82e-06	2.03e-08	-78129044	9414544	-412102703	GFPT2	glutamine-fructose-6-phosphate transaminase 2
201426_s_at	6.89e-06	2.07e-08	-78062957	9399073	-277820638	VIM	vimentin
204959_at	6.92e-06	2.10e-08	-78002203	9384844	-354734023	MNDA	myeloid cell nuclear differentiation antigen
209613_s_at	6.92e-06	2.10e-08	-77993601	938283	-645016228	ADH1B	alcohol dehydrogenase 1B (class I), beta polypeptide
226534_at	6.97e-06	2.14e-08	-77926628	9367138	-279845916	KITLG	KIT ligand
205024_s_at	6.97e-06	2.14e-08	77913087	9363965	216648632	RAD51	RAD51 recombinase
203685_at	6.99e-06	2.16e-08	-77881589	9356583	-334831023	BCL2	BCL2, apoptosis regulator
33323_r_at	7.00e-06	2.18e-08	77850569	9349311	332538247	SFN	stratifin
205290_s_at	7.01e-06	2.20e-08	-77813214	9340552	-42916668	BMP2	bone morphogenetic protein 2
204653_at	7.01e-06	2.20e-08	77798127	9337014	476593732	TFAP2A	transcription factor AP-2 alpha
209447_at	7.04e-06	2.23e-08	-77752707	9326361	-270097755	SYNE1	spectrin repeat containing nuclear envelope protein 1
219304_s_at	7.08e-06	2.26e-08	-77697207	9313339	-458076949	PDGFD	platelet derived growth factor D
209836_x_at	7.08e-06	2.27e-08	77683258	9310066	253047331	BOLA2B///BOLA2	bolA family member 2B///bolA family member 2
222453_at	7.23e-06	2.34e-08	-77554847	9279918	-347337866	CYBRD1	cytochrome b reductase 1
200005_at	7.23e-06	2.34e-08	-77553661	927964	-200626166	EIF3D	eukaryotic translation initiation factor 3 subunit D
203074_at	7.27e-06	2.37e-08	-7750461	9268118	-496028156	ANXA8L1///ANXA8	annexin A8-like 1///annexin A8
202954_at	7.37e-06	2.42e-08	7742023	924829	253923324	UBE2C	ubiquitin conjugating enzyme E2 C
206262_at	7.37e-06	2.43e-08	-77405643	9244861	-395083959	ADH1C	alcohol dehydrogenase 1C (class I), gamma polypeptide
241672_at	7.38e-06	2.44e-08	-77378566	9238495	-463378353	SERTM1	serine rich and transmembrane domain containing 1
220543_at	7.52e-06	2.50e-08	-77277317	9214684	-330280997	C21orf62	chromosome 21 open reading frame 62
227148_at	7.56e-06	2.54e-08	-77213533	9199676	-273606768	PLEKHH2	pleckstrin homology, MyTH4 and FERM domain containing H2
203688_at	7.56e-06	2.54e-08	-77210881	9199052	-215975628	PKD2	polycystin 2, transient receptor potential cation channel
210731_s_at	7.60e-06	2.57e-08	-77166797	9188675	-229956695	LGALS8	galectin 8
209642_at	7.88e-06	2.69e-08	76981683	9145075	395333089	BUB1	BUB1 mitotic checkpoint serine/threonine kinase
204469_at	7.88e-06	2.70e-08	-76964631	9141057	-35199432	PTPRZ1	protein tyrosine phosphatase, receptor type Z1
234018_s_at	7.88e-06	2.71e-08	-76953612	9138459	-470861229	SEL1L2	SEL1L2 ERAD E3 ligase adaptor subunit
243237_at	8.07e-06	2.79e-08	-7683907	9111453	-33616354	CFAP221	cilia and flagella associated protein 221
226355_at	8.53e-06	2.96e-08	76590349	9052747	359097311	POC1A	POC1 centriolar protein A
229622_at	8.66e-06	3.03e-08	76505707	9032749	41344046	ERFE	erythroferrone
202705_at	8.79e-06	3.09e-08	76424694	90136	320762681	CCNB2	cyclin B2
213309_at	8.81e-06	3.11e-08	-76395079	9006597	-290334618	PLCL2	phospholipase C like 2
204170_s_at	8.83e-06	3.16e-08	76326025	8990264	286869791	CKS2	CDC28 protein kinase regulatory subunit 2
212195_at	8.83e-06	3.16e-08	-76325092	8990044	-247523046	IL6ST	interleukin 6 signal transducer
244447_at	8.83e-06	3.17e-08	-76322888	8989522	-32238599
211696_x_at	8.90e-06	3.21e-08	-76272531	8977607	-460500744	HBB	hemoglobin subunit beta
213523_at	9.35e-06	3.39e-08	7605006	8924927	370945345	CCNE1	cyclin E1
217892_s_at	9.41e-06	3.43e-08	-76003452	8913882	-209560349	LIMA1	LIM domain and actin binding 1
228554_at	9.57e-06	3.55e-08	-75864162	8880855	-436153133	PGR	progesterone receptor
205433_at	9.57e-06	3.55e-08	-75861277	888017	-551658163	BCHE	butyrylcholinesterase
219778_at	9.57e-06	3.55e-08	-7585418	8878487	-294956776	ZFPM2	zinc finger protein, FOG family member 2
203156_at	9.57e-06	3.56e-08	-75847137	8876816	-209232963	AKAP11	A-kinase anchoring protein 11
220303_at	9.57e-06	3.57e-08	-75837067	8874427	-337044973	PDZD3	PDZ domain containing 3
208935_s_at	9.61e-06	3.60e-08	-7579974	8865571	-251203541	LGALS8	galectin 8
209469_at	9.63e-06	3.63e-08	-75771109	8858776	-483692642	GPM6A	glycoprotein M6A
242406_at	9.76e-06	3.69e-08	75697652	8841339	457773268
208944_at	1.01e-05	3.84e-08	-75537896	880339	-224699531	TGFBR2	transforming growth factor beta receptor 2
239639_at	1.02e-05	3.89e-08	75485914	8791034	464725086
235723_at	1.06e-05	4.09e-08	-75288734	8744133	-353804322	BNC2	basonuclin 2
203914_x_at	1.08e-05	4.18e-08	-75197486	8722411	-328309753	HPGD	hydroxyprostaglandin dehydrogenase 15-(NAD)
214282_at	1.11e-05	4.29e-08	75091402	8697143	458629964
207302_at	1.11e-05	4.32e-08	-75066993	8691327	-570905232	SGCG	sarcoglycan gamma
206032_at	1.11e-05	4.33e-08	-75052861	8687959	-461968473	DSC3	desmocollin 3
211675_s_at	1.11e-05	4.37e-08	-75018637	8679802	-222918803	MDFIC	MyoD family inhibitor domain containing
208146_s_at	1.12e-05	4.42e-08	-74976523	8669762	-242111436	CPVL	carboxypeptidase, vitellogenic like
227289_at	1.12e-05	4.45e-08	-74942246	8661589	-333634581	PCDH17	protocadherin 17
213228_at	1.13e-05	4.51e-08	-74889792	8649079	-381593542	PDE8B	phosphodiesterase 8B
219747_at	1.13e-05	4.53e-08	-74874584	8645451	-399193984	NDNF	neuron derived neurotrophic factor
223075_s_at	1.13e-05	4.53e-08	74874222	8645365	387574947	AIF1L	allograft inflammatory factor 1 like
204836_at	1.18e-05	4.78e-08	74656244	8593332	401894894	GLDC	glycine decarboxylase
231906_at	1.19e-05	4.83e-08	-74619751	8584615	-292504873	HOXD8	homeobox D8
229380_at	1.19e-05	4.86e-08	-74592805	8578177	-361362543	ILDR2	immunoglobulin like domain containing receptor 2
243021_at	1.20e-05	4.90e-08	74557957	856985	302112503	LOC102724312	uncharacterized LOC102724312
225060_at	1.21e-05	4.97e-08	-74503207	8556763	-25897844	LRP11	LDL receptor related protein 11
233955_x_at	1.25e-05	5.18e-08	74336424	8516873	371217139	CXXC5	CXXC finger protein 5
238649_at	1.26e-05	5.26e-08	-74275261	8502236	-346390941	PITPNC1	phosphatidylinositol transfer protein, cytoplasmic 1
202174_s_at	1.26e-05	5.27e-08	-74267196	8500305	-238883981	PCM1	pericentriolar material 1
231043_at	1.27e-05	5.34e-08	-74212322	8487167	-215536552	CFAP221	cilia and flagella associated protein 221
208671_at	1.27e-05	5.34e-08	-7420975	8486551	-279408491	SERINC1	serine incorporator 1
236947_at	1.35e-05	5.72e-08	-7393768	8421353	-32176159
214005_at	1.37e-05	5.81e-08	73877396	8406893	221642516	GGCX	gamma-glutamyl carboxylase
204818_at	1.37e-05	5.85e-08	-7384922	8400133	-438080171	HSD17B2	hydroxysteroid 17-beta dehydrogenase 2
217437_s_at	1.43e-05	6.16e-08	-73638441	834953	-379557497	TACC1	transforming acidic coiled-coil containing protein 1
223734_at	1.43e-05	6.17e-08	-73636706	8349113	-487474821	MGARP	mitochondria localized glutamic acid rich protein
238478_at	1.45e-05	6.27e-08	-73571078	8333345	-250255632	BNC2	basonuclin 2
228273_at	1.54e-05	6.70e-08	73303439	8268981	299640664	PRR11	proline rich 11
1570261_at	1.54e-05	6.71e-08	73296041	82672	382684027
225242_s_at	1.55e-05	6.76e-08	-73271137	8261206	-233177791	CCDC80	coiled-coil domain containing 80
203259_s_at	1.62e-05	7.11e-08	-73068424	8212384	-210167136	HDDC2	HD domain containing 2
227554_at	1.63e-05	7.20e-08	-73013975	8199261	-229957446	MAGI2-AS3	MAGI2 antisense RNA 3
201301_s_at	1.63e-05	7.24e-08	-72996992	8195167	-236412825	ANXA4	annexin A4
208949_s_at	1.67e-05	7.44e-08	-72885543	8168292	-176241418	LGALS3	lectin, galactoside binding soluble 3
241450_at	1.70e-05	7.57e-08	-72815119	8151301	-349535864	RSPO1	R-spondin 1
227193_at	1.70e-05	7.62e-08	-72788666	8144917	-270011719	SLC30A4	solute carrier family 30 member 4
206125_s_at	1.72e-05	7.75e-08	72723463	8129178	331858194	KLK8	kallikrein related peptidase 8
227911_at	1.77e-05	8.00e-08	-72597561	8098771	-247889924	ARHGAP28	Rho GTPase activating protein 28
121_at	1.78e-05	8.08e-08	72559448	8089562	272704711	PAX8	paired box 8
1554438_at	1.78e-05	8.12e-08	72537022	8084143	307520841	KIAA1217	KIAA1217
218883_s_at	1.81e-05	8.26e-08	72470631	8068094	204945439	CENPU	centromere protein U
203881_s_at	1.83e-05	8.38e-08	-7241071	8053606	-252626101	DMD	dystrophin
209262_s_at	1.85e-05	8.52e-08	72347376	8038286	29506958	NR2F6	nuclear receptor subfamily 2 group F member 6
213817_at	1.89e-05	8.73e-08	-72251174	8015006	-305539947	IRAK3	interleukin 1 receptor associated kinase 3
224516_s_at	1.98e-05	9.19e-08	72044176	7964875	267289917	CXXC5	CXXC finger protein 5
218694_at	1.98e-05	9.29e-08	-71999986	7954165	-2206937	ARMCX1	armadillo repeat containing, X-linked 1
202598_at	1.98e-05	9.34e-08	71981202	7949613	211842323	S100A13	S100 calcium binding protein A13
209348_s_at	1.98e-05	9.34e-08	-71978822	7949036	-20688948	MAF	MAF bZIP transcription factor
203065_s_at	1.98e-05	9.37e-08	-71970078	7946916	-239135817	CAV1	caveolin 1
204032_at	1.98e-05	9.38e-08	-71963509	7945324	-236364555	BCAR3	breast cancer anti-estrogen resistance 3
206074_s_at	2.09e-05	9.92e-08	71743447	7891944	332207276	HMGA1	high mobility group AT-hook 1
217771_at	2.10e-05	1.00e-07	-71707129	7883128	-218161756	GOLM1	golgi membrane protein 1
236141_at	2.11e-05	1.01e-07	-71668548	7873762	-354701745	HAND2-AS1	HAND2 antisense RNA 1 (head to head)
210139_s_at	2.12e-05	1.02e-07	-71634493	7865492	-34835449	PMP22	peripheral myelin protein 22
214719_at	2.14e-05	1.03e-07	-71576443	7851393	-189379434	SLC46A3	solute carrier family 46 member 3
203786_s_at	2.17e-05	1.05e-07	-71502005	7833307	-25127207	TPD52L1	tumor protein D52-like 1
201008_s_at	2.21e-05	1.08e-07	-71423174	7814145	-312342917	TXNIP	thioredoxin interacting protein
227178_at	2.22e-05	1.08e-07	-71389839	780604	-227196774	CELF2	CUGBP, Elav-like family member 2
218792_s_at	2.23e-05	1.09e-07	71359501	7798662	302452582	BSPRY	B-box and SPRY domain containing
219412_at	2.29e-05	1.13e-07	-71239382	776944	-435683505	RAB38	RAB38, member RAS oncogene family
202363_at	2.36e-05	1.17e-07	-71095311	7734366	-482941626	SPOCK1	sparc/osteonectin, cwcv and kazal-like domains proteoglycan (testican) 1
210220_at	2.37e-05	1.18e-07	7107126	7728508	395800672	FZD2	frizzled class receptor 2
219650_at	2.37e-05	1.18e-07	71042385	7721475	355631818	ERCC6L	ERCC excision repair 6 like, spindle assembly checkpoint helicase
223384_s_at	2.37e-05	1.19e-07	-7103609	7719941	-258761441	TRIM4	tripartite motif containing 4
204755_x_at	2.37e-05	1.19e-07	-71035325	7719755	-348329538	HLF	HLF, PAR bZIP transcription factor
212807_s_at	2.38e-05	1.20e-07	71002408	7711735	318517285	SORT1	sortilin 1
214708_at	2.41e-05	1.22e-07	70935048	7695319	284616157	SNTB1	syntrophin beta 1
212741_at	2.43e-05	1.23e-07	-70877714	7681342	-277731105	MAOA	monoamine oxidase A
209488_s_at	2.43e-05	1.24e-07	-70871826	7679907	-356362974	RBPMS	RNA binding protein with multiple splicing
212949_at	2.43e-05	1.24e-07	70857417	7676393	368054927	NCAPH	non-SMC condensin I complex subunit H
226420_at	2.46e-05	1.26e-07	70797556	7661794	493259787	MECOM	MDS1 and EVI1 complex locus
218854_at	2.50e-05	1.28e-07	-70719048	7642641	-272775832	DSE	dermatan sulfate epimerase
238021_s_at	2.52e-05	1.30e-07	-70668584	7630326	-425266873	CRNDE	colorectal neoplasia differentially expressed (non-protein coding)
242669_at	2.53e-05	1.31e-07	-70637529	7622745	-240722813	UFM1	ubiquitin fold modifier 1
235061_at	2.53e-05	1.32e-07	-70615908	7617466	-312823039	PPM1K	protein phosphatase, Mg2+/Mn2+ dependent 1K
203892_at	2.53e-05	1.32e-07	70614206	7617051	317675115	WFDC2	WAP four-disulfide core domain 2
33322_i_at	2.53e-05	1.32e-07	70600162	7613622	287266923	SFN	stratifin
222680_s_at	2.55e-05	1.34e-07	70551675	7601781	300147635	DTL	denticleless E3 ubiquitin protein ligase homolog
213094_at	2.56e-05	1.35e-07	-70523252	7594839	-240287755	ADGRG6	adhesion G protein-coupled receptor G6
240245_at	2.56e-05	1.35e-07	-70518724	7593733	-285929276
204235_s_at	2.57e-05	1.36e-07	-70489412	7586573	-233140338	GULP1	GULP, engulfment adaptor PTB domain containing 1
234464_s_at	2.58e-05	1.37e-07	70458091	757892	17152218	EME1	essential meiotic structure-specific endonuclease 1
211381_x_at	2.58e-05	1.38e-07	70442196	7575036	300369718	SPAG11A///SPAG11B	sperm associated antigen 11A///sperm associated antigen 11B
237167_at	2.58e-05	1.38e-07	70422884	7570317	201613138	KIAA1217	KIAA1217
228568_at	2.69e-05	1.45e-07	-70250613	7528197	-215441174	MYZAP	myocardial zonula adherens protein
1553998_at	2.70e-05	1.46e-07	-70222857	7521407	-403345819	DMRTC1B///DMRTC1	DMRT like family C1B///DMRT like family C1
227934_at	2.70e-05	1.46e-07	-70215702	7519656	-192559623	KPNA5	karyopherin subunit alpha 5
210968_s_at	2.90e-05	1.57e-07	-69917908	7446745	-204076137	RTN4	reticulon 4
209706_at	2.98e-05	1.63e-07	-69789708	7415323	-387431786	NKX3-1	NK3 homeobox 1
209621_s_at	3.04e-05	1.66e-07	-69701883	7393786	-323047876	PDLIM3	PDZ and LIM domain 3
226473_at	3.04e-05	1.67e-07	69692201	7391411	258169723	CBX2	chromobox 2
1553169_at	3.05e-05	1.68e-07	-69660174	7383554	-438915679	LRRN4	leucine rich repeat neuronal 4
204049_s_at	3.09e-05	1.71e-07	-69604308	7369846	-23572944	PHACTR2	phosphatase and actin regulator 2
1555862_s_at	3.10e-05	1.72e-07	6957252	7362044	408922097	MICALL2	MICAL like 2
238454_at	3.12e-05	1.74e-07	-69535102	7352859	-328469103	ZNF540	zinc finger protein 540
219010_at	3.13e-05	1.75e-07	69509703	7346623	32938179	C1orf106	chromosome 1 open reading frame 106
229498_at	3.15e-05	1.76e-07	-69476422	7338451	-236835266	MBNL3	muscleblind like splicing regulator 3
203060_s_at	3.19e-05	1.79e-07	-6940875	732183	-299172212	PAPSS2	3'-phosphoadenosine 5'-phosphosulfate synthase 2
202554_s_at	3.25e-05	1.83e-07	-69325121	7301282	-36163224	GSTM3	glutathione S-transferase mu 3
213429_at	3.25e-05	1.84e-07	-6929617	7294167	-235040053	BICC1	BicC family RNA binding protein 1
1553984_s_at	3.25e-05	1.84e-07	6929565	7294039	168083425	DTYMK	deoxythymidylate kinase
1558034_s_at	3.30e-05	1.88e-07	69229166	7277695	553471225	CP	ceruloplasmin (ferroxidase)
216733_s_at	3.31e-05	1.90e-07	-691887	7267745	-310230242	GATM	glycine amidinotransferase
229308_at	3.31e-05	1.90e-07	-69171561	726353	-444288837	ANKRD29	ankyrin repeat domain 29
209278_s_at	3.31e-05	1.90e-07	-69171405	7263492	-439322888	TFPI2	tissue factor pathway inhibitor 2
229002_at	3.31e-05	1.91e-07	69164243	726173	34827495	FAM69B	family with sequence similarity 69 member B
204822_at	3.41e-05	1.97e-07	6903742	7230528	314724284	TTK	TTK protein kinase
227031_at	3.45e-05	2.00e-07	-68977057	721567	-226276293	SNX13	sorting nexin 13
1553797_a_at	3.45e-05	2.01e-07	-68964806	7212654	-493992466	LINC01105	long intergenic non-protein coding RNA 1105
203139_at	3.50e-05	2.04e-07	-6890127	719701	-212773239	DAPK1	death associated protein kinase 1
235209_at	3.58e-05	2.10e-07	-68796983	717132	-291111283	SBSPON	somatomedin B and thrombospondin type 1 domain containing
204897_at	3.66e-05	2.15e-07	-6870242	7148015	-276252299	PTGER4	prostaglandin E receptor 4
204260_at	3.68e-05	2.17e-07	-6866473	7138723	-317849533	CHGB	chromogranin B
225957_at	3.73e-05	2.20e-07	-68604154	7123785	-199611224	CREBRF	CREB3 regulatory factor
202393_s_at	3.76e-05	2.23e-07	-68556629	7112063	-233513625	KLF10	Kruppel like factor 10
209009_at	3.76e-05	2.24e-07	-68542317	7108532	-177480026	ESD	esterase D
40020_at	3.76e-05	2.25e-07	68524685	7104182	211404068	CELSR3	cadherin EGF LAG seven-pass G-type receptor 3
226456_at	3.76e-05	2.25e-07	68515596	710194	284971588	RMI2	RecQ mediated genome instability 2
204848_x_at	3.82e-05	2.29e-07	-68443626	7084179	-412785608	HBG2///HBG1	hemoglobin subunit gamma 2///hemoglobin subunit gamma 1
212809_at	3.84e-05	2.31e-07	68418122	7077884	174091505	NFATC2IP	nuclear factor of activated T-cells 2 interacting protein
230312_at	3.86e-05	2.33e-07	68373778	7066936	369276997
212130_x_at	3.86e-05	2.34e-07	-68371588	7066396	-221160513	EIF1	eukaryotic translation initiation factor 1
217732_s_at	3.86e-05	2.34e-07	-68361167	7063822	-173075811	ITM2B	integral membrane protein 2B
233986_s_at	3.89e-05	2.37e-07	68311965	7051672	363723689	PLEKHG2	pleckstrin homology and RhoGEF domain containing G2
201648_at	3.98e-05	2.43e-07	-68218825	7028663	-187975241	JAK1	Janus kinase 1
244745_at	4.01e-05	2.46e-07	-68175818	7018035	-418976746	RERG	RAS like estrogen regulated growth inhibitor
226671_at	4.01e-05	2.47e-07	-68147952	7011148	-224872781	LAMP2	lysosomal associated membrane protein 2
207480_s_at	4.01e-05	2.48e-07	-6814268	7009845	-263055437	MEIS2	Meis homeobox 2
214414_x_at	4.01e-05	2.48e-07	-68139381	700903	-562094873	HBA2///HBA1	hemoglobin subunit alpha 2///hemoglobin subunit alpha 1
227282_at	4.16e-05	2.58e-07	67979464	6969485	345929344	PCDH19	protocadherin 19
206175_x_at	4.16e-05	2.58e-07	-67977309	6968952	-287787383	ZNF222	zinc finger protein 222
225324_at	4.17e-05	2.60e-07	-67950128	6962228	-173088348	CRLS1	cardiolipin synthase 1
203680_at	4.17e-05	2.61e-07	-67937063	6958995	-343492415	PRKAR2B	protein kinase cAMP-dependent type II regulatory subunit beta
204823_at	4.18e-05	2.63e-07	-67911875	6952763	-352976564	NAV3	neuron navigator 3
228027_at	4.18e-05	2.64e-07	-67900748	6950009	-237429861	ARMCX5-GPRASP2///GPRASP2	ARMCX5-GPRASP2 readthrough///G protein-coupled receptor associated sorting protein 2
227058_at	4.18e-05	2.64e-07	-67893726	6948272	-252635505	MEDAG	mesenteric estrogen dependent adipogenesis
206581_at	4.18e-05	2.66e-07	-67868253	6941967	-428776479	BNC1	basonuclin 1
208669_s_at	4.18e-05	2.66e-07	-67862433	6940527	-246373205	EID1	EP300 interacting inhibitor of differentiation 1
203324_s_at	4.18e-05	2.67e-07	-67855713	6938864	-243919745	CAV2	caveolin 2
1555847_a_at	4.18e-05	2.67e-07	67850825	6937654	262904349	MIR24-2///MIR23A///LOC284454	microRNA 24-2///microRNA 23a///uncharacterized LOC284454
212289_at	4.18e-05	2.68e-07	-67842227	6935525	-24303216	ANKRD12	ankyrin repeat domain 12
223062_s_at	4.29e-05	2.75e-07	67732249	6908295	355271812	PSAT1	phosphoserine aminotransferase 1
218499_at	4.32e-05	2.78e-07	-67695078	6899088	-274393067	STK26	serine/threonine protein kinase 26
243018_at	4.38e-05	2.83e-07	67629775	6882909	315543186	BBOX1-AS1	BBOX1 antisense RNA 1
236081_at	4.42e-05	2.86e-07	-67583696	687149	-375422659	SNCA	synuclein alpha
213238_at	4.43e-05	2.88e-07	-67556965	6864865	-197011496	ATP10D	ATPase phospholipid transporting 10D (putative)
222036_s_at	4.45e-05	2.90e-07	67525164	6856982	172616876	MCM4	minichromosome maintenance complex component 4
204447_at	4.45e-05	2.91e-07	6752127	6856016	364860591	LZTS3	leucine zipper tumor suppressor family member 3
212227_x_at	4.46e-05	2.92e-07	-67502128	6851271	-203262802	EIF1	eukaryotic translation initiation factor 1
212412_at	4.55e-05	2.99e-07	-67410974	6828666	-200239726	PDLIM5	PDZ and LIM domain 5
235299_at	4.56e-05	3.00e-07	-67396192	6824999	-244139112	SLC41A2	solute carrier family 41 member 2
222959_at	4.59e-05	3.03e-07	-67354508	6814658	-320998645	CNGB3	cyclic nucleotide gated channel beta 3
220327_at	4.61e-05	3.06e-07	-67325332	6807419	-320962266	VGLL3	vestigial like family member 3
228069_at	4.79e-05	3.18e-07	67173352	6769693	260309515	MTFR2	mitochondrial fission regulator 2
228728_at	4.86e-05	3.23e-07	-67106631	6753122	-273762256	CPED1	cadherin like and PC-esterase domain containing 1
47550_at	4.95e-05	3.31e-07	6701958	6731495	263740195	LZTS1	leucine zipper tumor suppressor 1
219355_at	5.00e-05	3.35e-07	-66968983	6718921	-313909606	CXorf57	chromosome X open reading frame 57
230237_at	5.01e-05	3.36e-07	-66954928	6715427	-387577059	ADCYAP1	adenylate cyclase activating polypeptide 1
236576_at	5.02e-05	3.38e-07	-66933725	6710156	-303206336	CTNNA3	catenin alpha 3
218729_at	5.05e-05	3.42e-07	-66891371	6699627	-311972175	LXN	latexin
202021_x_at	5.05e-05	3.42e-07	-66890259	669935	-213357645	EIF1	eukaryotic translation initiation factor 1
1553171_x_at	5.06e-05	3.44e-07	-66864322	6692901	-405297178	LRRN4	leucine rich repeat neuronal 4
209147_s_at	5.06e-05	3.44e-07	-66861275	6692143	-334348008	PLPP1	phospholipid phosphatase 1
232682_at	5.06e-05	3.46e-07	66843858	6687812	277232987	MREG	melanoregulin
212556_at	5.06e-05	3.46e-07	66840435	6686961	247413174	SCRIB	scribbled planar cell polarity protein
218204_s_at	5.07e-05	3.48e-07	-66821033	6682135	-204157673	FYCO1	FYVE and coiled-coil domain containing 1
201384_s_at	5.07e-05	3.49e-07	-66813351	6680224	-249524544	NBR1	NBR1, autophagy cargo receptor
225655_at	5.10e-05	3.51e-07	66782918	6672654	341978198	UHRF1	ubiquitin like with PHD and ring finger domains 1
218196_at	5.15e-05	3.56e-07	-66733416	6660338	-249435469	OSTM1	osteopetrosis associated transmembrane protein 1
222108_at	5.21e-05	3.61e-07	-66676009	6646053	-275485993	AMIGO2	adhesion molecule with Ig like domain 2
204695_at	5.32e-05	3.70e-07	66579959	6622142	331499327	CDC25A	cell division cycle 25A
239744_at	5.32e-05	3.71e-07	66572805	662036	380126338
206392_s_at	5.32e-05	3.72e-07	-66562117	6617699	-504666439	RARRES1	retinoic acid receptor responder 1
205111_s_at	5.34e-05	3.74e-07	-66540154	661223	-290147016	PLCE1	phospholipase C epsilon 1
211276_at	5.34e-05	3.75e-07	-6653156	6610089	-451920071	TCEAL2	transcription elongation factor A like 2
239178_at	5.34e-05	3.76e-07	-66522273	6607776	-488263448	FGF9	fibroblast growth factor 9
203145_at	5.36e-05	3.79e-07	66493884	6600705	220252952	SPAG5	sperm associated antigen 5
1563845_at	5.36e-05	3.80e-07	-66482266	6597811	-365985256	LOC100507387///FAM153A///FAM153B	uncharacterized LOC100507387///family with sequence similarity 153 member A///family with sequence similarity 153 member B
204419_x_at	5.37e-05	3.81e-07	-66467504	6594134	-47666483	HBG2///HBG1	hemoglobin subunit gamma 2///hemoglobin subunit gamma 1
217779_s_at	5.37e-05	3.82e-07	-66460517	6592393	-191660753	PNRC2	proline rich nuclear receptor coactivator 2
202304_at	5.44e-05	3.89e-07	-66386883	6574046	-199733062	FNDC3A	fibronectin type III domain containing 3A
238447_at	5.44e-05	3.90e-07	-66377285	6571654	-219742808	RBMS3	RNA binding motif single stranded interacting protein 3
210481_s_at	5.44e-05	3.91e-07	-66370833	6570046	-343725993	CLEC4M	C-type lectin domain family 4 member M
213388_at	5.44e-05	3.91e-07	-66367871	6569308	-219375208	LOC101930416///LOC101929792///LOC100996724///PDE4DIP	myomegalin-like///uncharacterized LOC101929792///phosphodiesterase 4D interacting protein-like///phosphodiesterase 4D interacting protein
213385_at	5.48e-05	3.96e-07	-66320021	655738	-310037701	CHN2	chimerin 2
243076_x_at	5.48e-05	3.97e-07	66311439	6555241	246325409	GLI4	GLI family zinc finger 4
217762_s_at	5.48e-05	3.98e-07	-66301201	6552689	-214919275	RAB31	RAB31, member RAS oncogene family
218009_s_at	5.48e-05	3.98e-07	66298728	6552072	269377979	PRC1	protein regulator of cytokinesis 1
213407_at	5.53e-05	4.02e-07	-66256845	6541629	-273297622	PHLPP2	PH domain and leucine rich repeat protein phosphatase 2
201581_at	5.82e-05	4.25e-07	-66050076	6490045	-207412248	TMX4	thioredoxin related transmembrane protein 4
225687_at	5.86e-05	4.29e-07	66012191	6480589	262815613	FAM83D	family with sequence similarity 83 member D
201185_at	5.90e-05	4.33e-07	-65977529	6471936	-249155083	HTRA1	HtrA serine peptidase 1
224720_at	5.91e-05	4.34e-07	-65960734	6467742	-197326748	MIB1	mindbomb E3 ubiquitin protein ligase 1
223381_at	6.03e-05	4.44e-07	65875686	6446503	292428291	NUF2	NUF2, NDC80 kinetochore complex component
226492_at	6.04e-05	4.47e-07	-65854892	6441308	-211605482	SEMA6D	semaphorin 6D
244107_at	6.09e-05	4.51e-07	-65814738	6431277	-323896207	DSC3	desmocollin 3
211470_s_at	6.09e-05	4.52e-07	65804823	64288	521560177	SULT1C2	sulfotransferase family 1C member 2
209772_s_at	6.11e-05	4.55e-07	65786079	6424116	406978934	CD24	CD24 molecule
206363_at	6.14e-05	4.58e-07	-65758374	6417193	-243905907	MAF	MAF bZIP transcription factor
226318_at	6.14e-05	4.60e-07	-65743808	6413552	-200255447	TBRG1	transforming growth factor beta regulator 1
216050_at	6.16e-05	4.62e-07	-6572727	6409419	-430439495
203854_at	6.18e-05	4.65e-07	-65700501	6402728	-224252105	CFI	complement factor I
219370_at	6.22e-05	4.70e-07	-65658956	6392341	-264447139	RPRM	reprimo, TP53 dependent G2 arrest mediator candidate
226751_at	6.22e-05	4.70e-07	-65657024	6391858	-208496429	CNRIP1	cannabinoid receptor interacting protein 1
225633_at	6.30e-05	4.78e-07	-65591273	6375417	-196623753	DPY19L3	dpy-19 like 3 (C. elegans)
213364_s_at	6.30e-05	4.78e-07	-65591264	6375414	-292305439	SNX1	sorting nexin 1
205733_at	6.33e-05	4.82e-07	65563988	6368592	312888242	BLM	Bloom syndrome RecQ like helicase
219773_at	6.37e-05	4.86e-07	6552662	6359245	270829902	NOX4	NADPH oxidase 4
239006_at	6.37e-05	4.87e-07	6552223	6358146	400940687	SLC26A7	solute carrier family 26 member 7
222853_at	6.40e-05	4.90e-07	-65492728	6350766	-28416682	FLRT3	fibronectin leucine rich transmembrane protein 3
230381_at	6.43e-05	4.94e-07	65465332	6343911	372002537	LOC101929219///C1orf186	uncharacterized LOC101929219///chromosome 1 open reading frame 186
205440_s_at	6.55e-05	5.05e-07	-65384007	6323557	-349384941	NPY1R	neuropeptide Y receptor Y1
229287_at	6.61e-05	5.11e-07	-65331741	6310472	-25343155	PCNX1	pecanex homolog 1 (Drosophila)
218450_at	6.61e-05	5.12e-07	-65330226	6310093	-196276257	HEBP1	heme binding protein 1
230722_at	6.92e-05	5.37e-07	-65146032	6263956	-225590444	BNC2	basonuclin 2
235029_at	6.95e-05	5.40e-07	65121508	625781	285904689	GINS4	GINS complex subunit 4
203799_at	7.02e-05	5.48e-07	-65066639	6244058	-203982106	LY75-CD302///CD302///LY75	LY75-CD302 readthrough///CD302 molecule///lymphocyte antigen 75
201312_s_at	7.02e-05	5.48e-07	-65063917	6243376	-208175723	SH3BGRL	SH3 domain binding glutamate rich protein like
203304_at	7.15e-05	5.60e-07	-64983302	6223165	-276162914	BAMBI	BMP and activin membrane bound inhibitor
201578_at	7.16e-05	5.62e-07	-64971316	6220159	-209387074	PODXL	podocalyxin like
204337_at	7.17e-05	5.64e-07	-64957046	6216581	-434521394	RGS4	regulator of G-protein signaling 4
220668_s_at	7.23e-05	5.70e-07	64913863	620575	167490507	DNMT3B	DNA methyltransferase 3 beta
200605_s_at	7.26e-05	5.73e-07	-64891484	6200137	-33866835	PRKAR1A	protein kinase cAMP-dependent type I regulatory subunit alpha
229254_at	7.27e-05	5.76e-07	-64874521	6195881	-34326682	MFSD4A	major facilitator superfamily domain containing 4A
206295_at	7.32e-05	5.81e-07	-64838308	6186796	-29316339	IL18	interleukin 18
239370_at	7.42e-05	5.90e-07	-64780652	6172328	-230570296	LINC01133	long intergenic non-protein coding RNA 1133
201302_at	7.43e-05	5.92e-07	-64766932	6168884	-241938558	ANXA4	annexin A4
219993_at	7.50e-05	6.00e-07	64717914	615658	331395984	SOX17	SRY-box 17
212158_at	7.79e-05	6.24e-07	-64565825	6118388	-262511797	SDC2	syndecan 2
227167_s_at	7.82e-05	6.28e-07	-6454081	6112104	-210564532	RASSF3	Ras association domain family member 3
204749_at	7.83e-05	6.30e-07	-64529764	6109329	-298685917	NAP1L3	nucleosome assembly protein 1 like 3
221591_s_at	7.88e-05	6.35e-07	64496261	6100912	311247907	FAM64A	family with sequence similarity 64 member A
237802_at	8.07e-05	6.52e-07	64395584	6075609	382091659	XKR4	XK related 4
236718_at	8.07e-05	6.54e-07	64384776	6072892	262411387	MYO10	myosin X
218901_at	8.07e-05	6.55e-07	-64378613	6071343	-339076702	PLSCR4	phospholipid scramblase 4
210946_at	8.08e-05	6.57e-07	-6436586	6068137	-245847151	PLPP1	phospholipid phosphatase 1
238310_at	8.10e-05	6.61e-07	64345355	6062982	279139437
203046_s_at	8.10e-05	6.63e-07	6433485	606034	213866798	TIMELESS	timeless circadian clock
205541_s_at	8.18e-05	6.71e-07	-64285817	604801	-300353143	GSPT2	G1 to S phase transition 2
223215_s_at	8.18e-05	6.72e-07	-64281039	6046809	-218802649	JKAMP	JNK1/MAPK8-associated membrane protein
204639_at	8.20e-05	6.75e-07	64266339	6043112	185461419	ADA	adenosine deaminase
222996_s_at	8.20e-05	6.78e-07	64247841	6038459	309560176	CXXC5	CXXC finger protein 5
218449_at	8.20e-05	6.78e-07	-64244288	6037565	-195862772	UFSP2	UFM1 specific peptidase 2
230673_at	8.20e-05	6.79e-07	-64238599	6036134	-3992194	PKHD1L1	polycystic kidney and hepatic disease 1 (autosomal recessive)-like 1
205501_at	8.25e-05	6.85e-07	-64208806	602864	-199339723	PDE10A	phosphodiesterase 10A
208623_s_at	8.31e-05	6.92e-07	-64170614	6019031	-197725397	EZR	ezrin
203599_s_at	8.35e-05	6.97e-07	-64142028	6011838	-200396316	WBP4	WW domain binding protein 4
223261_at	8.38e-05	7.02e-07	-64113246	6004595	-200643404	POLK	DNA polymerase kappa
238458_at	8.38e-05	7.03e-07	-64105311	6002598	-233034703	MICU3	mitochondrial calcium uptake family member 3
230387_at	8.38e-05	7.06e-07	-64093913	599973	-232742775
211671_s_at	8.38e-05	7.06e-07	-6409284	599946	-176058681	NR3C1	nuclear receptor subfamily 3 group C member 1
229317_at	8.38e-05	7.07e-07	-64087486	5998112	-194959082	KPNA5	karyopherin subunit alpha 5
1568853_at	8.40e-05	7.10e-07	64071126	5993994	203253059	LOC101927929	uncharacterized LOC101927929
227461_at	8.43e-05	7.14e-07	64047267	5987989	308209747	STON2	stonin 2
201012_at	8.53e-05	7.24e-07	-63993333	597441	-231829368	ANXA1	annexin A1
222077_s_at	8.54e-05	7.27e-07	63981579	597145	238066859	RACGAP1	Rac GTPase activating protein 1
207076_s_at	8.55e-05	7.29e-07	63968772	5968225	25761963	ASS1	argininosuccinate synthase 1
241805_at	8.57e-05	7.32e-07	-63951514	5963879	-337254306	GABRG1	gamma-aminobutyric acid type A receptor gamma1 subunit
238463_at	8.62e-05	7.38e-07	-63921752	5956384	-335245919	GAS1RR	GAS1 adjacent regulatory RNA
233141_s_at	8.66e-05	7.43e-07	-63897111	5950177	-21813781	ST7L	suppression of tumorigenicity 7 like
205259_at	8.72e-05	7.49e-07	-63862312	5941411	-254026281	NR3C2	nuclear receptor subfamily 3 group C member 2
226670_s_at	8.87e-05	7.65e-07	6378399	5921677	252830782	PABPC1L	poly(A) binding protein cytoplasmic 1 like
225019_at	8.87e-05	7.65e-07	-63781438	5921034	-152013372	CAMK2D	calcium/calmodulin dependent protein kinase II delta
202054_s_at	8.87e-05	7.68e-07	-63770185	5918198	-20578991	ALDH3A2	aldehyde dehydrogenase 3 family member A2
213705_at	8.89e-05	7.70e-07	63757033	5914883	165152966	GGCX	gamma-glutamyl carboxylase
224722_at	8.89e-05	7.72e-07	-63749243	591292	-217752665	MIB1	mindbomb E3 ubiquitin protein ligase 1
209227_at	8.93e-05	7.77e-07	-63722447	5906166	-252432187	TUSC3	tumor suppressor candidate 3
209552_at	9.03e-05	7.88e-07	63669687	5892865	385556115	PAX8	paired box 8
201540_at	9.05e-05	7.91e-07	-63653818	5888865	-234821719	FHL1	four and a half LIM domains 1
222549_at	9.07e-05	7.95e-07	-63636984	588462	-285490154	CLDN1	claudin 1
208786_s_at	9.11e-05	8.00e-07	-63613158	5878612	-251559218	MAP1LC3B	microtubule associated protein 1 light chain 3 beta
243109_at	9.35e-05	8.22e-07	-63506176	5851628	-26546671	MCTP2	multiple C2 and transmembrane domain containing 2
201599_at	9.47e-05	8.35e-07	-63448781	5837146	-187903968	OAT	ornithine aminotransferase
202594_at	9.64e-05	8.52e-07	-63373438	5818131	-221283782	LEPROTL1	leptin receptor overlapping transcript-like 1
203554_x_at	9.64e-05	8.55e-07	63357202	5814033	281618777	PTTG1	pituitary tumor-transforming 1
214319_at	9.64e-05	8.56e-07	-63352288	5812792	-323448138	FRY	FRY microtubule binding protein
209723_at	9.64e-05	8.57e-07	-63347801	5811659	-186124808	SERPINB9	serpin family B member 9
227253_at	9.73e-05	8.67e-07	63303561	580049	360406612	CP	ceruloplasmin (ferroxidase)
222662_at	9.73e-05	8.69e-07	-63297465	5798951	-309397141	PPP1R3B	protein phosphatase 1 regulatory subunit 3B
218950_at	9.73e-05	8.70e-07	63290532	5797201	249427254	ARAP3	ArfGAP with RhoGAP domain, ankyrin repeat and PH domain 3
223502_s_at	9.87e-05	8.84e-07	-63228622	5781567	-342836701	TNFSF13B	tumor necrosis factor superfamily member 13b
225334_at	9.88e-05	8.87e-07	-63215203	5778177	-204382465	BORCS7	BLOC-1 related complex subunit 7
228729_at	9.91e-05	8.92e-07	63197344	5773667	218239445	CCNB1	cyclin B1
205907_s_at	9.92e-05	8.94e-07	-63186066	5770818	-464467879	OMD	osteomodulin
225321_s_at	9.94e-05	8.98e-07	63171376	5767107	238618653	MIR6840///STAG3L5P-PVRIG2P-PILRB///PILRB	microRNA 6840///STAG3L5P-PVRIG2P-PILRB readthrough///paired immunoglobin-like type 2 receptor beta
229691_at	9.96e-05	9.01e-07	63155674	576314	255592008	ZBTB42	zinc finger and BTB domain containing 42
226232_at	9.98e-05	9.06e-07	63138324	5758757	251768251	GDF11	growth differentiation factor 11
219738_s_at	1.02e-04	9.23e-07	-63066516	5740612	-355331261	PCDH9	protocadherin 9
240466_at	1.03e-04	9.43e-07	-62985209	5720061	-36315499
219640_at	1.03e-04	9.43e-07	-62981463	5719114	-262286443	CLDN15	claudin 15
235092_at	1.04e-04	9.54e-07	62937066	5707889	217066381
225915_at	1.04e-04	9.57e-07	-62926549	570523	-202848346	CAB39L	calcium binding protein 39 like
204944_at	1.06e-04	9.74e-07	62860504	5688528	224627483	PTPRG	protein tyrosine phosphatase, receptor type G
210248_at	1.07e-04	9.84e-07	62822016	5678793	317260792	WNT7A	Wnt family member 7A
232118_at	1.07e-04	9.85e-07	-62815667	5677187	-231751485
237005_at	1.07e-04	9.87e-07	62810636	5675914	214540727	EMC3-AS1	EMC3 antisense RNA 1
207828_s_at	1.07e-04	9.94e-07	62783255	5668987	246661223	CENPF	centromere protein F
213515_x_at	1.08e-04	1.00e-06	-62752486	5661202	-468194898	HBG2///HBG1	hemoglobin subunit gamma 2///hemoglobin subunit gamma 1
224707_at	1.09e-04	1.01e-06	-62726137	5654535	-18945461	CYSTM1	cysteine rich transmembrane module containing 1
205532_s_at	1.09e-04	1.02e-06	6269346	5646265	312606042	CDH6	cadherin 6
208650_s_at	1.11e-04	1.04e-06	62626612	5629345	619664284	CD24	CD24 molecule
228252_at	1.12e-04	1.05e-06	62566194	5614049	283168387	PIF1	PIF1 5'-to-3' DNA helicase
1566163_at	1.12e-04	1.05e-06	-62565482	5613868	-289307839
241471_at	1.13e-04	1.06e-06	-62531682	560531	-263446214
205167_s_at	1.13e-04	1.07e-06	62515466	5601203	29751767	CDC25C	cell division cycle 25C
240815_at	1.13e-04	1.07e-06	-6250096	5597529	-34569171
219884_at	1.13e-04	1.07e-06	62494783	5595965	240219298	LHX6	LIM homeobox 6
225339_at	1.13e-04	1.07e-06	-62492648	5595424	-17666282	SPAG9	sperm associated antigen 9
218613_at	1.16e-04	1.10e-06	-62401886	5572432	-308617457	PSD3	pleckstrin and Sec7 domain containing 3
232268_at	1.16e-04	1.11e-06	62371361	5564698	274837685
226037_s_at	1.16e-04	1.11e-06	-62367034	5563601	-173593054	TAF9B	TATA-box binding protein associated factor 9b
203358_s_at	1.16e-04	1.11e-06	62362797	5562528	252353623	EZH2	enhancer of zeste 2 polycomb repressive complex 2 subunit
201761_at	1.16e-04	1.11e-06	62356837	5561017	296200561	MTHFD2	methylenetetrahydrofolate dehydrogenase (NADP+ dependent) 2, methenyltetrahydrofolate cyclohydrolase
205572_at	1.17e-04	1.12e-06	62322065	5552205	375743541	ANGPT2	angiopoietin 2
207166_at	1.17e-04	1.12e-06	62310876	554937	330012153	GNGT1	G protein subunit gamma transducin 1
225875_s_at	1.17e-04	1.12e-06	-62309933	5549131	-223000122	NIPAL3	NIPA like domain containing 3
227235_at	1.18e-04	1.13e-06	6228851	5543701	316866198	GUCY1A3	guanylate cyclase 1 soluble subunit alpha
219972_s_at	1.18e-04	1.14e-06	-62254328	5535036	-196255105	PCNX4	pecanex homolog 4 (Drosophila)
211548_s_at	1.19e-04	1.15e-06	-6224095	5531645	-307477944	HPGD	hydroxyprostaglandin dehydrogenase 15-(NAD)
232903_at	1.20e-04	1.16e-06	-62197204	5520554	-291281333
228776_at	1.20e-04	1.16e-06	62193278	5519558	307682032	GJC1	gap junction protein gamma 1
222423_at	1.21e-04	1.18e-06	-62136359	5505125	-188138468	NDFIP1	Nedd4 family interacting protein 1
201292_at	1.21e-04	1.18e-06	62136307	5505111	315280703	TOP2A	topoisomerase (DNA) II alpha
209200_at	1.22e-04	1.19e-06	-62094119	5494411	-215041217	MEF2C	myocyte enhancer factor 2C
241254_at	1.22e-04	1.19e-06	62087826	5492815	29151887
204204_at	1.22e-04	1.19e-06	-62085903	5492327	-266315406	SLC31A2	solute carrier family 31 member 2
228377_at	1.22e-04	1.20e-06	62062833	5486475	470181186	KLHL14	kelch like family member 14
236331_at	1.23e-04	1.21e-06	-62022435	5476226	-243565829	CDKL2	cyclin dependent kinase like 2
210375_at	1.23e-04	1.21e-06	-62018907	5475331	-27321125	PTGER3	prostaglandin E receptor 3
218824_at	1.24e-04	1.22e-06	-61993054	5468771	-188557593	PNMAL1	paraneoplastic Ma antigen family like 1
211527_x_at	1.24e-04	1.23e-06	61971203	5463226	342548599	VEGFA	vascular endothelial growth factor A
240869_at	1.26e-04	1.25e-06	-61917655	5449636	-229805783	KCNB1	potassium voltage-gated channel subfamily B member 1
203501_at	1.27e-04	1.26e-06	-61885404	544145	-187795449	CPQ	carboxypeptidase Q
210347_s_at	1.27e-04	1.27e-06	61862783	5435708	355891817	BCL11A	B-cell CLL/lymphoma 11A
227692_at	1.28e-04	1.27e-06	-61850368	5432556	-209668394	GNAI1	G protein subunit alpha i1
235867_at	1.28e-04	1.27e-06	-61837101	5429187	-265676028	GSTM3	glutathione S-transferase mu 3
232267_at	1.29e-04	1.29e-06	-61794954	5418486	-344118886	ADGRD1	adhesion G protein-coupled receptor D1
200911_s_at	1.29e-04	1.29e-06	-61783103	5415477	-186179185	TACC1	transforming acidic coiled-coil containing protein 1
228051_at	1.30e-04	1.30e-06	-6174909	5406839	-281725077	ARFGEF3	ARFGEF family member 3
210817_s_at	1.30e-04	1.31e-06	-61739181	5404322	-17699426	CALCOCO2	calcium binding and coiled-coil domain 2
231311_at	1.30e-04	1.31e-06	61732791	5402699	183669268
225579_at	1.32e-04	1.33e-06	-61667687	5386162	-199198394	PQLC3	PQ loop repeat containing 3
226086_at	1.32e-04	1.33e-06	61665959	5385723	312405093	SYT13	synaptotagmin 13
204092_s_at	1.32e-04	1.33e-06	61662498	5384844	259301675	AURKA	aurora kinase A
224678_at	1.32e-04	1.33e-06	61661964	5384708	218399441	RALGAPB	Ral GTPase activating protein non-catalytic beta subunit
227921_at	1.32e-04	1.34e-06	61643855	5380107	277122798	LOC105379499///FLJ45482	uncharacterized LOC105379499///uncharacterized LOC645566
218532_s_at	1.33e-04	1.35e-06	-61615369	537287	-225912274	FAM134B	family with sequence similarity 134 member B
228496_s_at	1.33e-04	1.35e-06	-61608218	5371053	-260097887	CRIM1	cysteine rich transmembrane BMP regulator 1
39966_at	1.36e-04	1.38e-06	61519951	5348621	289680007	CSPG5	chondroitin sulfate proteoglycan 5
221521_s_at	1.36e-04	1.39e-06	61511279	5346416	21882519	GINS2	GINS complex subunit 2
232568_at	1.37e-04	1.40e-06	-61471976	5336425	-221012441	MGC24103	uncharacterized MGC24103
224435_at	1.37e-04	1.40e-06	-61469613	5335825	-254809865	FAM213A	family with sequence similarity 213 member A
227620_at	1.38e-04	1.42e-06	-61423301	532405	-275854833	SLC44A1	solute carrier family 44 member 1
225524_at	1.41e-04	1.46e-06	-61325343	5299139	-227394721	ANTXR2	anthrax toxin receptor 2
211740_at	1.41e-04	1.46e-06	61322652	5298454	176869476	ICA1	islet cell autoantigen 1
213169_at	1.42e-04	1.47e-06	-61300625	5292851	-316810505	SEMA5A	semaphorin 5A
203485_at	1.42e-04	1.47e-06	-61287185	5289433	-328499012	RTN1	reticulon 1
229305_at	1.45e-04	1.50e-06	61215761	5271261	221123602	CENPU	centromere protein U
219502_at	1.45e-04	1.51e-06	61198481	5266864	264156514	NEIL3	nei like DNA glycosylase 3
213599_at	1.45e-04	1.51e-06	61194231	5265782	248499139	OIP5	Opa interacting protein 5
203159_at	1.45e-04	1.51e-06	-611849	5263408	-211792099	GLS	glutaminase
209550_at	1.45e-04	1.51e-06	-61184444	5263292	-358742816	NDN	necdin, MAGE family member
229623_at	1.45e-04	1.52e-06	-6116689	5258825	-244521211	TMEM150C	transmembrane protein 150C
201896_s_at	1.46e-04	1.53e-06	61148866	5254238	254193686	PSRC1	proline and serine rich coiled-coil 1
223006_s_at	1.47e-04	1.54e-06	-61112402	5244957	-168855029	TMEM245	transmembrane protein 245
201563_at	1.47e-04	1.54e-06	61103996	5242817	191758717	SORD	sorbitol dehydrogenase
203099_s_at	1.47e-04	1.54e-06	61103589	5242713	26594315	CDYL	chromodomain Y-like
229480_at	1.47e-04	1.55e-06	-61090592	5239405	-311219374	MAGI2-AS3	MAGI2 antisense RNA 3
242560_at	1.48e-04	1.56e-06	61060905	5231847	22025917	FANCD2	Fanconi anemia complementation group D2
237269_at	1.48e-04	1.56e-06	61057625	5231012	365398203
203510_at	1.49e-04	1.58e-06	-61011858	521936	-309745656	MET	MET proto-oncogene, receptor tyrosine kinase
225327_at	1.51e-04	1.60e-06	-60966178	5207727	-179489174	FAM214A	family with sequence similarity 214 member A
230087_at	1.51e-04	1.61e-06	60950822	5203817	272492127	PRIMA1	proline rich membrane anchor 1
204825_at	1.51e-04	1.61e-06	60944467	5202198	333729968	MELK	maternal embryonic leucine zipper kinase
235570_at	1.51e-04	1.62e-06	-60929259	5198325	-202882501	RBMS3	RNA binding motif single stranded interacting protein 3
213226_at	1.52e-04	1.63e-06	60908853	5193127	199469513	CCNA2	cyclin A2
226280_at	1.52e-04	1.63e-06	-60908316	519299	-189248568	BNIP2	BCL2 interacting protein 2
207040_s_at	1.52e-04	1.63e-06	-60889118	51881	-187434879	ST13	suppression of tumorigenicity 13 (colon carcinoma) (Hsp70 interacting protein)
222896_at	1.52e-04	1.64e-06	60883819	518675	182025805	TMEM38A	transmembrane protein 38A
206157_at	1.52e-04	1.64e-06	60881521	5186165	294938987	PTX3	pentraxin 3
212632_at	1.56e-04	1.68e-06	-60779693	516022	-248155973	STX7	syntaxin 7
35666_at	1.56e-04	1.68e-06	60778001	5159789	297075999	SEMA3F	semaphorin 3F
200732_s_at	1.56e-04	1.69e-06	-60767692	5157162	-160501948	PTP4A1	protein tyrosine phosphatase type IVA, member 1
228254_at	1.57e-04	1.71e-06	-60720898	5145236	-213317683	STAM2	signal transducing adaptor molecule 2
1557155_a_at	1.57e-04	1.71e-06	60719399	5144854	471412468
204777_s_at	1.58e-04	1.72e-06	60699576	5139801	460962458	MAL	mal, T-cell differentiation protein
221726_at	1.59e-04	1.73e-06	-60666456	5131359	-205108575	RPL22	ribosomal protein L22
208158_s_at	1.61e-04	1.75e-06	-60624962	512078	-179477025	OSBPL1A	oxysterol binding protein like 1A
203845_at	1.61e-04	1.76e-06	-60607232	5116259	-22460965	KAT2B	lysine acetyltransferase 2B
203860_at	1.61e-04	1.76e-06	-60600457	5114532	-154657431	PCCA	propionyl-CoA carboxylase alpha subunit
219791_s_at	1.61e-04	1.77e-06	-60593028	5112638	-405204342	HAND2-AS1	HAND2 antisense RNA 1 (head to head)
200872_at	1.61e-04	1.77e-06	-60592396	5112476	-268343521	S100A10	S100 calcium binding protein A10
224321_at	1.62e-04	1.78e-06	60564933	5105473	21909649	TMEFF2	transmembrane protein with EGF like and two follistatin like domains 2
209068_at	1.62e-04	1.79e-06	-60543108	5099908	-277876112	HNRNPDL	heterogeneous nuclear ribonucleoprotein D like
223227_at	1.62e-04	1.79e-06	-60540306	5099193	-162373382	BBS2	Bardet-Biedl syndrome 2
222717_at	1.64e-04	1.82e-06	-60490632	5086523	-417098753	SDPR	serum deprivation response
219737_s_at	1.65e-04	1.83e-06	-6046673	5080426	-336667248	PCDH9	protocadherin 9
212526_at	1.65e-04	1.83e-06	-60462882	5079445	-212760174	SPG20	spastic paraplegia 20 (Troyer syndrome)
222230_s_at	1.65e-04	1.84e-06	-60448874	5075871	-211933215	ACTR10	actin-related protein 10 homolog
221884_at	1.66e-04	1.84e-06	60430892	5071284	503962901	MECOM	MDS1 and EVI1 complex locus
227708_at	1.66e-04	1.85e-06	-60421441	5068872	-250018723	EEF1A1	eukaryotic translation elongation factor 1 alpha 1
204584_at	1.66e-04	1.85e-06	60419451	5068365	331661181	L1CAM	L1 cell adhesion molecule
232054_at	1.66e-04	1.85e-06	-60410746	5066144	-281508129	LOC101926951///PCDH20	uncharacterized LOC101926951///protocadherin 20
201990_s_at	1.66e-04	1.86e-06	-60403208	506422	-159216802	CREBL2	cAMP responsive element binding protein like 2
242909_at	1.68e-04	1.88e-06	60353766	5051604	287525477
237252_at	1.70e-04	1.91e-06	-60292973	5036089	-248790765	THBD	thrombomodulin
210002_at	1.70e-04	1.92e-06	-60277909	5032244	-35061217	GATA6	GATA binding protein 6
202973_x_at	1.77e-04	1.99e-06	-60136284	4996085	-180226749	FAM13A	family with sequence similarity 13 member A
212070_at	1.77e-04	2.00e-06	60126089	4993482	366756572	ADGRG1	adhesion G protein-coupled receptor G1
203217_s_at	1.78e-04	2.02e-06	-60094706	4985467	-148631049	ST3GAL5	ST3 beta-galactoside alpha-2,3-sialyltransferase 5
218151_x_at	1.79e-04	2.03e-06	6006734	4978477	279062935	SLC52A2	solute carrier family 52 member 2
214933_at	1.79e-04	2.04e-06	60050369	4974142	199666743	LOC100507353///CACNA1A	uncharacterized LOC100507353///calcium voltage-gated channel subunit alpha1 A
208741_at	1.79e-04	2.04e-06	-60049474	4973913	-162946053	SAP18	Sin3A associated protein 18
202107_s_at	1.79e-04	2.04e-06	60048281	4973609	174408406	MCM2	minichromosome maintenance complex component 2
212224_at	1.79e-04	2.05e-06	-60040184	497154	-248179951	ALDH1A1	aldehyde dehydrogenase 1 family member A1
202870_s_at	1.79e-04	2.05e-06	60039898	4971467	244011922	CDC20	cell division cycle 20
227084_at	1.79e-04	2.05e-06	-60035011	4970219	-270801873	DTNA	dystrobrevin alpha
214683_s_at	1.79e-04	2.05e-06	-60026075	4967936	-210177379	CLK1	CDC like kinase 1
225846_at	1.81e-04	2.08e-06	59981065	4956437	255643451	ESRP1	epithelial splicing regulatory protein 1
230406_at	1.81e-04	2.09e-06	59964169	495212	217862043
222385_x_at	1.81e-04	2.09e-06	59961294	4951385	23329932	SEC61A1	Sec61 translocon alpha 1 subunit
209773_s_at	1.83e-04	2.11e-06	59928801	4943082	252702048	RRM2	ribonucleotide reductase regulatory subunit M2
219263_at	1.84e-04	2.13e-06	-59890668	4933337	-344529379	RNF128	ring finger protein 128, E3 ubiquitin protein ligase
205803_s_at	1.84e-04	2.13e-06	-59883509	4931508	-304079459	TRPC1	transient receptor potential cation channel subfamily C member 1
229019_at	1.84e-04	2.13e-06	-59879503	4930484	-254671911	ZNF385B	zinc finger protein 385B
238756_at	1.86e-04	2.16e-06	5983343	4918708	283560441	GAS2L3	growth arrest specific 2 like 3
212607_at	1.88e-04	2.19e-06	-59778189	4904586	-244181334	AKT3	AKT serine/threonine kinase 3
212022_s_at	1.89e-04	2.21e-06	5975204	48979	278365655	MKI67	marker of proliferation Ki-67
224983_at	1.90e-04	2.22e-06	-59726256	4891307	-161429387	SCARB2	scavenger receptor class B member 2
203884_s_at	1.92e-04	2.24e-06	-59692071	4882566	-206009212	RAB11FIP2	RAB11 family interacting protein 2
221872_at	1.92e-04	2.25e-06	-59685602	4880911	-447508858	RARRES1	retinoic acid receptor responder 1
218203_at	1.95e-04	2.29e-06	-59613218	4862398	-179101473	ALG5	ALG5, dolichyl-phosphate beta-glucosyltransferase
213237_at	1.96e-04	2.31e-06	59585072	4855198	147890095	KNOP1	lysine rich nucleolar protein 1
209517_s_at	1.97e-04	2.32e-06	-5956548	4850186	-231737374	ASH2L	ASH2 like histone lysine methyltransferase complex subunit
240284_x_at	1.98e-04	2.33e-06	5954987	4846192	284250743	LOC105369635	uncharacterized LOC105369635
212771_at	2.03e-04	2.39e-06	59446277	4819685	205835692	FAM171A1	family with sequence similarity 171 member A1
243929_at	2.03e-04	2.39e-06	-59444487	4819227	-412549607
231181_at	2.03e-04	2.40e-06	-59439015	4817826	-48169534
229730_at	2.03e-04	2.41e-06	-5942541	4814344	-240753858	SMTNL2	smoothelin like 2
211998_at	2.04e-04	2.43e-06	-59396156	4806857	-269170969	MIR4738///H3F3B///H3F3A	microRNA 4738///H3 histone, family 3B///H3 histone, family 3A
218301_at	2.04e-04	2.43e-06	59388985	4805021	2015964	RNPEPL1	arginyl aminopeptidase like 1
227088_at	2.08e-04	2.47e-06	-59326305	4788975	-286629986	PDE5A	phosphodiesterase 5A
217979_at	2.09e-04	2.49e-06	-5928998	4779675	-23823307	TSPAN13	tetraspanin 13
219510_at	2.11e-04	2.52e-06	5925728	4771302	296165653	POLQ	DNA polymerase theta
203980_at	2.13e-04	2.55e-06	-59202704	4757326	-355640529	FABP4	fatty acid binding protein 4
229018_at	2.14e-04	2.57e-06	-5918025	4751575	-231885785	METTL25	methyltransferase like 25
235556_at	2.15e-04	2.58e-06	-59159595	4746284	-164238286	CREBRF	CREB3 regulatory factor
223570_at	2.15e-04	2.59e-06	59154919	4745086	21840664	MCM10	minichromosome maintenance 10 replication initiation factor
204754_at	2.15e-04	2.59e-06	-59153549	4744735	-293715208	HLF	HLF, PAR bZIP transcription factor
202552_s_at	2.15e-04	2.59e-06	-59150335	4743912	-190691922	LOC101929500///CRIM1	uncharacterized LOC101929500///cysteine rich transmembrane BMP regulator 1
207165_at	2.16e-04	2.61e-06	59118201	4735681	327283178	HMMR	hyaluronan mediated motility receptor
211778_s_at	2.17e-04	2.62e-06	59099218	4730818	174785294	OVOL2	ovo like zinc finger 2
204237_at	2.18e-04	2.63e-06	-59083706	4726843	-201614052	GULP1	GULP, engulfment adaptor PTB domain containing 1
205339_at	2.23e-04	2.70e-06	58992978	4703596	225885731	STIL	SCL/TAL1 interrupting locus
203213_at	2.28e-04	2.78e-06	5888425	4675727	255175108	CDK1	cyclin dependent kinase 1
235266_at	2.28e-04	2.78e-06	58878191	4674174	229641755	ATAD2	ATPase family, AAA domain containing 2
208920_at	2.28e-04	2.78e-06	-58877428	4673978	-177635995	SRI	sorcin
204254_s_at	2.28e-04	2.78e-06	58874598	4673253	201831673	VDR	vitamin D (1,25- dihydroxyvitamin D3) receptor
217499_x_at	2.28e-04	2.79e-06	58867714	4671488	220284818	OR7E37P	olfactory receptor family 7 subfamily E member 37 pseudogene
208898_at	2.29e-04	2.80e-06	-5885552	4668362	-175407856	ATP6V1D	ATPase H+ transporting V1 subunit D
224901_at	2.29e-04	2.81e-06	-5883823	4663929	-235324931	SCD5	stearoyl-CoA desaturase 5
205394_at	2.29e-04	2.81e-06	58834296	466292	22147572	CHEK1	checkpoint kinase 1
206102_at	2.29e-04	2.82e-06	58828713	4661489	222135516	GINS1	GINS complex subunit 1
227526_at	2.32e-04	2.85e-06	-5878249	4649637	-197034859	CDON	cell adhesion associated, oncogene regulated
233187_s_at	2.33e-04	2.87e-06	58761606	4644282	248564018
224700_at	2.35e-04	2.91e-06	-58713142	4631852	-175519458	STT3B	STT3B, catalytic subunit of the oligosaccharyltransferase complex
242546_at	2.35e-04	2.91e-06	58707904	4630509	265938098	LINC01296///DUXAP10	long intergenic non-protein coding RNA 1296///double homeobox A pseudogene 10
230626_at	2.39e-04	2.96e-06	58648045	4615155	321386659	TSPAN12	tetraspanin 12
225946_at	2.39e-04	2.96e-06	-58644835	4614331	-251234446	RASSF8	Ras association domain family member 8
217525_at	2.39e-04	2.96e-06	-58640621	461325	-286059574	OLFML1	olfactomedin like 1
204731_at	2.39e-04	2.97e-06	-58626226	4609558	-167290839	TGFBR3	transforming growth factor beta receptor 3
227607_at	2.39e-04	2.98e-06	-58619696	4607882	-159837286	STAMBPL1	STAM binding protein like 1
226950_at	2.39e-04	2.99e-06	58611904	4605883	286396859	ACVRL1	activin A receptor like type 1
219405_at	2.40e-04	2.99e-06	-58603439	4603712	-160768088	TRIM68	tripartite motif containing 68
203705_s_at	2.40e-04	3.00e-06	-5859497	4601539	-270408591	FZD7	frizzled class receptor 7
213227_at	2.40e-04	3.00e-06	-58588267	4599819	-200441093	PGRMC2	progesterone receptor membrane component 2
244455_at	2.43e-04	3.04e-06	-58538953	4587165	-328214076	KCNT2	potassium sodium-activated channel subfamily T member 2
232449_at	2.45e-04	3.08e-06	-58495268	4575955	-209863578	BCO2	beta-carotene oxygenase 2
205428_s_at	2.46e-04	3.10e-06	-58472071	4570002	-357006268	CALB2	calbindin 2
230075_at	2.46e-04	3.11e-06	58461825	4567372	290045288	RAB39B	RAB39B, member RAS oncogene family
41047_at	2.46e-04	3.11e-06	58459098	4566672	19261009	C9orf16	chromosome 9 open reading frame 16
218692_at	2.46e-04	3.11e-06	-58456367	4565971	-266693367	SYBU	syntabulin
229886_at	2.47e-04	3.12e-06	58445898	4563284	145117954	C5orf34	chromosome 5 open reading frame 34
206659_at	2.48e-04	3.15e-06	58407922	4553536	205029078
218782_s_at	2.48e-04	3.15e-06	58406145	455308	1839892	ATAD2	ATPase family, AAA domain containing 2
1557094_at	2.49e-04	3.17e-06	-58390949	4549179	-405093423	LOC100996760	uncharacterized LOC100996760
203806_s_at	2.50e-04	3.19e-06	5836635	4542864	280706537	FANCA	Fanconi anemia complementation group A
228463_at	2.50e-04	3.19e-06	58359311	4541057	28241743	FOXA3	forkhead box A3
224663_s_at	2.50e-04	3.20e-06	-58354541	4539832	-212703322	CFL2	cofilin 2
202503_s_at	2.51e-04	3.21e-06	58336832	4535286	30426095	KIAA0101	KIAA0101
204437_s_at	2.52e-04	3.23e-06	58313636	452933	382733819	FOLR1	folate receptor 1
209239_at	2.54e-04	3.25e-06	-58287633	4522653	-252338222	NFKB1	nuclear factor kappa B subunit 1
231697_s_at	2.54e-04	3.26e-06	58286807	4522441	220720554	MIR21///VMP1	microRNA 21///vacuole membrane protein 1
236565_s_at	2.54e-04	3.26e-06	58277966	4520171	198435468	LARP6	La ribonucleoprotein domain family member 6
205932_s_at	2.55e-04	3.28e-06	58261006	4515815	348222226	MSX1	msh homeobox 1
209053_s_at	2.55e-04	3.29e-06	58245034	4511713	217423208	WHSC1	Wolf-Hirschhorn syndrome candidate 1
204485_s_at	2.57e-04	3.31e-06	-58220374	450538	-163490086	TOM1L1	target of myb1 like 1 membrane trafficking protein
204962_s_at	2.57e-04	3.32e-06	58207478	4502068	334159591	SLC35F6///CENPA	solute carrier family 35 member F6///centromere protein A
235194_at	2.57e-04	3.32e-06	58207269	4502014	213644535	TPCN2	two pore segment channel 2
209198_s_at	2.61e-04	3.38e-06	58140923	4484972	22048735	SYT11	synaptotagmin 11
225207_at	2.64e-04	3.42e-06	-58098743	4474136	-185516976	PDK4	pyruvate dehydrogenase kinase 4
222640_at	2.66e-04	3.47e-06	58051675	4462043	178496628	DNMT3A	DNA methyltransferase 3 alpha
216231_s_at	2.70e-04	3.51e-06	-58003197	4449586	-203366599	B2M	beta-2-microglobulin
207039_at	2.70e-04	3.52e-06	5799225	4446773	487824132	CDKN2A	cyclin dependent kinase inhibitor 2A
218191_s_at	2.70e-04	3.53e-06	-57985947	4445153	-151791059	LMBRD1	LMBR1 domain containing 1
240259_at	2.70e-04	3.53e-06	-57982476	4444261	-27415852	LOC100506718///FLRT2	uncharacterized LOC100506718///fibronectin leucine rich transmembrane protein 2
203650_at	2.70e-04	3.54e-06	-57976676	444277	-29635651	PROCR	protein C receptor
208517_x_at	2.77e-04	3.63e-06	-57880596	4418074	-227959824	BTF3	basic transcription factor 3
204042_at	2.79e-04	3.67e-06	-57840629	44078	-188145675	WASF3	WAS protein family member 3
230883_at	2.82e-04	3.71e-06	-57791598	4395193	-461730382	NXPH2	neurexophilin 2
219332_at	2.82e-04	3.72e-06	57786442	4393868	333644832	MICALL2	MICAL like 2
206201_s_at	2.82e-04	3.72e-06	-57784445	4393354	-436060991	MEOX2	mesenchyme homeobox 2
217225_x_at	2.85e-04	3.76e-06	57746394	438357	169410248	LOC101060373///NOMO3///NOMO2///NOMO1	uncharacterized LOC101060373///NODAL modulator 3///NODAL modulator 2///NODAL modulator 1
202125_s_at	2.88e-04	3.81e-06	-57698577	4371272	-153398561	TRAK2	trafficking kinesin protein 2
204780_s_at	2.89e-04	3.83e-06	-57678553	4366122	-197616791	FAS	Fas cell surface death receptor
230800_at	2.90e-04	3.85e-06	57656858	4360542	304629811	ADCY4	adenylate cyclase 4
202575_at	2.90e-04	3.86e-06	57646593	4357902	209301216	CRABP2	cellular retinoic acid binding protein 2
230360_at	2.90e-04	3.87e-06	5763873	4355879	290191231	GLDN	gliomedin
207069_s_at	2.90e-04	3.87e-06	57638463	4355811	182449829	SMAD6	SMAD family member 6
1554806_a_at	2.92e-04	3.90e-06	-57609673	4348405	-195997132	FBXO8	F-box protein 8
222033_s_at	2.93e-04	3.91e-06	5760226	4346498	259934852	FLT1	fms related tyrosine kinase 1
1565149_at	2.95e-04	3.95e-06	-57563069	4336415	-196422435	DYNC2H1	dynein cytoplasmic 2 heavy chain 1
201944_at	2.95e-04	3.95e-06	-57560752	4335819	-148628061	HEXB	hexosaminidase subunit beta
235572_at	2.95e-04	3.96e-06	57549325	4332879	350278749	SPC24	SPC24, NDC80 kinetochore complex component
211981_at	2.97e-04	3.98e-06	57530006	4327908	26435385	COL4A1	collagen type IV alpha 1 chain
229292_at	2.97e-04	3.99e-06	57523637	432627	200401197	EPB41L5	erythrocyte membrane protein band 4.1 like 5
219147_s_at	2.97e-04	4.00e-06	-57517021	4324568	-137949697	NMRK1	nicotinamide riboside kinase 1
227060_at	3.02e-04	4.07e-06	5745038	4307419	240161902	RELT	RELT tumor necrosis factor receptor
205414_s_at	3.05e-04	4.11e-06	-5740599	4295994	-288151447	ARHGAP44	Rho GTPase activating protein 44
217764_s_at	3.06e-04	4.14e-06	-57385088	4290614	-156246369	RAB31	RAB31, member RAS oncogene family
213455_at	3.06e-04	4.14e-06	-57382955	4290066	-148698692	FAM114A1	family with sequence similarity 114 member A1
242763_at	3.06e-04	4.15e-06	-57370988	4286985	-246898156
210338_s_at	3.09e-04	4.20e-06	-57329953	4276422	-293523885	SNORD14D///SNORD14C///HSPA8	small nucleolar RNA, C/D box 14D///small nucleolar RNA, C/D box 14C///heat shock protein family A (Hsp70) member 8
238592_at	3.09e-04	4.20e-06	-57327249	4275726	-289289507
204603_at	3.10e-04	4.21e-06	57316175	4272875	260512913	EXO1	exonuclease 1
200096_s_at	3.10e-04	4.23e-06	-57305338	4270086	-171405188	ATP6V0E1	ATPase H+ transporting V0 subunit e1
227498_at	3.11e-04	4.25e-06	-57288649	4265789	-185723892	SOX6	SRY-box 6
204457_s_at	3.11e-04	4.25e-06	-57283227	4264393	-270266651	GAS1	growth arrest specific 1
209699_x_at	3.13e-04	4.29e-06	-57252814	4256563	-311332062	LOC101930400///AKR1C2	aldo-keto reductase family 1 member C2-like///aldo-keto reductase family 1, member C2
1560625_s_at	3.13e-04	4.29e-06	5724797	4255315	230009594	CATIP-AS1	CATIP antisense RNA 1
200603_at	3.14e-04	4.30e-06	-57236765	425243	-149326279	PRKAR1A	protein kinase cAMP-dependent type I regulatory subunit alpha
213008_at	3.14e-04	4.32e-06	57227557	4250059	233022584	FANCI	Fanconi anemia complementation group I
214157_at	3.17e-04	4.36e-06	57190959	4240635	21572926	GNAS	GNAS complex locus
230518_at	3.17e-04	4.37e-06	57184388	4238943	304321276	MPZL2	myelin protein zero like 2
201989_s_at	3.17e-04	4.37e-06	-5718249	4238454	-140286851	CREBL2	cAMP responsive element binding protein like 2
205405_at	3.17e-04	4.38e-06	-57173518	4236144	-309964564	SEMA5A	semaphorin 5A
228789_at	3.17e-04	4.39e-06	-57164776	4233892	-241320759	MTMR6	myotubularin related protein 6
202875_s_at	3.17e-04	4.39e-06	57159972	4232655	17173495	PBX2	PBX homeobox 2
235764_at	3.17e-04	4.40e-06	-57155	4231375	-339487639	PRDM5	PR/SET domain 5
201015_s_at	3.17e-04	4.40e-06	57151382	4230443	185148862	JUP	junction plakoglobin
230178_s_at	3.17e-04	4.42e-06	-571416	4227924	-159945609	ELP2	elongator acetyltransferase complex subunit 2
225442_at	3.17e-04	4.42e-06	-57140801	4227718	-268505486	DDR2	discoidin domain receptor tyrosine kinase 2
1552733_at	3.17e-04	4.42e-06	-57140567	4227658	-171284593	KLHDC1	kelch domain containing 1
236739_at	3.17e-04	4.42e-06	-57134882	4226193	-416221649	LINC01105	long intergenic non-protein coding RNA 1105
213423_x_at	3.18e-04	4.44e-06	-571176	4221743	-154756464	TUSC3	tumor suppressor candidate 3
213871_s_at	3.18e-04	4.46e-06	5710767	4219185	226250039	DNPH1	2'-deoxynucleoside 5'-phosphate N-hydrolase 1
216860_s_at	3.19e-04	4.46e-06	57099652	421712	325258469	GDF11	growth differentiation factor 11
213800_at	3.19e-04	4.48e-06	-5708622	421366	-357782058	CFH	complement factor H
221493_at	3.20e-04	4.49e-06	-57078005	4211544	-186267603	TSPYL1	TSPY like 1
211964_at	3.20e-04	4.51e-06	57062376	4207518	224708945	COL4A2	collagen type IV alpha 2 chain
230174_at	3.20e-04	4.51e-06	-57058189	4206439	-308190696	LYPLAL1	lysophospholipase like 1
213370_s_at	3.20e-04	4.52e-06	57055212	4205673	17435081	SFMBT1	Scm-like with four mbt domains 1
230113_at	3.22e-04	4.55e-06	-57031646	4199602	-148298293	MBNL3	muscleblind like splicing regulator 3
207995_s_at	3.27e-04	4.62e-06	-56972262	4184303	-298549898	CLEC4M	C-type lectin domain family 4 member M
229891_x_at	3.27e-04	4.62e-06	-56967657	4183116	-196780197	GPALPP1	GPALPP motifs containing 1
226569_s_at	3.28e-04	4.65e-06	56949419	4178417	230991545	CHTF18	chromosome transmission fidelity factor 18
226649_at	3.28e-04	4.65e-06	56945132	4177312	180609057	PANK1	pantothenate kinase 1
1560648_s_at	3.28e-04	4.67e-06	-56933393	4174287	-24029049	TSPYL1	TSPY like 1
220922_s_at	3.31e-04	4.71e-06	-56896468	4164772	-320269417	SPANXA2///SPANXB1///SPANXC///SPANXA1	SPANX family member A2///SPANX family member B1///SPANX family member C///sperm protein associated with the nucleus, X-linked, family member A1
201534_s_at	3.31e-04	4.72e-06	-56894572	4164284	-191790854	UBL3	ubiquitin like 3
231382_at	3.33e-04	4.75e-06	56871217	4158265	276234621	FGF18	fibroblast growth factor 18
238022_at	3.34e-04	4.77e-06	-56852472	4153434	-295125919	CRNDE	colorectal neoplasia differentially expressed (non-protein coding)
204256_at	3.37e-04	4.82e-06	56810853	4142707	201600228	ELOVL6	ELOVL fatty acid elongase 6
219134_at	3.38e-04	4.84e-06	56796982	4139132	33096368	ADGRL4	adhesion G protein-coupled receptor L4
203847_s_at	3.38e-04	4.85e-06	56788137	4136852	144931173	AKAP8	A-kinase anchoring protein 8
213702_x_at	3.38e-04	4.86e-06	-56785414	413615	-133913069	ASAH1	N-acylsphingosine amidohydrolase 1
206772_at	3.40e-04	4.89e-06	56755877	4128536	420538105	PTH2R	parathyroid hormone 2 receptor
204357_s_at	3.43e-04	4.94e-06	56719707	4119212	220219115	LIMK1	LIM domain kinase 1
266_s_at	3.43e-04	4.95e-06	56712993	4117481	430182694	CD24	CD24 molecule
214804_at	3.43e-04	4.95e-06	56710625	4116871	183784945	CENPI	centromere protein I
235526_at	3.43e-04	4.96e-06	-56706767	4115876	-214836821	SOX6	SRY-box 6
233386_at	3.43e-04	4.96e-06	-5670222	4114704	-277014889
202003_s_at	3.44e-04	4.99e-06	-56683954	4109995	-319359561	ACAA2	acetyl-CoA acyltransferase 2
226839_at	3.45e-04	5.00e-06	56671911	4106889	182676752	NR2C2AP	nuclear receptor 2C2 associated protein
1556037_s_at	3.48e-04	5.06e-06	-56633239	4096918	-273208266	HHIP	hedgehog interacting protein
214434_at	3.49e-04	5.07e-06	-56623102	4094304	-180721314	HSPA12A	heat shock protein family A (Hsp70) member 12A
217414_x_at	3.49e-04	5.08e-06	-5661272	4091627	-331907644	HBA2///HBA1	hemoglobin subunit alpha 2///hemoglobin subunit alpha 1
201839_s_at	3.50e-04	5.10e-06	56599603	4088245	290958647	EPCAM	epithelial cell adhesion molecule
210145_at	3.51e-04	5.12e-06	-56588731	4085441	-291842144	PLA2G4A	phospholipase A2 group IVA
230863_at	3.52e-04	5.14e-06	-56569592	4080505	-222864079	LRP2	LDL receptor related protein 2
201924_at	3.52e-04	5.15e-06	-56563032	4078813	-169752239	AFF1	AF4/FMR2 family member 1
222437_s_at	3.52e-04	5.15e-06	-56562386	4078647	-1472292	RNF103-CHMP3///CHMP3	RNF103-CHMP3 readthrough///charged multivesicular body protein 3
238852_at	3.54e-04	5.19e-06	-56532167	4070853	-240918613	PRRX1	paired related homeobox 1
239424_at	3.55e-04	5.22e-06	56512853	4065872	198352184
225897_at	3.55e-04	5.23e-06	-56509807	4065086	-159514493	MARCKS	myristoylated alanine rich protein kinase C substrate
219342_at	3.56e-04	5.24e-06	-56498627	4062203	-221656975	CASD1	CAS1 domain containing 1
210788_s_at	3.56e-04	5.25e-06	-56491236	4060296	-226347671	DHRS7	dehydrogenase/reductase 7
226402_at	3.56e-04	5.27e-06	-56478235	4056943	-22644016	CYP2U1	cytochrome P450 family 2 subfamily U member 1
203706_s_at	3.56e-04	5.27e-06	-56477063	4056641	-298400238	FZD7	frizzled class receptor 7
209292_at	3.56e-04	5.27e-06	-56475314	4056189	-237607745	ID4	inhibitor of DNA binding 4, HLH protein
228598_at	3.59e-04	5.32e-06	-56439889	4047051	-274308387	DPP10	dipeptidyl peptidase like 10
209333_at	3.60e-04	5.35e-06	56424512	4043084	242537917	ULK1	unc-51 like autophagy activating kinase 1
229797_at	3.62e-04	5.38e-06	-56399866	4036726	-22143978	MCOLN3	mucolipin 3
201088_at	3.64e-04	5.42e-06	56376458	4030687	159523936	KPNA2	karyopherin subunit alpha 2
209822_s_at	3.65e-04	5.44e-06	-56361305	4026777	-23335631	VLDLR	very low density lipoprotein receptor
221841_s_at	3.67e-04	5.47e-06	-56337109	4020534	-217010795	KLF4	Kruppel like factor 4
221125_s_at	3.67e-04	5.48e-06	56331116	4018988	273816737	KCNMB3	potassium calcium-activated channel subfamily M regulatory beta subunit 3
202202_s_at	3.67e-04	5.49e-06	-56327249	401799	-235888682	LAMA4	laminin subunit alpha 4
223395_at	3.69e-04	5.52e-06	-56305636	4012413	-292635478	ABI3BP	ABI family member 3 binding protein
208658_at	3.69e-04	5.53e-06	56300004	401096	164574604	PDIA4	protein disulfide isomerase family A member 4
206404_at	3.69e-04	5.53e-06	-56299333	4010787	-308305649	FGF9	fibroblast growth factor 9
218510_x_at	3.70e-04	5.55e-06	-56283658	4006742	-245062535	FAM134B	family with sequence similarity 134 member B
204649_at	3.70e-04	5.56e-06	5627913	4005574	260993155	TROAP	trophinin associated protein
202351_at	3.71e-04	5.59e-06	-56257469	3999984	-182568629	ITGAV	integrin subunit alpha V
211813_x_at	3.74e-04	5.63e-06	-56228027	3992385	-352379848	DCN	decorin
226439_s_at	3.75e-04	5.67e-06	-56207117	3986989	-219533	NBEA	neurobeachin
219153_s_at	3.77e-04	5.70e-06	56181513	398038	305184097	THSD4	thrombospondin type 1 domain containing 4
202094_at	3.77e-04	5.70e-06	56181225	3980306	285218168	BIRC5	baculoviral IAP repeat containing 5
209771_x_at	3.78e-04	5.73e-06	56166953	3976622	445270545	CD24	CD24 molecule
205908_s_at	3.79e-04	5.75e-06	-56154931	3973519	-387635306	OMD	osteomodulin
235153_at	3.79e-04	5.76e-06	56145446	3971071	276658547	RNF183	ring finger protein 183
1554342_s_at	3.82e-04	5.81e-06	-56115721	3963397	-157250633	HELQ	helicase, POLQ-like
204723_at	3.82e-04	5.81e-06	-5611457	39631	-27656701	SCN3B	sodium voltage-gated channel beta subunit 3
224753_at	3.83e-04	5.84e-06	56096529	3958443	225347417	CDCA5	cell division cycle associated 5
240281_at	3.91e-04	5.96e-06	56015258	393746	240994883
213757_at	3.93e-04	6.00e-06	559922	3931507	181176737
215388_s_at	3.93e-04	6.01e-06	-55988054	3930436	-316226855	CFHR1///CFH	complement factor H related 1///complement factor H
203166_at	3.98e-04	6.09e-06	-55935067	3916753	-155697604	CFDP1	craniofacial development protein 1
221000_s_at	3.99e-04	6.12e-06	55918496	3912474	248092237	KAZALD1	Kazal type serine peptidase inhibitor domain 1
229603_at	3.99e-04	6.12e-06	-55917924	3912326	-22142465	BBS12	Bardet-Biedl syndrome 12
202660_at	4.00e-04	6.14e-06	-55904372	3908826	-207618486	ITPR2	inositol 1,4,5-trisphosphate receptor type 2
209829_at	4.04e-04	6.22e-06	-55860406	3897471	-289857133	FAM65B	family with sequence similarity 65 member B
212299_at	4.04e-04	6.22e-06	-55859283	3897181	-148647698	NEK9	NIMA related kinase 9
231766_s_at	4.04e-04	6.23e-06	55852847	3895519	333919044	COL12A1	collagen type XII alpha 1 chain
217234_s_at	4.04e-04	6.23e-06	-55852351	389539	-32506419	EZR	ezrin
228996_at	4.04e-04	6.25e-06	55842655	3892886	23738397	RC3H1	ring finger and CCCH-type domains 1
212858_at	4.04e-04	6.25e-06	5584114	3892495	285917969	PAQR4	progestin and adipoQ receptor family member 4
205632_s_at	4.04e-04	6.26e-06	-55833367	3890487	-238395454	PIP5K1B	phosphatidylinositol-4-phosphate 5-kinase type 1 beta
213007_at	4.04e-04	6.27e-06	55829633	3889522	168164735	FANCI	Fanconi anemia complementation group I
1563608_a_at	4.06e-04	6.31e-06	55805503	388329	20808736	KCNT1	potassium sodium-activated channel subfamily T member 1
204020_at	4.08e-04	6.34e-06	-55787407	3878615	-143388184	PURA	purine rich element binding protein A
202877_s_at	4.11e-04	6.40e-06	55752933	3869709	269431682	CD93	CD93 molecule
201124_at	4.14e-04	6.46e-06	-55717069	3860444	-17148555	ITGB5	integrin subunit beta 5
240420_at	4.14e-04	6.47e-06	-55711468	3858997	-421062456	AADACL2	arylacetamide deacetylase like 2
218147_s_at	4.14e-04	6.47e-06	-55709909	3858594	-148488497	GLT8D1	glycosyltransferase 8 domain containing 1
230127_at	4.18e-04	6.54e-06	55671911	3848776	207462031
200921_s_at	4.20e-04	6.57e-06	-55653389	384399	-17130168	BTG1	BTG anti-proliferation factor 1
240458_at	4.21e-04	6.60e-06	-55637144	3839793	-210560799
227719_at	4.23e-04	6.63e-06	-55618813	3835056	-232917114	SMAD9	SMAD family member 9
227627_at	4.23e-04	6.65e-06	-55608521	3832396	-160350182	C8orf44-SGK3///SGK3	C8orf44-SGK3 readthrough///serum/glucocorticoid regulated kinase family member 3
228054_at	4.29e-04	6.74e-06	55555412	3818671	257832887	TMEM44	transmembrane protein 44
234057_at	4.29e-04	6.75e-06	-55551541	3817671	-30810931
222731_at	4.30e-04	6.79e-06	-55532573	3812769	-18569857	ZDHHC2	zinc finger DHHC-type containing 2
202580_x_at	4.31e-04	6.80e-06	55524331	3810639	286265696	FOXM1	forkhead box M1
229638_at	4.31e-04	6.81e-06	-5551876	3809199	-306025684	IRX3	iroquois homeobox 3
219155_at	4.31e-04	6.82e-06	-55513662	3807881	-237326101	PITPNC1	phosphatidylinositol transfer protein, cytoplasmic 1
229084_at	4.33e-04	6.86e-06	-55489922	3801745	-374634162	CNTN4	contactin 4
231391_at	4.34e-04	6.88e-06	-55481631	3799602	-330978408	CTXN3	cortexin 3
202468_s_at	4.39e-04	6.98e-06	-55426299	3785299	-226093614	CTNNAL1	catenin alpha like 1
209740_s_at	4.39e-04	6.98e-06	-55424169	3784749	-228119493	PNPLA4	patatin like phospholipase domain containing 4
208394_x_at	4.42e-04	7.04e-06	55394804	3777157	277167446	ESM1	endothelial cell specific molecule 1
224839_s_at	4.44e-04	7.07e-06	55379364	3773166	180154283	GPT2	glutamic--pyruvic transaminase 2
227485_at	4.44e-04	7.08e-06	-55374234	377184	-16082325	INTS6L	integrator complex subunit 6 like
229461_x_at	4.44e-04	7.08e-06	-55372047	3771274	-270583998	NEGR1	neuronal growth regulator 1
244779_at	4.44e-04	7.09e-06	-55366361	3769804	-161484553	ZDHHC2	zinc finger DHHC-type containing 2
223269_at	4.45e-04	7.12e-06	-55354926	3766848	-140490786	POLR3GL	RNA polymerase III subunit G like
231249_at	4.60e-04	7.37e-06	55222484	3732602	202606744	SZT2	seizure threshold 2 homolog (mouse)
229596_at	4.61e-04	7.39e-06	-55211109	372966	-171820688	AMDHD1	amidohydrolase domain containing 1
219080_s_at	4.61e-04	7.41e-06	55202732	3727494	231172346	CTPS2	CTP synthase 2
236198_at	4.61e-04	7.42e-06	55199817	372674	337438918	LINC01215	long intergenic non-protein coding RNA 1215
225688_s_at	4.61e-04	7.42e-06	-55195874	372572	-252645071	PHLDB2	pleckstrin homology like domain family B member 2
232098_at	4.64e-04	7.48e-06	-55167686	371843	-230328867	DST	dystonin
205573_s_at	4.79e-04	7.73e-06	-55046129	3686988	-272478847	SNX7	sorting nexin 7
202609_at	4.79e-04	7.73e-06	-55044127	3686471	-216404874	EPS8	epidermal growth factor receptor pathway substrate 8
204872_at	4.80e-04	7.76e-06	-55029497	3682686	-314254374	TLE4	transducin like enhancer of split 4
225092_at	4.81e-04	7.79e-06	-55018604	3679868	-192520088	RABEP1	rabaptin, RAB GTPase binding effector protein 1
213671_s_at	4.86e-04	7.87e-06	54978402	3669468	138260474	MIR6758///MARS	microRNA 6758///methionyl-tRNA synthetase
219368_at	4.86e-04	7.89e-06	-54969978	3667288	-330425207	NAP1L2	nucleosome assembly protein 1 like 2
210757_x_at	4.86e-04	7.89e-06	-54969131	3667069	-183562689	LOC101926921///DAB2	uncharacterized LOC101926921///DAB2, clathrin adaptor protein
208752_x_at	4.87e-04	7.92e-06	-54956718	3663857	-177336101	NAP1L1	nucleosome assembly protein 1 like 1
228260_at	4.89e-04	7.96e-06	-54937063	3658772	-232222734	ELAVL2	ELAV like neuron-specific RNA binding protein 2
1553796_at	4.90e-04	7.99e-06	-5492205	3654888	-354707779	LINC01105	long intergenic non-protein coding RNA 1105
201811_x_at	4.91e-04	8.01e-06	-54913501	3652676	-178344178	SH3BP5	SH3 domain binding protein 5
242346_x_at	4.92e-04	8.04e-06	54897424	3648516	181891474
240256_at	4.93e-04	8.06e-06	54890218	3646651	229995609
233011_at	4.94e-04	8.09e-06	-54876205	3643025	-267371968	ANXA1	annexin A1
219478_at	4.94e-04	8.10e-06	5487026	3641487	326007073	WFDC1	WAP four-disulfide core domain 1
204146_at	4.95e-04	8.12e-06	54862204	3639402	242806347	RAD51AP1	RAD51 associated protein 1
229427_at	4.97e-04	8.17e-06	-54838652	3633307	-220191772	SEMA5A	semaphorin 5A
226461_at	4.97e-04	8.19e-06	54831037	3631337	167935338	HOXB9	homeobox B9
236616_at	4.97e-04	8.19e-06	54830696	3631248	187429311	PSD4	pleckstrin and Sec7 domain containing 4
227923_at	4.98e-04	8.21e-06	54818301	3628041	329273393	SHANK3	SH3 and multiple ankyrin repeat domains 3
212730_at	5.02e-04	8.29e-06	54784409	361927	228123456	SYNM	synemin
204328_at	5.03e-04	8.30e-06	5477938	3617968	183530081	TMC6	transmembrane channel like 6
229984_at	5.03e-04	8.32e-06	-54769061	3615298	-15828161	DTWD1	DTW domain containing 1
213714_at	5.08e-04	8.41e-06	-5472851	3604802	-318356315	CACNB2	calcium voltage-gated channel auxiliary subunit beta 2
209267_s_at	5.10e-04	8.45e-06	-54713908	3601023	-296287738	SLC39A8	solute carrier family 39 member 8
203635_at	5.10e-04	8.47e-06	-5470429	3598533	-158701963	DSCR3	DSCR3 arrestin fold containing
227399_at	5.10e-04	8.48e-06	-54701265	359775	-288253752	VGLL3	vestigial like family member 3
201598_s_at	5.11e-04	8.50e-06	54692353	3595443	183683092	INPPL1	inositol polyphosphate phosphatase like 1
202727_s_at	5.12e-04	8.52e-06	-54683225	3593081	-163357265	IFNGR1	interferon gamma receptor 1
209891_at	5.12e-04	8.52e-06	54680681	3592422	284283233	SPC25	SPC25, NDC80 kinetochore complex component
231945_at	5.12e-04	8.54e-06	54674872	3590918	336109772	FILIP1	filamin A interacting protein 1
200896_x_at	5.13e-04	8.56e-06	54664009	3588107	208363434	HDGF	hepatoma-derived growth factor
219511_s_at	5.17e-04	8.65e-06	-54626895	3578499	-30251148	SNCAIP	synuclein alpha interacting protein
235545_at	5.22e-04	8.74e-06	54588218	3568487	346736531	DEPDC1	DEP domain containing 1
1559679_a_at	5.22e-04	8.74e-06	5458516	3567695	274019462
205533_s_at	5.23e-04	8.78e-06	54571114	3564058	319519262	CDH6	cadherin 6
228143_at	5.23e-04	8.79e-06	54566868	3562959	330468285	CP	ceruloplasmin (ferroxidase)
224643_at	5.23e-04	8.80e-06	-54561716	3561625	-174305864	PRRC1	proline rich coiled-coil 1
227190_at	5.23e-04	8.81e-06	-54558454	3560781	-257724264	TMEM37	transmembrane protein 37
215096_s_at	5.24e-04	8.82e-06	-54551725	3559038	-138970072	ESD	esterase D
204124_at	5.29e-04	8.93e-06	54506627	3547362	216736717	SLC34A2	solute carrier family 34 member 2
225765_at	5.29e-04	8.93e-06	54506389	3547301	131097791	TNPO1	transportin 1
238075_at	5.31e-04	8.97e-06	54489597	3542953	175779042	CHEK1	checkpoint kinase 1
227314_at	5.34e-04	9.04e-06	-54461327	3535632	-231675723	ITGA2	integrin subunit alpha 2
229145_at	5.34e-04	9.04e-06	-54459613	3535189	-171047616	ANAPC16	anaphase promoting complex subunit 16
1559210_at	5.35e-04	9.07e-06	54447235	3531983	229898391
225949_at	5.36e-04	9.10e-06	54437334	3529419	177116674	MIR6845///NRBP2	microRNA 6845///nuclear receptor binding protein 2
1560198_at	5.38e-04	9.14e-06	54419896	3524904	229786203	LINC00523	long intergenic non-protein coding RNA 523
244744_at	5.39e-04	9.16e-06	54410747	3522535	242716996	LOC100130502	uncharacterized LOC100130502
214803_at	5.41e-04	9.21e-06	5439107	3517439	291577552	CDH6	cadherin 6
203543_s_at	5.43e-04	9.25e-06	-54375053	3513291	-173702273	KLF9	Kruppel like factor 9
213327_s_at	5.45e-04	9.31e-06	-54353071	3507598	-14488055	USP12	ubiquitin specific peptidase 12
226269_at	5.47e-04	9.34e-06	-54339005	3503955	-157810992	GDAP1	ganglioside induced differentiation associated protein 1
219702_at	5.47e-04	9.36e-06	54330732	3501813	265092343	PLAC1	placenta specific 1
225429_at	5.51e-04	9.44e-06	-54300334	349394	-185964671	PPP6C	protein phosphatase 6 catalytic subunit
224413_s_at	5.51e-04	9.44e-06	-54297958	3493324	-158701494	TM2D2	TM2 domain containing 2
39891_at	5.51e-04	9.45e-06	54295964	3492808	160203379	ZNF710	zinc finger protein 710
240122_at	5.53e-04	9.50e-06	54276245	34877	225694344	DIRAS2	DIRAS family GTPase 2
229604_at	5.55e-04	9.53e-06	-54262858	3484233	-245316592	CMAHP	cytidine monophospho-N-acetylneuraminic acid hydroxylase, pseudogene
201328_at	5.56e-04	9.57e-06	-54250079	3480923	-16782754	ETS2	ETS proto-oncogene 2, transcription factor
203765_at	5.56e-04	9.58e-06	-54245857	3479829	-204165096	GCA	grancalcin
222513_s_at	5.60e-04	9.65e-06	54216955	3472343	19770758	SORBS1	sorbin and SH3 domain containing 1
200770_s_at	5.61e-04	9.69e-06	54203121	3468759	181379035	LAMC1	laminin subunit gamma 1
228365_at	5.62e-04	9.72e-06	-54192109	3465906	-185521579	CPNE8	copine 8
223315_at	5.65e-04	9.77e-06	-54170862	3460402	-24073105	NTN4	netrin 4
230954_at	5.67e-04	9.82e-06	54152997	3455774	198449211	NOL4L	nucleolar protein 4 like
223623_at	5.67e-04	9.83e-06	-54148864	3454703	-367526792	C2orf40	chromosome 2 open reading frame 40
202968_s_at	5.69e-04	9.87e-06	54132277	3450406	171105288	DYRK2	dual specificity tyrosine phosphorylation regulated kinase 2
225299_at	5.71e-04	9.92e-06	-5411507	3445948	-177592064	MYO5B	myosin VB
215438_x_at	5.71e-04	9.93e-06	54112361	3445246	14731179	GSPT1	G1 to S phase transition 1
214657_s_at	5.71e-04	9.93e-06	54109447	3444492	343988002	MIR612///NEAT1	microRNA 612///nuclear paraspeckle assembly transcript 1 (non-protein coding)
219583_s_at	5.72e-04	9.97e-06	-54095427	3440859	-188109219	SPATA7	spermatogenesis associated 7
226915_s_at	5.78e-04	1.01e-05	54052267	3429677	138649738	ARPC5L	actin related protein 2/3 complex subunit 5 like
224755_at	5.78e-04	1.01e-05	-54044874	3427761	-177039556	TM9SF3	transmembrane 9 superfamily member 3
203214_x_at	5.78e-04	1.01e-05	54043673	342745	231481121	CDK1	cyclin dependent kinase 1
204688_at	5.79e-04	1.01e-05	-54033881	3424913	-195607618	SGCE	sarcoglycan epsilon
231131_at	5.79e-04	1.01e-05	-54031939	342441	-33706366	FAM133A	family with sequence similarity 133 member A
207113_s_at	5.79e-04	1.02e-05	54027007	3423131	26093472	TNF	tumor necrosis factor
218567_x_at	5.79e-04	1.02e-05	54024198	3422404	183371444	DPP3	dipeptidyl peptidase 3
216379_x_at	5.83e-04	1.03e-05	53990883	3413771	455419613	CD24	CD24 molecule
239300_at	5.83e-04	1.03e-05	-53989264	3413352	-176288256	PIK3C3	phosphatidylinositol 3-kinase catalytic subunit type 3
209635_at	5.84e-04	1.03e-05	53980811	3411161	18313872	AP1S1	adaptor related protein complex 1 sigma 1 subunit
203632_s_at	5.87e-04	1.03e-05	53958763	3405448	238615634	GPRC5B	G protein-coupled receptor class C group 5 member B
236034_at	5.88e-04	1.04e-05	53948788	3402863	248074861	ANGPT2	angiopoietin 2
212798_s_at	5.89e-04	1.04e-05	-53934146	3399069	-146668243	ANKMY2	ankyrin repeat and MYND domain containing 2
230776_at	5.93e-04	1.05e-05	53910007	3392813	338293575	RNF157-AS1	RNF157 antisense RNA 1
206949_s_at	5.93e-04	1.05e-05	53900413	3390327	143214294	RUSC1	RUN and SH3 domain containing 1
230977_at	5.93e-04	1.05e-05	5389848	3389826	197804089	NPM2	nucleophosmin/nucleoplasmin 2
205206_at	5.95e-04	1.06e-05	-53878225	3384576	-205974327	ANOS1	anosmin 1
222281_s_at	5.95e-04	1.06e-05	53874776	3383682	504719028	LOC101929219///LOC100505650///C1orf186	uncharacterized LOC101929219///uncharacterized LOC100505650///chromosome 1 open reading frame 186
205449_at	5.95e-04	1.06e-05	53873193	3383272	264378113	SAC3D1	SAC3 domain containing 1
228665_at	5.95e-04	1.06e-05	53872297	338304	250343628	CYYR1	cysteine and tyrosine rich 1
214595_at	5.99e-04	1.07e-05	53843654	3375617	307757188	KCNG1	potassium voltage-gated channel modifier subfamily G member 1
206375_s_at	6.02e-04	1.07e-05	-53821471	3369867	-400375822	HSPB3	heat shock protein family B (small) member 3
208740_at	6.02e-04	1.07e-05	-53817511	3368841	-148455271	SAP18	Sin3A associated protein 18
218678_at	6.03e-04	1.08e-05	53807075	3366136	307538695	NES	nestin
36475_at	6.05e-04	1.08e-05	53787459	3361052	199880217	GCAT	glycine C-acetyltransferase
242532_at	6.06e-04	1.09e-05	-53779384	3358958	-28606385
237065_s_at	6.07e-04	1.09e-05	53771248	3356849	226890337	LAMTOR5-AS1	LAMTOR5 antisense RNA 1
201865_x_at	6.08e-04	1.09e-05	-53757641	3353323	-154241004	NR3C1	nuclear receptor subfamily 3 group C member 1
204301_at	6.23e-04	1.12e-05	-53663515	3328923	-302159982	KBTBD11	kelch repeat and BTB domain containing 11
1558885_at	6.24e-04	1.12e-05	5365676	3327171	247711792
228320_x_at	6.24e-04	1.12e-05	-53654271	3326526	-295579693	BICDL1	BICD family like cargo adaptor 1
1294_at	6.28e-04	1.13e-05	53627356	3319549	168003347	MIR5193///UBA7	microRNA 5193///ubiquitin like modifier activating enzyme 7
219970_at	6.28e-04	1.13e-05	-53622732	331835	-302404386	GIPC2	GIPC PDZ domain containing family member 2
236649_at	6.28e-04	1.13e-05	-53615445	3316461	-167769374	DTWD1	DTW domain containing 1
228984_at	6.29e-04	1.14e-05	-53604701	3313675	-290472774	CARNS1	carnosine synthase 1
224609_at	6.31e-04	1.14e-05	5359252	3310517	16706457	SLC44A2	solute carrier family 44 member 2
223170_at	6.31e-04	1.14e-05	-53588607	3309503	-275422097	TMEM98	transmembrane protein 98
228155_at	6.33e-04	1.15e-05	-5357156	3305083	-198171061	FAM213A	family with sequence similarity 213 member A
1561938_at	6.33e-04	1.15e-05	53569199	3304471	374676785
235264_at	6.34e-04	1.15e-05	-53560168	3302129	-13766939	HCFC2	host cell factor C2
204422_s_at	6.34e-04	1.15e-05	-53554357	3300623	-267862217	FGF2	fibroblast growth factor 2
201037_at	6.36e-04	1.16e-05	53539892	3296872	169037224	PFKP	phosphofructokinase, platelet
55872_at	6.37e-04	1.16e-05	53528999	3294048	166980282	ZNF512B	zinc finger protein 512B
211340_s_at	6.40e-04	1.17e-05	53511695	3289561	167770731	MIR6756///MCAM	microRNA 6756///melanoma cell adhesion molecule
217763_s_at	6.43e-04	1.17e-05	-53485766	3282838	-182435617	RAB31	RAB31, member RAS oncogene family
230640_at	6.47e-04	1.18e-05	53460934	3276398	315278824	FMNL3	formin like 3
236004_at	6.47e-04	1.18e-05	-53459276	3275969	-178748141	AP5M1	adaptor related protein complex 5 mu 1 subunit
213139_at	6.47e-04	1.19e-05	-53447989	3273042	-242031296	SNAI2	snail family transcriptional repressor 2
1555274_a_at	6.47e-04	1.19e-05	53446798	3272733	190359996	EPT1	ethanolaminephosphotransferase 1
219451_at	6.47e-04	1.19e-05	-53443662	327192	-131398453	MSRB2	methionine sulfoxide reductase B2
213816_s_at	6.48e-04	1.19e-05	-53434244	3269477	-273977616	MET	MET proto-oncogene, receptor tyrosine kinase
209277_at	6.48e-04	1.19e-05	-53433673	3269329	-274429252	TFPI2	tissue factor pathway inhibitor 2
232265_at	6.54e-04	1.20e-05	53396257	3259627	259064374	ATXN7L1	ataxin 7 like 1
235044_at	6.56e-04	1.21e-05	53364707	3251444	338078849	CYYR1	cysteine and tyrosine rich 1
241745_at	6.56e-04	1.21e-05	-5336423	3251321	-251533752	LOC100507557	uncharacterized LOC100507557
209717_at	6.56e-04	1.21e-05	-5336362	3251163	-160847137	EVI5	ecotropic viral integration site 5
229313_at	6.56e-04	1.22e-05	-53358721	3249892	-258248902	ANO5	anoctamin 5
208159_x_at	6.56e-04	1.22e-05	53358607	3249863	156918188	DDX11	DEAD/H-box helicase 11
202036_s_at	6.56e-04	1.22e-05	-53356081	3249207	-323107046	SFRP1	secreted frizzled related protein 1
215469_at	6.56e-04	1.22e-05	-53354762	3248865	-281137232	SLITRK5	SLIT and NTRK like family member 5
213992_at	6.56e-04	1.22e-05	-5335312	324844	-169020111	COL4A6	collagen type IV alpha 6 chain
238162_at	6.56e-04	1.22e-05	53350592	3247784	262947484
204206_at	6.56e-04	1.22e-05	53348476	3247235	15064752	MNT	MAX network transcriptional repressor
202377_at	6.57e-04	1.22e-05	-53338696	3244699	-161660988	LEPROT	leptin receptor overlapping transcript
203236_s_at	6.66e-04	1.24e-05	53280967	3229726	223629694	LGALS9	galectin 9
211666_x_at	6.68e-04	1.24e-05	-53271087	3227164	-200344073	SNORD83B///SNORD139///RPL3	small nucleolar RNA, C/D box 83B///small nucleolar RNA, C/D box 139///ribosomal protein L3
239846_at	6.69e-04	1.25e-05	-5326138	3224646	-25211797	MTHFD1	methylenetetrahydrofolate dehydrogenase, cyclohydrolase and formyltetrahydrofolate synthetase 1
217995_at	6.70e-04	1.25e-05	-53248264	3221244	-191829739	SQRDL	sulfide quinone reductase-like (yeast)
202998_s_at	6.70e-04	1.25e-05	53245094	3220422	168771485	LOXL2	lysyl oxidase like 2
201893_x_at	6.70e-04	1.25e-05	-53239523	3218977	-289567003	DCN	decorin
227728_at	6.70e-04	1.26e-05	-53238585	3218734	-185369382	PPM1A	protein phosphatase, Mg2+/Mn2+ dependent 1A
235675_at	6.72e-04	1.26e-05	-53226368	3215565	-161111243	DHFR2	dihydrofolate reductase 2
229842_at	6.76e-04	1.27e-05	53198693	3208386	320214881	ELF3	E74 like ETS transcription factor 3
205452_at	6.85e-04	1.29e-05	-53146689	3194897	-120870075	PIGB	phosphatidylinositol glycan anchor biosynthesis class B
202860_at	6.85e-04	1.29e-05	5314409	3194223	213087699	DENND4B	DENN domain containing 4B
203642_s_at	6.86e-04	1.29e-05	-53130883	3190797	-178263237	COBLL1	cordon-bleu WH2 repeat protein like 1
226151_x_at	6.86e-04	1.29e-05	-53130256	3190634	-147177188	CRYZL1	crystallin zeta like 1
223845_at	6.88e-04	1.30e-05	53115944	3186921	221637897	VSIG10	V-set and immunoglobulin domain containing 10
202020_s_at	6.91e-04	1.30e-05	-53096327	3181832	-157295363	LANCL1	LanC like 1
227725_at	6.93e-04	1.31e-05	53082786	317832	441777928	ST6GALNAC1	ST6 N-acetylgalactosaminide alpha-2,6-sialyltransferase 1
1557353_at	6.93e-04	1.31e-05	-53076831	3176775	-265321846
227701_at	6.93e-04	1.31e-05	-5306963	3174906	-146486532	CCDC186	coiled-coil domain containing 186
219870_at	6.93e-04	1.31e-05	-53068308	3174564	-148966905	ATF7IP2	activating transcription factor 7 interacting protein 2
203889_at	6.94e-04	1.32e-05	-53063759	3173383	-277410335	SCG5	secretogranin V
1556168_s_at	6.94e-04	1.32e-05	53058403	3171994	314494335	MROH2A	maestro heat like repeat family member 2A
225782_at	6.96e-04	1.32e-05	-53039185	3167008	-211565595	MSRB3	methionine sulfoxide reductase B3
211576_s_at	6.96e-04	1.32e-05	53037831	3166657	212176182	SLC19A1	solute carrier family 19 member 1
205771_s_at	6.96e-04	1.33e-05	-53033841	3165622	-180156432	AKAP7	A-kinase anchoring protein 7
220603_s_at	6.96e-04	1.33e-05	-53030416	3164733	-177805953	MCTP2	multiple C2 and transmembrane domain containing 2
226451_at	6.97e-04	1.33e-05	5302249	3162677	2134959	FDX1L	ferredoxin 1 like
204151_x_at	6.97e-04	1.33e-05	-53019817	3161983	-203400715	AKR1C1	aldo-keto reductase family 1 member C1
223800_s_at	6.98e-04	1.33e-05	53012584	3160107	295868978	LIMS4///LIMS3	LIM zinc finger domain containing 4///LIM zinc finger domain containing 3
1566475_at	6.98e-04	1.34e-05	53008549	315906	250180525
201532_at	7.03e-04	1.35e-05	-52975907	3150591	-259816812	PSMA3	proteasome subunit alpha 3
217809_at	7.13e-04	1.37e-05	52921201	3136397	169450504	BZW2	basic leucine zipper and W2 domains 2
219388_at	7.17e-04	1.38e-05	5289811	3130405	203181272	GRHL2	grainyhead like transcription factor 2
220180_at	7.20e-04	1.38e-05	-52875395	3124511	-252200014	CCDC68	coiled-coil domain containing 68
239907_at	7.20e-04	1.38e-05	52872	312363	196131516
202724_s_at	7.23e-04	1.39e-05	-52856107	3119506	-142511075	FOXO1	forkhead box O1
226863_at	7.24e-04	1.39e-05	-52847074	3117162	-180276184	FAM110C	family with sequence similarity 110 member C
221213_s_at	7.24e-04	1.39e-05	-52845314	3116706	-157248929	LOC145783///ZNF280D	uncharacterized LOC145783///zinc finger protein 280D
239903_at	7.24e-04	1.40e-05	-52839715	3115253	-306432424	TPBG	trophoblast glycoprotein
203824_at	7.26e-04	1.40e-05	-52824604	3111332	-286283953	TSPAN8	tetraspanin 8
212909_at	7.26e-04	1.40e-05	52824242	3111238	314999875	LYPD1	LY6/PLAUR domain containing 1
200847_s_at	7.26e-04	1.40e-05	-52820522	3110272	-153356986	SARAF	store-operated calcium entry associated regulatory factor
204484_at	7.26e-04	1.41e-05	52813171	3108365	191748658	PIK3C2B	phosphatidylinositol-4-phosphate 3-kinase catalytic subunit type 2 beta
230040_at	7.30e-04	1.42e-05	-52790652	3102521	-260202396	ADAMTS18	ADAM metallopeptidase with thrombospondin type 1 motif 18
202512_s_at	7.31e-04	1.42e-05	-5278229	3100351	-173965333	ATG5	autophagy related 5
219371_s_at	7.34e-04	1.43e-05	-52762895	3095318	-233221192	KLF2	Kruppel like factor 2
225793_at	7.39e-04	1.44e-05	-52733922	3087799	-206605426	LIX1L	limb and CNS expressed 1 like
213933_at	7.40e-04	1.44e-05	-52725795	308569	-253780599	PTGER3	prostaglandin E receptor 3
237291_at	7.41e-04	1.44e-05	52716542	3083289	1846609	PRORSD1P	prolyl-tRNA synthetase associated domain containing 1, pseudogene
204048_s_at	7.41e-04	1.44e-05	-52715701	308307	-227686081	PHACTR2	phosphatase and actin regulator 2
202749_at	7.44e-04	1.45e-05	-52692766	3077118	-174273543	WRB	tryptophan rich basic protein
210842_at	7.44e-04	1.45e-05	52690216	3076457	263924238	NRP2	neuropilin 2
208107_s_at	7.46e-04	1.46e-05	52681337	3074152	15978685	LOC81691	exonuclease NEF-sp
202386_s_at	7.47e-04	1.46e-05	-52671574	3071618	-149301699	KIAA0430	KIAA0430
225219_at	7.50e-04	1.47e-05	-52654228	3067116	-194067355	SMAD5	SMAD family member 5
202741_at	7.52e-04	1.47e-05	-5264099	3063681	-154609607	PRKACB	protein kinase cAMP-activated catalytic subunit beta
218042_at	7.52e-04	1.48e-05	-52637107	3062673	-142638427	COPS4	COP9 signalosome subunit 4
222881_at	7.53e-04	1.48e-05	-52624069	3059289	-22341445	HPSE	heparanase
203758_at	7.53e-04	1.48e-05	-52622394	3058854	-148464179	CTSO	cathepsin O
205742_at	7.53e-04	1.48e-05	5262042	3058342	224523768	TNNI3	troponin I3, cardiac type
214234_s_at	7.56e-04	1.49e-05	-52603686	3053999	-197387663	CYP3A5	cytochrome P450 family 3 subfamily A member 5
205617_at	7.56e-04	1.49e-05	52600377	3053139	230454878	PRRG2	proline rich and Gla domain 2
38671_at	7.58e-04	1.50e-05	52585478	3049272	200996356	PLXND1	plexin D1
203762_s_at	7.58e-04	1.50e-05	-5258151	3048243	-203696634	DYNC2LI1	dynein cytoplasmic 2 light intermediate chain 1
201241_at	7.60e-04	1.50e-05	-52570873	3045482	-128771154	DDX1	DEAD/H-box helicase 1
238919_at	7.66e-04	1.52e-05	-5253201	3035394	-470981431	PCDH9	protocadherin 9
213864_s_at	7.66e-04	1.52e-05	-52531088	3035155	-180086705	NAP1L1	nucleosome assembly protein 1 like 1
222791_at	7.71e-04	1.53e-05	-52504384	3028223	-229250453	RSBN1	round spermatid basic protein 1
238273_at	7.73e-04	1.53e-05	52492785	3025213	201319025	LOC101930655///C7orf73///SLC13A4	uncharacterized LOC101930655///chromosome 7 open reading frame 73///solute carrier family 13 member 4
210532_s_at	7.73e-04	1.54e-05	524888	3024178	130609129	C14orf2	chromosome 14 open reading frame 2
232105_at	7.73e-04	1.54e-05	52479989	3021891	190628364	BLACAT1	bladder cancer associated transcript 1 (non-protein coding)
218385_at	7.73e-04	1.54e-05	52479825	3021848	152385052	MRPS18A	mitochondrial ribosomal protein S18A
239999_at	7.73e-04	1.54e-05	-52477873	3021342	-245360279	MIR99AHG	mir-99a-let-7c cluster host gene
228480_at	7.75e-04	1.55e-05	-52463608	3017639	-157870995	VAPA	VAMP associated protein A
233445_at	7.77e-04	1.55e-05	52452728	3014814	250468085
228564_at	7.86e-04	1.57e-05	-52408107	3003231	-272824734	LINC01116	long intergenic non-protein coding RNA 1116
1555824_a_at	7.95e-04	1.59e-05	52358325	2990308	149063461	PACS2	phosphofurin acidic cluster sorting protein 2
210980_s_at	7.95e-04	1.59e-05	-52355797	2989652	-132472132	ASAH1	N-acylsphingosine amidohydrolase 1
210470_x_at	7.97e-04	1.60e-05	52343456	2986448	142418917	NONO	non-POU domain containing, octamer-binding
205684_s_at	7.98e-04	1.60e-05	-52333316	2983815	-119677308	DENND4C	DENN domain containing 4C
209340_at	7.98e-04	1.60e-05	-5233256	2983619	-174591791	UAP1	UDP-N-acetylglucosamine pyrophosphorylase 1
239113_at	7.98e-04	1.60e-05	52329195	2982745	247720308	LOC100507468	uncharacterized LOC100507468
229927_at	7.99e-04	1.61e-05	52322547	298102	228106266	LEMD1	LEM domain containing 1
823_at	7.99e-04	1.61e-05	5231531	2979141	207177742	CX3CL1	C-X3-C motif chemokine ligand 1
224352_s_at	7.99e-04	1.61e-05	-52313536	297868	-217197924	CFL2	cofilin 2
203438_at	8.02e-04	1.62e-05	52297506	2974519	310593299	STC2	stanniocalcin 2
207974_s_at	8.04e-04	1.62e-05	-52283654	2970922	-157904839	SKP1	S-phase kinase-associated protein 1
218025_s_at	8.07e-04	1.63e-05	-52262726	2965489	-147906536	ECI2	enoyl-CoA delta isomerase 2
229610_at	8.07e-04	1.63e-05	52261949	2965287	271045979	CKAP2L	cytoskeleton associated protein 2 like
1553977_a_at	8.08e-04	1.63e-05	-52257358	2964095	-243790847	CYP39A1	cytochrome P450 family 39 subfamily A member 1
201291_s_at	8.12e-04	1.64e-05	52231951	2957499	385668618	TOP2A	topoisomerase (DNA) II alpha
217733_s_at	8.14e-04	1.65e-05	52216303	2953436	182226931	TMSB10	thymosin beta 10
203178_at	8.14e-04	1.66e-05	-52209097	2951565	-20883276	GATM	glycine amidinotransferase
202259_s_at	8.14e-04	1.66e-05	-52208074	2951299	-167338006	N4BP2L2	NEDD4 binding protein 2 like 2
219787_s_at	8.14e-04	1.66e-05	52204317	2950324	228889613	ECT2	epithelial cell transforming 2
210683_at	8.14e-04	1.66e-05	52203533	295012	339944219	NRTN	neurturin
218296_x_at	8.14e-04	1.66e-05	5220257	294987	212631679	MSTO2P///MSTO1	misato family member 2, pseudogene///misato 1, mitochondrial distribution and morphology regulator
216698_x_at	8.14e-04	1.66e-05	52201062	2949479	237359217	OR7E12P	olfactory receptor family 7 subfamily E member 12 pseudogene
212243_at	8.14e-04	1.66e-05	-52199333	294903	-161175785	GCOM1///POLR2M	GRINL1A complex locus 1///RNA polymerase II subunit M
204085_s_at	8.14e-04	1.66e-05	-52194667	2947818	-175278564	CLN5	ceroid-lipofuscinosis, neuronal 5
205034_at	8.16e-04	1.67e-05	52183755	2944985	198790491	CCNE2	cyclin E2
244008_at	8.18e-04	1.67e-05	-52170276	2941485	-183904388	PARP8	poly(ADP-ribose) polymerase family member 8
226250_at	8.21e-04	1.68e-05	-52153625	2937162	-136840368	ZBTB20	zinc finger and BTB domain containing 20
206101_at	8.21e-04	1.68e-05	-52150585	2936373	-267636103	ECM2	extracellular matrix protein 2
237151_s_at	8.22e-04	1.68e-05	-52143391	2934505	-293574582	CFAP221	cilia and flagella associated protein 221
226017_at	8.26e-04	1.69e-05	52120741	2928624	180588009	CMTM7	CKLF like MARVEL transmembrane domain containing 7
210132_at	8.26e-04	1.70e-05	52113193	2926664	277130038	EFNA3	ephrin A3
226851_at	8.26e-04	1.70e-05	-52113032	2926622	-234435621	LYPLAL1	lysophospholipase like 1
209034_at	8.30e-04	1.71e-05	-52094237	2921742	-154435524	PNRC1	proline rich nuclear receptor coactivator 1
204733_at	8.30e-04	1.71e-05	52087858	2920085	239721001	KLK6	kallikrein related peptidase 6
208966_x_at	8.32e-04	1.71e-05	-52078226	2917584	-170559324	IFI16	interferon gamma inducible protein 16
213939_s_at	8.32e-04	1.72e-05	-52074698	2916668	-163699689	RUFY3	RUN and FYVE domain containing 3
239808_at	8.33e-04	1.72e-05	-52067042	291468	-219114248
230263_s_at	8.35e-04	1.73e-05	-52050256	2910321	-246329636	DOCK5	dedicator of cytokinesis 5
212294_at	8.35e-04	1.73e-05	-52049703	2910178	-154736832	GNG12	G protein subunit gamma 12
222811_at	8.41e-04	1.74e-05	-52017916	2901924	-163425952	CMTR2	cap methyltransferase 2
200021_at	8.41e-04	1.74e-05	52012809	2900598	220705555	CFL1	cofilin 1
219814_at	8.41e-04	1.75e-05	-52010365	2899963	-222805467	MBNL3	muscleblind like splicing regulator 3
213247_at	8.41e-04	1.75e-05	-52009794	2899814	-299566033	SVEP1	sushi, von Willebrand factor type A, EGF and pentraxin domain containing 1
200762_at	8.41e-04	1.75e-05	-52009424	2899718	-146832895	DPYSL2	dihydropyrimidinase like 2
238311_at	8.41e-04	1.75e-05	-52004984	2898565	-178889571
232195_at	8.50e-04	1.77e-05	51960791	2887089	351877323	GPR158	G protein-coupled receptor 158
227265_at	8.51e-04	1.77e-05	-51952118	2884837	-228598868	FGL2	fibrinogen like 2
227116_at	8.51e-04	1.77e-05	-51950542	2884428	-139893726	MON1B	MON1 homolog B, secretory trafficking associated
205765_at	8.58e-04	1.79e-05	-51917756	2875914	-287947244	CYP3A5	cytochrome P450 family 3 subfamily A member 5
243531_at	8.59e-04	1.79e-05	51909267	2873709	269057396	ORAOV1	oral cancer overexpressed 1
232631_at	8.60e-04	1.80e-05	51902673	2871997	222076156	CDH6	cadherin 6
223122_s_at	8.64e-04	1.81e-05	-51881514	2866502	-309476773	SFRP2	secreted frizzled related protein 2
1554260_a_at	8.68e-04	1.82e-05	51858738	2860587	222670416	FRYL	FRY like transcription coactivator
226022_at	8.70e-04	1.82e-05	-51849536	2858197	-172651512	SASH1	SAM and SH3 domain containing 1
213389_at	8.70e-04	1.83e-05	51842343	2856329	215787815	ZNF592	zinc finger protein 592
227536_at	8.70e-04	1.83e-05	-51840949	2855967	-273497078	ZC3H13	zinc finger CCCH-type containing 13
219961_s_at	8.81e-04	1.85e-05	-51792208	2843308	-190907126	KIZ	kizuna centrosomal protein
222498_at	8.83e-04	1.86e-05	-51780763	2840336	-222304776	AZI2	5-azacytidine induced 2
214096_s_at	8.84e-04	1.86e-05	51774081	2838601	158010096	SHMT2	serine hydroxymethyltransferase 2
217230_at	8.84e-04	1.86e-05	-51770519	2837675	-247816649	EZR	ezrin
201084_s_at	8.88e-04	1.87e-05	-51750922	2832586	-148632019	BCLAF1	BCL2 associated transcription factor 1
225571_at	8.89e-04	1.88e-05	-51744513	2830921	-192120237	LIFR	leukemia inhibitory factor receptor alpha
226241_s_at	8.89e-04	1.88e-05	51739287	2829564	156933142	MRPL52	mitochondrial ribosomal protein L52
242159_at	8.90e-04	1.88e-05	51733297	2828008	161115361	LOC105369739	uncharacterized LOC105369739
221909_at	8.90e-04	1.88e-05	51730797	2827359	243443038	RNFT2	ring finger protein, transmembrane 2
228214_at	8.90e-04	1.89e-05	-5172523	2825913	-241238895	SOX6	SRY-box 6
243762_at	8.90e-04	1.89e-05	51720725	2824743	303408531	LINC01297	long intergenic non-protein coding RNA 1297
230875_s_at	8.93e-04	1.90e-05	-5170572	2820846	-217513678	ATP11A	ATPase phospholipid transporting 11A
214284_s_at	8.94e-04	1.90e-05	51693446	2817658	21726452	FGF18	fibroblast growth factor 18
202232_s_at	8.94e-04	1.90e-05	-51692726	2817471	-20484935	EIF3M	eukaryotic translation initiation factor 3 subunit M
200782_at	8.94e-04	1.90e-05	-51691958	2817271	-16435243	ANXA5	annexin A5
37278_at	8.97e-04	1.91e-05	51676995	2813385	202627933	TAZ	tafazzin
224598_at	8.99e-04	1.92e-05	51664767	2810209	169749404	MGAT4B	mannosyl (alpha-1,3-)-glycoprotein beta-1,4-N-acetylglucosaminyltransferase, isozyme B
202613_at	9.07e-04	1.93e-05	51629272	280099	146675042	CTPS1	CTP synthase 1
236123_at	9.09e-04	1.94e-05	-51617087	2797825	-259668353	WNT2B	Wnt family member 2B
219522_at	9.09e-04	1.94e-05	51615304	2797361	274178704	FJX1	four jointed box 1
226322_at	9.09e-04	1.94e-05	51613052	2796777	238982296	TMTC1	transmembrane and tetratricopeptide repeat containing 1
208778_s_at	9.09e-04	1.95e-05	-51608232	2795525	-169906775	SNORA29///TCP1	small nucleolar RNA, H/ACA box 29///t-complex 1
223621_at	9.13e-04	1.96e-05	51589621	279069	223476273	PNMA3	paraneoplastic Ma antigen 3
228946_at	9.16e-04	1.96e-05	-51573929	2786614	-184147815	INTU	inturned planar cell polarity protein
235339_at	9.16e-04	1.97e-05	-51568121	2785106	-132332918	SETDB2	SET domain bifurcated 2
1555929_s_at	9.16e-04	1.97e-05	-51566353	2784647	-300971513
209900_s_at	9.22e-04	1.98e-05	-51538767	2777481	-227683985	SLC16A1	solute carrier family 16 member 1
237592_at	9.22e-04	1.98e-05	51538561	2777428	210258357	ZC2HC1B	zinc finger C2HC-type containing 1B
209384_at	9.22e-04	1.99e-05	-51530139	277524	-209601417	PROSC	proline synthetase cotranscribed homolog (bacterial)
219752_at	9.22e-04	1.99e-05	51528445	27748	298614568	RASAL1	RAS protein activator like 1
228033_at	9.22e-04	1.99e-05	51528085	2774707	327102375	E2F7	E2F transcription factor 7
224975_at	9.22e-04	1.99e-05	-51526079	2774186	-17844481	NFIA	nuclear factor I A
243814_at	9.22e-04	1.99e-05	51519633	2772511	154948239	LOC101927377	uncharacterized LOC101927377
224801_at	9.23e-04	2.00e-05	-51513246	2770852	-192828084	NDFIP2	Nedd4 family interacting protein 2
1560788_at	9.24e-04	2.00e-05	51505914	2768948	269215233	MYO3B	myosin IIIB
223501_at	9.24e-04	2.00e-05	-51504742	2768643	-210325068	TNFSF13B	tumor necrosis factor superfamily member 13b
227901_at	9.24e-04	2.00e-05	5149938	276725	239767467	LOC648987	uncharacterized LOC648987
203904_x_at	9.24e-04	2.00e-05	5149826	2766959	216057324	CD82	CD82 molecule
209362_at	9.24e-04	2.01e-05	-51494825	2766067	-161541735	LOC101928625///MED21	uncharacterized LOC101928625///mediator complex subunit 21
226633_at	9.24e-04	2.01e-05	-51493064	276561	-192992751	RAB8B	RAB8B, member RAS oncogene family
1563204_at	9.27e-04	2.02e-05	51475	2760917	232699033	ZNF627	zinc finger protein 627
207183_at	9.28e-04	2.02e-05	51465312	2758401	283149496	GPR19	G protein-coupled receptor 19
214846_s_at	9.28e-04	2.02e-05	51465023	2758326	282407435	ALPK3	alpha kinase 3
223978_s_at	9.28e-04	2.02e-05	-51460927	2757262	-153917063	CRLS1	cardiolipin synthase 1
211458_s_at	9.30e-04	2.03e-05	-51450004	2754424	-148579036	GABARAPL3///GABARAPL1	GABA type A receptor associated protein like 3 pseudogene///GABA type A receptor associated protein like 1
209106_at	9.32e-04	2.04e-05	-51438273	2751377	-18857992	NCOA1	nuclear receptor coactivator 1
222848_at	9.32e-04	2.04e-05	5143788	2751275	272341132	CENPK	centromere protein K
223833_at	9.32e-04	2.04e-05	51432709	2749932	18057596	WDR55	WD repeat domain 55
219648_at	9.32e-04	2.04e-05	51427701	2748631	148872449	MREG	melanoregulin
233898_s_at	9.32e-04	2.04e-05	-51427547	2748591	-163247771	FGFR1OP2	FGFR1 oncogene partner 2
201976_s_at	9.35e-04	2.05e-05	51413561	2744958	173602547	MYO10	myosin X
213592_at	9.37e-04	2.06e-05	514008	2741643	216510913	APLNR	apelin receptor
1570078_a_at	9.37e-04	2.06e-05	-5140048	274156	-211303463	DOCK5	dedicator of cytokinesis 5
225509_at	9.37e-04	2.06e-05	-51396308	2740476	-141047925	SAP30L	SAP30 like
203817_at	9.37e-04	2.06e-05	5139002	2738842	175170978	GUCY1B3	guanylate cyclase 1 soluble subunit beta
211980_at	9.37e-04	2.06e-05	51387429	273817	208827492	COL4A1	collagen type IV alpha 1 chain
242723_at	9.37e-04	2.07e-05	513864	2737902	255571749
236600_at	9.38e-04	2.07e-05	-51379445	2736096	-148009036	SPG20	spastic paraplegia 20 (Troyer syndrome)
225627_s_at	9.42e-04	2.08e-05	-51360721	2731232	-155725574	CACHD1	cache domain containing 1
203355_s_at	9.43e-04	2.08e-05	-51353114	2729255	-21403846	PSD3	pleckstrin and Sec7 domain containing 3
219359_at	9.44e-04	2.09e-05	51345729	2727337	240624675	PGGHG	protein-glucosylgalactosylhydroxylysine glucosidase
244764_at	9.45e-04	2.09e-05	-51341488	2726235	-178296607	HIVEP3	human immunodeficiency virus type I enhancer binding protein 3
213326_at	9.46e-04	2.10e-05	51330855	2723473	14875692	VAMP1	vesicle associated membrane protein 1
204709_s_at	9.51e-04	2.11e-05	5131069	2718235	270650895	KIF23	kinesin family member 23
202338_at	9.54e-04	2.12e-05	51295662	2714331	245533642	TK1	thymidine kinase 1
202842_s_at	9.54e-04	2.12e-05	-5129147	2713242	-166770486	DNAJB9	DnaJ heat shock protein family (Hsp40) member B9
230361_at	9.57e-04	2.13e-05	5127576	270916	213410315	MROH1	maestro heat like repeat family member 1
202059_s_at	9.58e-04	2.13e-05	51271691	2708103	159572441	KPNA1	karyopherin subunit alpha 1
233536_at	9.58e-04	2.13e-05	-51267074	2706904	-237786995	ASXL3	additional sex combs like 3, transcriptional regulator
209110_s_at	9.59e-04	2.14e-05	51256644	2704194	168002468	RGL2	ral guanine nucleotide dissociation stimulator like 2
229116_at	9.59e-04	2.14e-05	-51256473	270415	-312375469	CNKSR2	connector enhancer of kinase suppressor of Ras 2
215133_s_at	9.66e-04	2.16e-05	-51223205	2695507	-200958867	LOC102725213///LOC100507387///FAM153A///FAM153B	uncharacterized LOC102725213///uncharacterized LOC100507387///family with sequence similarity 153 member A///family with sequence similarity 153 member B
213945_s_at	9.66e-04	2.16e-05	51221468	2695056	210648015	NUP210	nucleoporin 210
202961_s_at	9.66e-04	2.16e-05	51220725	2694863	182109638	ARMC2-AS1///ATP5J2	ARMC2 antisense RNA 1///ATP synthase, H+ transporting, mitochondrial Fo complex subunit F2
229285_at	9.70e-04	2.17e-05	-51202487	2690125	-190437932	RNASEL	ribonuclease L
218518_at	9.72e-04	2.18e-05	-5119187	2687367	-152113792	FAM13B	family with sequence similarity 13 member B
236359_at	9.77e-04	2.19e-05	-51168109	2681194	-196411937	SCN4B	sodium voltage-gated channel beta subunit 4
201568_at	9.77e-04	2.19e-05	51161782	267955	132583347	UQCRQ	ubiquinol-cytochrome c reductase complex III subunit VII
235363_at	9.77e-04	2.20e-05	51158589	267872	153873135
227195_at	9.77e-04	2.20e-05	51156391	2678149	146374677	ZNF503	zinc finger protein 503
203238_s_at	9.77e-04	2.20e-05	51154617	2677689	249739802	NOTCH3	notch 3
204182_s_at	9.77e-04	2.20e-05	-51154564	2677675	-24441161	ZBTB43	zinc finger and BTB domain containing 43
208998_at	9.85e-04	2.22e-05	51121412	2669062	245453011	UCP2	uncoupling protein 2
224752_at	9.88e-04	2.23e-05	51107316	26654	140904084	LOC101930655///C7orf73	uncharacterized LOC101930655///chromosome 7 open reading frame 73
221927_s_at	9.94e-04	2.24e-05	51080857	2658526	155047269	ABHD11	abhydrolase domain containing 11
227038_at	9.97e-04	2.25e-05	-51066981	2654921	-217139798	SGMS2	sphingomyelin synthase 2
228827_at	9.98e-04	2.25e-05	-51062982	2653882	-270260195	RUNX1T1	RUNX1 translocation partner 1
218645_at	9.98e-04	2.26e-05	-51058012	2652591	-201575269	ZNF277	zinc finger protein 277
210334_x_at	1.00e-03	2.27e-05	5103508	2646633	284504161	BIRC5	baculoviral IAP repeat containing 5
203967_at	1.00e-03	2.27e-05	51034925	2646592	299743738	CDC6	cell division cycle 6
208655_at	1.00e-03	2.28e-05	-51024888	2643985	-164056259	CCNI	cyclin I
225834_at	1.01e-03	2.29e-05	50998701	2637181	165379996	FAM72A///FAM72D///FAM72B///FAM72C	family with sequence similarity 72 member A///family with sequence similarity 72 member D///family with sequence similarity 72 member B///family with sequence similarity 72 member C
223340_at	1.01e-03	2.30e-05	-50988614	263456	-150759451	ATL1	atlastin GTPase 1
204059_s_at	1.01e-03	2.30e-05	-50983027	2633109	-199017908	ME1	malic enzyme 1
244213_at	1.01e-03	2.30e-05	50979473	2632185	250324508
234192_s_at	1.01e-03	2.30e-05	-50978675	2631978	-144804557	GKAP1	G kinase anchoring protein 1
203408_s_at	1.01e-03	2.31e-05	-50970024	262973	-194915217	SATB1	SATB homeobox 1
200937_s_at	1.02e-03	2.32e-05	-5095903	2626874	-17917469	RPL5///SNORD21	ribosomal protein L5///small nucleolar RNA, C/D box 21
205027_s_at	1.02e-03	2.32e-05	-50958291	2626682	-193772264	MAP3K8	mitogen-activated protein kinase kinase kinase 8
232027_at	1.03e-03	2.36e-05	-50897652	2610927	-272022869	SYNE1	spectrin repeat containing nuclear envelope protein 1
201260_s_at	1.04e-03	2.39e-05	-50851524	2598942	-187765797	SYPL1	synaptophysin like 1
51200_at	1.05e-03	2.40e-05	50835509	2594781	197159353	C19orf60	chromosome 19 open reading frame 60
240053_x_at	1.05e-03	2.40e-05	-50834637	2594554	-294804125	PEX5L	peroxisomal biogenesis factor 5 like
228854_at	1.05e-03	2.40e-05	-50827979	2592825	-359511347
210365_at	1.05e-03	2.41e-05	50816248	2589777	24711882	LOC101928269///LOC100506403///RUNX1	uncharacterized LOC101928269///uncharacterized LOC100506403///runt related transcription factor 1
209369_at	1.06e-03	2.43e-05	-50785129	2581691	-260148869	ANXA3	annexin A3
224763_at	1.06e-03	2.43e-05	-50780047	2580371	-196515452	LOC100506548///RPL37	uncharacterized LOC100506548///ribosomal protein L37
219613_s_at	1.06e-03	2.44e-05	50769657	2577671	150303647	SIRT6	sirtuin 6
227273_at	1.06e-03	2.45e-05	-50756331	2574209	-13457894	BMPR1A	bone morphogenetic protein receptor type 1A
242592_at	1.07e-03	2.45e-05	50748476	2572168	284301787	GPR137C	G protein-coupled receptor 137C
213857_s_at	1.07e-03	2.46e-05	50738146	2569484	126078177	CD47	CD47 molecule
225817_at	1.07e-03	2.46e-05	-50731271	2567697	-167896327	LOC101930349///LOC101930344///CGNL1	uncharacterized LOC101930349///uncharacterized LOC101930344///cingulin like 1
235001_at	1.07e-03	2.47e-05	50729361	2567201	148402692	DNAJC21	DnaJ heat shock protein family (Hsp40) member C21
200768_s_at	1.07e-03	2.47e-05	5072447	256593	121484311	MAT2A	methionine adenosyltransferase 2A
205242_at	1.07e-03	2.47e-05	50717974	2564243	358725146	CXCL13	C-X-C motif chemokine ligand 13
202800_at	1.07e-03	2.48e-05	50703408	2560458	161354668	SLC1A3	solute carrier family 1 member 3
205946_at	1.07e-03	2.49e-05	-50696828	2558748	-25297378	VIPR2	vasoactive intestinal peptide receptor 2
223178_s_at	1.07e-03	2.49e-05	-50694272	2558084	-256333417	NT5DC1	5'-nucleotidase domain containing 1
213689_x_at	1.07e-03	2.49e-05	-50692371	255759	-129918273	FAM69A	family with sequence similarity 69 member A
241829_at	1.08e-03	2.51e-05	50664041	2550229	298557936	FAM124A	family with sequence similarity 124 member A
212749_s_at	1.08e-03	2.51e-05	-50655931	2548122	-1840292	RCHY1	ring finger and CHY zinc finger domain containing 1
226831_at	1.09e-03	2.54e-05	-50614076	2537247	-154776914	SLC25A46	solute carrier family 25 member 46
200953_s_at	1.10e-03	2.55e-05	-50606325	2535233	-160782953	CCND2	cyclin D2
226695_at	1.10e-03	2.56e-05	-5058581	2529902	-268482554	PRRX1	paired related homeobox 1
213425_at	1.10e-03	2.57e-05	-50572072	2526333	-23590869	WNT5A	Wnt family member 5A
238898_at	1.10e-03	2.57e-05	50568877	2525503	347222822	FOXP4-AS1	FOXP4 antisense RNA 1
224998_at	1.10e-03	2.58e-05	-50566451	2524872	-140670345	CMTM4	CKLF like MARVEL transmembrane domain containing 4
239652_at	1.11e-03	2.60e-05	50529986	2515397	224418635
214311_at	1.11e-03	2.61e-05	50523468	2513704	263040355	ZFPL1	zinc finger protein like 1
211985_s_at	1.11e-03	2.61e-05	-50523238	2513644	-186608595	CALM3///CALM2///CALM1	calmodulin 3///calmodulin 2///calmodulin 1
210530_s_at	1.11e-03	2.61e-05	50522256	2513389	142838274	NR2C1	nuclear receptor subfamily 2 group C member 1
1554466_a_at	1.11e-03	2.61e-05	50516374	251186	141664013	METTL26	methyltransferase like 26
243376_at	1.11e-03	2.61e-05	5051418	251129	167661913	TANK	TRAF family member associated NFKB activator
1566761_a_at	1.12e-03	2.63e-05	50482705	2503112	159417622	LINC00884	long intergenic non-protein coding RNA 884
244876_at	1.13e-03	2.64e-05	50468882	249952	231534916
204126_s_at	1.13e-03	2.65e-05	5046223	2497792	312413769	CDC45	cell division cycle 45
239273_s_at	1.13e-03	2.65e-05	-5046064	2497379	-250818847	MMP28	matrix metallopeptidase 28
235874_at	1.13e-03	2.66e-05	-50444476	2493179	-317313573	PRSS35	protease, serine 35
204510_at	1.13e-03	2.66e-05	50441972	2492528	16516353	CDC7	cell division cycle 7
229230_at	1.13e-03	2.67e-05	-50436799	2491184	-235347278	SLC51A	solute carrier family 51 alpha subunit
202761_s_at	1.13e-03	2.67e-05	-50428673	2489072	-147217914	SYNE2	spectrin repeat containing nuclear envelope protein 2
201150_s_at	1.14e-03	2.69e-05	-50404962	2482911	-202188674	TIMP3	TIMP metallopeptidase inhibitor 3
203476_at	1.14e-03	2.70e-05	-50388267	2478573	-215938188	TPBG	trophoblast glycoprotein
219215_s_at	1.15e-03	2.71e-05	50374542	2475007	184784703	SLC39A4	solute carrier family 39 member 4
230264_s_at	1.15e-03	2.72e-05	-50367671	2473222	-174428622	AP1S2	adaptor related protein complex 1 sigma 2 subunit
239792_at	1.15e-03	2.72e-05	50362044	247176	160068265	UBL7-AS1	UBL7 antisense RNA 1 (head to head)
212020_s_at	1.15e-03	2.73e-05	50345201	2467383	290401229	MKI67	marker of proliferation Ki-67
212655_at	1.16e-03	2.74e-05	-50330958	2463682	-12936136	ZCCHC14	zinc finger CCHC-type containing 14
236290_at	1.17e-03	2.77e-05	-50297328	2454944	-216174331	DOK6	docking protein 6
236771_at	1.17e-03	2.78e-05	50280424	2450552	217175811	RIPPLY2	ripply transcriptional repressor 2
219880_at	1.17e-03	2.78e-05	50280326	2450526	126576944	CTC-338M12.4	uncharacterized LOC101928649
228724_at	1.17e-03	2.79e-05	-50265122	2446575	-305401363	TTLL7	tubulin tyrosine ligase like 7
228361_at	1.18e-03	2.80e-05	5025426	2443753	17527045	E2F2	E2F transcription factor 2
219469_at	1.18e-03	2.81e-05	-50243012	244083	-17494321	DYNC2H1	dynein cytoplasmic 2 heavy chain 1
226230_at	1.18e-03	2.82e-05	-50231229	2437769	-129761509	PPP4R3B	protein phosphatase 4 regulatory subunit 3B
243201_at	1.18e-03	2.82e-05	-50228555	2437074	-162009195	RPL36A	ribosomal protein L36a
227920_at	1.18e-03	2.83e-05	50218925	2434572	158082855	BEND3	BEN domain containing 3
209087_x_at	1.19e-03	2.83e-05	50213775	2433234	203693225	MCAM	melanoma cell adhesion molecule
228798_x_at	1.19e-03	2.83e-05	50212181	2432819	204425732	LOC100289283	uncharacterized LOC100289283
239344_at	1.19e-03	2.85e-05	50191019	2427321	261050627
221520_s_at	1.19e-03	2.85e-05	50187275	2426348	259912073	CDCA8	cell division cycle associated 8
205020_s_at	1.19e-03	2.86e-05	-50179816	2424409	-177682029	ARL4A	ADP ribosylation factor like GTPase 4A
209585_s_at	1.19e-03	2.86e-05	-50174499	2423028	-173347541	MINPP1	multiple inositol-polyphosphate phosphatase 1
225616_at	1.19e-03	2.86e-05	50173695	2422819	175293178	SPRYD4	SPRY domain containing 4
236118_at	1.19e-03	2.87e-05	-50168534	2421478	-159330396	GATA6-AS1	GATA6 antisense RNA 1 (head to head)
1559296_at	1.20e-03	2.88e-05	-50148871	2416369	-215676743	ADAMTS9-AS2	ADAMTS9 antisense RNA 2
209576_at	1.20e-03	2.90e-05	-5013074	2411658	-185766838	GNAI1	G protein subunit alpha i1
204082_at	1.20e-03	2.90e-05	-50130123	2411497	-145703336	PBX3	PBX homeobox 3
223737_x_at	1.21e-03	2.91e-05	-50110876	2406496	-277531369	CHST9	carbohydrate sulfotransferase 9
214481_at	1.21e-03	2.91e-05	50110474	2406392	333693287	HIST1H2AM	histone cluster 1, H2am
236448_at	1.22e-03	2.94e-05	50076631	2397598	430186974	UNC5A	unc-5 netrin receptor A
223441_at	1.22e-03	2.94e-05	-50074362	2397008	-196948266	SLC17A5	solute carrier family 17 member 5
202754_at	1.22e-03	2.94e-05	50071116	2396165	157483859	R3HDM1	R3H domain containing 1
228062_at	1.22e-03	2.96e-05	-50050649	2390847	-270466229	NAP1L5	nucleosome assembly protein 1 like 5
230179_at	1.23e-03	2.97e-05	5003458	2386672	229246273	LOC285812	uncharacterized LOC285812
201922_at	1.23e-03	2.99e-05	-50015027	2381591	-158161043	NSA2	NSA2, ribosome biogenesis homolog
222761_at	1.24e-03	3.01e-05	-49993984	2376123	-143718606	BIVM	basic, immunoglobulin-like variable motif containing
215000_s_at	1.24e-03	3.01e-05	-49984803	2373738	-170843621	FEZ2	fasciculation and elongation protein zeta 2
201215_at	1.24e-03	3.01e-05	-49984218	2373586	-175258422	PLS3	plastin 3
226885_at	1.24e-03	3.02e-05	-49975391	2371292	-128829034	RNF217	ring finger protein 217
239942_at	1.25e-03	3.03e-05	-49967548	2369254	-241020412	GNG11	G protein subunit gamma 11
205303_at	1.25e-03	3.04e-05	-49948153	2364215	-314382331	KCNJ8	potassium voltage-gated channel subfamily J member 8
204281_at	1.26e-03	3.06e-05	49928284	2359052	191270454	TEAD4	TEA domain transcription factor 4
226321_at	1.26e-03	3.06e-05	-49926895	2358691	-187253073	LYSMD3	LysM domain containing 3
232047_at	1.26e-03	3.07e-05	49919691	235682	165051872	LOC102725383	uncharacterized LOC102725383
232176_at	1.26e-03	3.08e-05	-49906323	2353346	-244448958	SLITRK6	SLIT and NTRK like family member 6
1559078_at	1.26e-03	3.09e-05	49895352	2350495	296920014
212352_s_at	1.27e-03	3.11e-05	-49865028	2342616	-159218644	TMED10	transmembrane p24 trafficking protein 10
220761_s_at	1.27e-03	3.12e-05	-49857521	2340666	-143747321	TAOK3	TAO kinase 3
208640_at	1.27e-03	3.12e-05	-49856692	234045	-118455724	RAC1	ras-related C3 botulinum toxin substrate 1 (rho family, small GTP binding protein Rac1)
202735_at	1.28e-03	3.13e-05	49846052	2337686	156432381	EBP	emopamil binding protein (sterol isomerase)
223606_x_at	1.28e-03	3.14e-05	-49831325	2333859	-148932931	GPALPP1	GPALPP motifs containing 1
239848_at	1.28e-03	3.15e-05	-49820918	2331155	-15074564	EIF3M	eukaryotic translation initiation factor 3 subunit M
239395_at	1.28e-03	3.15e-05	49819927	2330898	167352401	ARRDC3-AS1	ARRDC3 antisense RNA 1
1569428_at	1.28e-03	3.15e-05	49819001	2330657	242069459	PYM1	PYM homolog 1, exon junction complex associated factor
213078_x_at	1.29e-03	3.17e-05	49798328	2325285	227720601	LPCAT4	lysophosphatidylcholine acyltransferase 4
203058_s_at	1.29e-03	3.19e-05	-49777714	231993	-264271179	PAPSS2	3'-phosphoadenosine 5'-phosphosulfate synthase 2
212206_s_at	1.29e-03	3.19e-05	-49776201	2319536	-2208364	H2AFV	H2A histone family member V
218346_s_at	1.30e-03	3.20e-05	-49755149	2314067	-209353432	SESN1	sestrin 1
201339_s_at	1.30e-03	3.21e-05	-49753784	2313712	-205885728	SCP2	sterol carrier protein 2
201566_x_at	1.30e-03	3.21e-05	-49749037	2312478	-148019749	ID2	inhibitor of DNA binding 2, HLH protein
239280_at	1.30e-03	3.22e-05	-49741122	2310422	-215822932
208228_s_at	1.30e-03	3.22e-05	49738942	2309855	160504474	FGFR2	fibroblast growth factor receptor 2
226800_at	1.31e-03	3.23e-05	-49721461	2305314	-198895821	EFCAB7	EF-hand calcium binding domain 7
227933_at	1.31e-03	3.24e-05	49711657	2302766	254941937	LINGO1	leucine rich repeat and Ig domain containing 1
1562860_at	1.31e-03	3.24e-05	49709375	2302173	280868994	LOC101928271	uncharacterized LOC101928271
216620_s_at	1.33e-03	3.29e-05	-49660845	2289564	-188365898	ARHGEF10	Rho guanine nucleotide exchange factor 10
230130_at	1.33e-03	3.29e-05	-49657685	2288743	-256941615	SLIT2	slit guidance ligand 2
214642_x_at	1.33e-03	3.29e-05	49656861	2288529	281626534	MAGEA10-MAGEA5///MAGEA5	MAGEA10-MAGEA5 readthrough///MAGE family member A5
244626_at	1.33e-03	3.30e-05	49644675	2285363	219741328
206858_s_at	1.33e-03	3.30e-05	-49644179	2285234	-223285263	HOXC6	homeobox C6
225769_at	1.33e-03	3.30e-05	-49643939	2285172	-151676384	COG6	component of oligomeric golgi complex 6
212712_at	1.33e-03	3.32e-05	49622758	2279669	12925491	CAMSAP1	calmodulin regulated spectrin associated protein 1
205751_at	1.33e-03	3.33e-05	-49618536	2278572	-240393296	SH3GL2	SH3 domain containing GRB2 like 2, endophilin A1
202378_s_at	1.34e-03	3.33e-05	-49614299	2277471	-195863033	LEPROT	leptin receptor overlapping transcript
37117_at	1.34e-03	3.33e-05	49608537	2275974	159830447	PRR5-ARHGAP8///ARHGAP8	PRR5-ARHGAP8 readthrough///Rho GTPase activating protein 8
230633_at	1.34e-03	3.35e-05	49586991	2270376	267177333	TMEM102	transmembrane protein 102
231991_at	1.37e-03	3.41e-05	49521458	2253349	250666167	CCM2L	CCM2 like scaffolding protein
217877_s_at	1.37e-03	3.42e-05	49515324	2251756	115681209	GPBP1L1	GC-rich promoter binding protein 1 like 1
205619_s_at	1.38e-03	3.45e-05	49479158	2242359	313205427	MEOX1	mesenchyme homeobox 1
223092_at	1.38e-03	3.46e-05	-49472147	2240538	-143939164	ANKH	ANKH inorganic pyrophosphate transport regulator
227080_at	1.38e-03	3.46e-05	-49466419	223905	-119883718	ZNF697	zinc finger protein 697
233607_at	1.39e-03	3.48e-05	-49450007	2234786	-2319605
202432_at	1.39e-03	3.48e-05	-49448084	2234286	-121252937	PPP3CB	protein phosphatase 3 catalytic subunit beta
227578_at	1.39e-03	3.49e-05	49440068	2232204	253063611	TMPO-AS1	TMPO antisense RNA 1
203779_s_at	1.39e-03	3.49e-05	49439852	2232148	265531713	MPZL2	myelin protein zero like 2
235076_at	1.39e-03	3.50e-05	-49429928	2229569	-211217659	CALCOCO2	calcium binding and coiled-coil domain 2
217204_at	1.39e-03	3.50e-05	49429686	2229506	253084765	MTRF1L	mitochondrial translational release factor 1 like
202136_at	1.39e-03	3.51e-05	-4942076	2227187	-118044363	ZMYND11	zinc finger MYND-type containing 11
239856_at	1.40e-03	3.52e-05	49409403	2224237	289553783
57532_at	1.40e-03	3.53e-05	49395	2220495	118856284	DVL2	dishevelled segment polarity protein 2
213375_s_at	1.40e-03	3.54e-05	-49390761	2219394	-189296537	N4BP2L1	NEDD4 binding protein 2 like 1
222723_at	1.40e-03	3.54e-05	49388541	2218817	212169615	VWA1	von Willebrand factor A domain containing 1
201697_s_at	1.40e-03	3.54e-05	49385402	2218002	117411897	DNMT1	DNA (cytosine-5-)-methyltransferase 1
226246_at	1.40e-03	3.54e-05	49382617	2217278	265407187	KCTD1	potassium channel tetramerization domain containing 1
203019_x_at	1.40e-03	3.55e-05	-49380258	2216665	-171675841	SSX2IP	SSX family member 2 interacting protein
221258_s_at	1.40e-03	3.55e-05	4937673	2215749	18445582	KIF18A	kinesin family member 18A
213736_at	1.40e-03	3.56e-05	49364187	221249	146514969	COX5B	cytochrome c oxidase subunit 5B
224629_at	1.40e-03	3.56e-05	-49362746	2212116	-153997576	LMAN1	lectin, mannose binding 1
204767_s_at	1.41e-03	3.58e-05	4934513	2207539	144358	FEN1	flap structure-specific endonuclease 1
1563742_at	1.42e-03	3.61e-05	-49318365	2200586	-268997257	LINC00842	long intergenic non-protein coding RNA 842
201916_s_at	1.42e-03	3.61e-05	-49313249	2199257	-145452335	SEC63	SEC63 homolog, protein translocation regulator
214629_x_at	1.42e-03	3.61e-05	-49309515	2198287	-126865182	RTN4	reticulon 4
229616_s_at	1.42e-03	3.62e-05	49300553	2195958	264699111	GRAMD2	GRAM domain containing 2
220183_s_at	1.42e-03	3.63e-05	-49296738	2194967	-269347804	NUDT6	nudix hydrolase 6
204041_at	1.43e-03	3.64e-05	-49284523	2191794	-337478777	MAOB	monoamine oxidase B
221834_at	1.43e-03	3.65e-05	-49275662	2189492	-122122863	LOC100507577///LONP2	uncharacterized LOC100507577///lon peptidase 2, peroxisomal
236317_at	1.44e-03	3.68e-05	4923923	2180028	215539534
218627_at	1.44e-03	3.69e-05	-49236837	2179406	-130429664	DRAM1	DNA damage regulated autophagy modulator 1
235759_at	1.45e-03	3.70e-05	-49222543	2175693	-194351873
1554430_at	1.45e-03	3.70e-05	49222148	217559	175921278	SMIM11A	small integral membrane protein 11A
202806_at	1.45e-03	3.71e-05	4921263	2173117	156274395	DBN1	drebrin 1
241994_at	1.45e-03	3.72e-05	49201341	2170185	273070258	XDH	xanthine dehydrogenase
1562169_at	1.45e-03	3.73e-05	49192953	2168006	264226583
230741_at	1.45e-03	3.73e-05	-49189326	2167064	-178984612	P2RX7	purinergic receptor P2X 7
205980_s_at	1.45e-03	3.73e-05	49189256	2167045	292734734	PRR5-ARHGAP8///ARHGAP8	PRR5-ARHGAP8 readthrough///Rho GTPase activating protein 8
223393_s_at	1.45e-03	3.73e-05	-49187434	2166572	-212676262	TSHZ3	teashirt zinc finger homeobox 3
235852_at	1.46e-03	3.75e-05	49167954	2161512	278028377	STON2	stonin 2
211676_s_at	1.47e-03	3.79e-05	-49137408	2153577	-166843547	IFNGR1	interferon gamma receptor 1
206332_s_at	1.47e-03	3.79e-05	-49131806	2152121	-165110352	IFI16	interferon gamma inducible protein 16
213878_at	1.47e-03	3.79e-05	-49131234	2151973	-14740872	PYROXD1	pyridine nucleotide-disulphide oxidoreductase domain 1
224861_at	1.47e-03	3.79e-05	-49130493	215178	-127606485	GNAQ	G protein subunit alpha q
203934_at	1.47e-03	3.80e-05	-49127673	2151048	-185058766	KDR	kinase insert domain receptor
205412_at	1.47e-03	3.81e-05	-49114313	2147577	-16182957	ACAT1	acetyl-CoA acetyltransferase 1
226664_at	1.48e-03	3.83e-05	49089842	2141221	167036228	TBC1D20	TBC1 domain family member 20
235155_at	1.48e-03	3.84e-05	-49086926	2140463	-242635001	BDH2	3-hydroxybutyrate dehydrogenase, type 2
228220_at	1.48e-03	3.84e-05	-4908403	2139711	-187575688	FCHO2	FCH domain only 2
219562_at	1.49e-03	3.85e-05	49076455	2137743	295616132	RAB26	RAB26, member RAS oncogene family
227319_at	1.49e-03	3.85e-05	-49074419	2137215	-137807291	KLHL36	kelch like family member 36
239834_at	1.49e-03	3.85e-05	49070675	2136242	178666353
237344_at	1.49e-03	3.86e-05	49066992	2135285	184885487	LINC01539	long intergenic non-protein coding RNA 1539
215027_at	1.49e-03	3.86e-05	49065185	2134816	2359071	RAPGEF3	Rap guanine nucleotide exchange factor 3
214340_at	1.49e-03	3.86e-05	49063742	2134441	267971862	ALOX12P2	arachidonate 12-lipoxygenase pseudogene 2
242323_at	1.49e-03	3.87e-05	-49059657	213338	-154231441	PLA2G12A	phospholipase A2 group XIIA
212967_x_at	1.49e-03	3.87e-05	-49057556	2132834	-156946574	NAP1L1	nucleosome assembly protein 1 like 1
203453_at	1.49e-03	3.87e-05	49053995	2131909	230051918	SCNN1A	sodium channel epithelial 1 alpha subunit
214235_at	1.49e-03	3.87e-05	-49051649	21313	-334589756	CYP3A5	cytochrome P450 family 3 subfamily A member 5
205671_s_at	1.49e-03	3.89e-05	49036039	2127245	212898301	HLA-DOB	major histocompatibility complex, class II, DO beta
213647_at	1.49e-03	3.89e-05	49034104	2126742	206481424	DNA2	DNA replication helicase/nuclease 2
1557422_at	1.49e-03	3.89e-05	-490338	2126663	-271116689
221933_at	1.49e-03	3.90e-05	-49030784	212588	-327891271	NLGN4X	neuroligin 4, X-linked
1558247_s_at	1.49e-03	3.90e-05	49023006	212386	290189115	NTN5	netrin 5
204137_at	1.50e-03	3.92e-05	-49011239	2120803	-169627783	GPR137B	G protein-coupled receptor 137B
241365_at	1.50e-03	3.92e-05	-49010294	2120558	-197426238	SATB1	SATB homeobox 1
230135_at	1.51e-03	3.95e-05	-4897993	2112671	-306965538	HHIP	hedgehog interacting protein
226985_at	1.51e-03	3.95e-05	48976929	2111891	254708739	FGD5	FYVE, RhoGEF and PH domain containing 5
220966_x_at	1.51e-03	3.97e-05	48965145	210883	14222855	ARPC5L	actin related protein 2/3 complex subunit 5 like
222237_s_at	1.52e-03	3.98e-05	-48951268	2105226	-169560876	ZNF112	zinc finger protein 112
218565_at	1.52e-03	4.01e-05	48927834	2099139	16118144	SPOUT1	SPOUT domain containing methyltransferase 1
208017_s_at	1.54e-03	4.05e-05	-48887382	2088632	-191952898	MCF2	MCF.2 cell line derived transforming sequence
239169_at	1.54e-03	4.06e-05	48880189	2086764	234708186	RDM1	RAD52 motif containing 1
222362_at	1.55e-03	4.07e-05	48864764	2082757	21060081	AGFG2	ArfGAP with FG repeats 2
205523_at	1.55e-03	4.08e-05	48862487	2082166	288911111	HAPLN1	hyaluronan and proteoglycan link protein 1
223087_at	1.55e-03	4.10e-05	-48845705	2077807	-144246223	ECHDC1	ethylmalonyl-CoA decarboxylase 1
1552789_at	1.55e-03	4.10e-05	-4884475	2077559	-247974899	SEC62	SEC62 homolog, preprotein translocation factor
213921_at	1.55e-03	4.10e-05	48840839	2076544	361622586	SST	somatostatin
222603_at	1.55e-03	4.10e-05	-4883818	2075853	-128060827	ERMP1	endoplasmic reticulum metallopeptidase 1
223991_s_at	1.55e-03	4.10e-05	48837419	2075655	173347735	GALNT2	polypeptide N-acetylgalactosaminyltransferase 2
208683_at	1.57e-03	4.14e-05	-48802083	2066478	-158894472	CAPN2	calpain 2
214373_at	1.57e-03	4.16e-05	48788132	2062854	170218582
201779_s_at	1.57e-03	4.17e-05	-48776342	2059792	-138242152	RNF13	ring finger protein 13
218257_s_at	1.57e-03	4.18e-05	4876983	2058101	160551078	UGGT1	UDP-glucose glycoprotein glucosyltransferase 1
209197_at	1.57e-03	4.19e-05	48764749	2056781	188588842	SYT11	synaptotagmin 11
203740_at	1.57e-03	4.19e-05	-48763553	2056471	-131886835	MPHOSPH6	M-phase phosphoprotein 6
231917_at	1.57e-03	4.19e-05	48761779	205601	192686972	GFM2	G elongation factor mitochondrial 2
219499_at	1.57e-03	4.19e-05	48761602	2055964	223488189	SEC61A2	Sec61 translocon alpha 2 subunit
226366_at	1.57e-03	4.19e-05	-4875958	2055439	-156650241	SHPRH	SNF2 histone linker PHD RING helicase
203954_x_at	1.58e-03	4.22e-05	48736867	204954	280673374	CLDN3	claudin 3
209814_at	1.58e-03	4.22e-05	-48732281	2048349	-180138185	ZNF330	zinc finger protein 330
226015_at	1.58e-03	4.23e-05	-48729284	2047571	-109068756	ZNF12	zinc finger protein 12
204619_s_at	1.58e-03	4.23e-05	48729077	2047517	255780334	VCAN	versican
242300_at	1.58e-03	4.23e-05	-48727957	2047226	-205351761
200928_s_at	1.58e-03	4.23e-05	-48723342	2046028	-166501274	RAB14	RAB14, member RAS oncogene family
202234_s_at	1.58e-03	4.24e-05	-48720382	2045259	-21338255	SLC16A1	solute carrier family 16 member 1
203536_s_at	1.58e-03	4.24e-05	48715352	2043953	118384082	CIAO1	cytosolic iron-sulfur assembly component 1
218305_at	1.58e-03	4.24e-05	48714539	2043741	158479451	IPO4	importin 4
230865_at	1.58e-03	4.25e-05	48711736	2043013	452429136	LIX1	limb and CNS expressed 1
205402_x_at	1.59e-03	4.25e-05	48707169	2041827	269073608	PRSS2	protease, serine 2
225728_at	1.59e-03	4.25e-05	-48705423	2041374	-265691945	SORBS2	sorbin and SH3 domain containing 2
215715_at	1.60e-03	4.30e-05	48666842	2031354	181263353	SLC6A2	solute carrier family 6 member 2
220116_at	1.60e-03	4.30e-05	48665021	2030882	260305844	KCNN2	potassium calcium-activated channel subfamily N member 2
239976_at	1.60e-03	4.30e-05	48664642	2030783	173953993	ACAD9	acyl-CoA dehydrogenase family member 9
212855_at	1.60e-03	4.30e-05	-48660842	2029796	-139639274	DCUN1D4	defective in cullin neddylation 1 domain containing 4
243864_at	1.60e-03	4.31e-05	-48659797	2029525	-234908121	CCDC80	coiled-coil domain containing 80
225553_at	1.60e-03	4.31e-05	-48656698	202872	-173919822	CNIH1	cornichon family AMPA receptor auxiliary protein 1
209538_at	1.60e-03	4.31e-05	-48656506	202867	-136268523	ZNF32	zinc finger protein 32
223886_s_at	1.60e-03	4.32e-05	-4864981	2026931	-164360716	RNF146	ring finger protein 146
230944_at	1.61e-03	4.34e-05	48630258	2021854	211325062	C6orf223	chromosome 6 open reading frame 223
218285_s_at	1.61e-03	4.34e-05	-48628246	2021331	-130344909	BDH2	3-hydroxybutyrate dehydrogenase, type 2
205676_at	1.62e-03	4.38e-05	4859898	2013731	202189558	CYP27B1	cytochrome P450 family 27 subfamily B member 1
222067_x_at	1.62e-03	4.38e-05	48596222	2013015	222340159	HIST1H2BD	histone cluster 1, H2bd
209335_at	1.62e-03	4.39e-05	-48587164	2010663	-248166528	DCN	decorin
222303_at	1.63e-03	4.41e-05	-48573732	2007175	-262959736
230882_at	1.63e-03	4.43e-05	48557592	2002984	237645637	DLX6-AS1	DLX6 antisense RNA 1
225263_at	1.64e-03	4.43e-05	48550011	2001015	128255927	HS6ST1	heparan sulfate 6-O-sulfotransferase 1
219644_at	1.64e-03	4.44e-05	-48546901	2000208	-147250691	CEP83	centrosomal protein 83
203878_s_at	1.64e-03	4.45e-05	4853841	1998003	226460748	MMP11	matrix metallopeptidase 11
50965_at	1.64e-03	4.46e-05	48531686	1996257	249466257	RAB26	RAB26, member RAS oncogene family
200788_s_at	1.64e-03	4.47e-05	4852246	1993861	120328897	PEA15	phosphoprotein enriched in astrocytes 15
227053_at	1.64e-03	4.48e-05	48516369	1992279	206683127	PACSIN1	protein kinase C and casein kinase substrate in neurons 1
241272_at	1.64e-03	4.48e-05	48514874	1991891	181801638
243996_at	1.64e-03	4.48e-05	48512573	1991294	195194369
212157_at	1.65e-03	4.50e-05	-48495525	1986867	-173473923	SDC2	syndecan 2
1559563_at	1.65e-03	4.51e-05	4848688	1984622	195297176
239516_at	1.65e-03	4.52e-05	-4848159	1983249	-240295095
2028_s_at	1.66e-03	4.55e-05	48458733	1977313	188199314	E2F1	E2F transcription factor 1
225842_at	1.66e-03	4.55e-05	48453355	1975917	152843442	PHLDA1	pleckstrin homology like domain family A member 1
1566548_at	1.67e-03	4.56e-05	48445486	1973874	272333523
1552797_s_at	1.67e-03	4.56e-05	48443594	1973383	339749032	PROM2	prominin 2
232035_at	1.67e-03	4.57e-05	48436678	1971587	198927388	HIST1H4H	histone cluster 1, H4h
206498_at	1.67e-03	4.57e-05	48435902	1971385	244580658	2002-01-01	OCA2 melanosomal transmembrane protein
208127_s_at	1.67e-03	4.59e-05	-48422875	1968003	-156736456	SOCS5	suppressor of cytokine signaling 5
213044_at	1.68e-03	4.61e-05	-48404148	1963141	-152077695	ROCK1	Rho associated coiled-coil containing protein kinase 1
218432_at	1.68e-03	4.62e-05	-484011	1962349	-231053236	FBXO3	F-box protein 3
213917_at	1.68e-03	4.62e-05	48396613	1961184	374614746	PAX8	paired box 8
206391_at	1.69e-03	4.65e-05	-48372082	1954815	-219943327	RARRES1	retinoic acid receptor responder 1
200883_at	1.70e-03	4.67e-05	-48360755	1951874	-212712456	UQCRC2	ubiquinol-cytochrome c reductase core protein II
212235_at	1.70e-03	4.68e-05	48351747	1949535	249458978	PLXND1	plexin D1
202156_s_at	1.70e-03	4.69e-05	-48344685	1947702	-194005511	CELF2	CUGBP, Elav-like family member 2
211653_x_at	1.70e-03	4.70e-05	-48332409	1944514	-168950504	LOC101930400///AKR1C2	aldo-keto reductase family 1 member C2-like///aldo-keto reductase family 1, member C2
206230_at	1.70e-03	4.70e-05	48331962	1944398	290389885	LHX1	LIM homeobox 1
200685_at	1.70e-03	4.70e-05	-48331376	1944246	-139258994	SRSF11	serine and arginine rich splicing factor 11
200791_s_at	1.70e-03	4.71e-05	-48325285	1942665	-138403485	IQGAP1	IQ motif containing GTPase activating protein 1
239697_x_at	1.70e-03	4.71e-05	48324996	194259	185137315	C3orf67	chromosome 3 open reading frame 67
222495_at	1.71e-03	4.72e-05	-48315881	1940223	-185248401	TMEM167B	transmembrane protein 167B
208990_s_at	1.71e-03	4.73e-05	-48313598	1939631	-135535192	HNRNPH3	heterogeneous nuclear ribonucleoprotein H3
242340_at	1.71e-03	4.75e-05	-4829246	1934143	-260192856
228323_at	1.71e-03	4.76e-05	4828855	1933128	203229638	KNL1	kinetochore scaffold 1
229437_at	1.71e-03	4.76e-05	48288503	1933116	202638189	MIR155///MIR155HG	microRNA 155///MIR155 host gene
217003_s_at	1.71e-03	4.76e-05	48287324	1932809	28696578	ADAM5	ADAM metallopeptidase domain 5 (pseudogene)
230521_at	1.71e-03	4.77e-05	48282879	1931655	249170504	ARHGEF39	Rho guanine nucleotide exchange factor 39
202737_s_at	1.71e-03	4.77e-05	48282813	1931638	161180081	LSM4	LSM4 homolog, U6 small nuclear RNA and mRNA degradation associated
205490_x_at	1.72e-03	4.78e-05	48275214	1929665	258594233	GJB3	gap junction protein beta 3
202871_at	1.72e-03	4.78e-05	48273684	1929268	215131919	TRAF4	TNF receptor associated factor 4
212635_at	1.73e-03	4.81e-05	-48251172	1923424	-154272023	TNPO1	transportin 1
226914_at	1.73e-03	4.81e-05	48245216	1921877	139973411	ARPC5L	actin related protein 2/3 complex subunit 5 like
203312_x_at	1.73e-03	4.83e-05	48231952	1918434	132395931	ARF6	ADP ribosylation factor 6
223753_s_at	1.74e-03	4.85e-05	-48215121	1914065	-248176725	CFC1B///CFC1	cripto, FRL-1, cryptic family 1B///cripto, FRL-1, cryptic family 1
223588_at	1.74e-03	4.85e-05	-48214263	1913842	-191953361	THAP2	THAP domain containing 2
204466_s_at	1.74e-03	4.86e-05	-48212735	1913445	-335601568	SNCA	synuclein alpha
213964_x_at	1.74e-03	4.86e-05	48211724	1913183	228561192	RPARP-AS1	RPARP antisense RNA 1
237509_at	1.74e-03	4.88e-05	-48197129	1909394	-349615089	LINC01616	long intergenic non-protein coding RNA 1616
1552845_at	1.74e-03	4.88e-05	-48192002	1908063	-283098778	CLDN15	claudin 15
203376_at	1.74e-03	4.89e-05	-48190619	1907704	-130524318	CDC40	cell division cycle 40
212942_s_at	1.75e-03	4.90e-05	4818248	1905591	306729135	CEMIP	cell migration inducing hyaluronan binding protein
234635_at	1.75e-03	4.90e-05	4818037	1905044	245373058	KRTAP4-1	keratin associated protein 4-1
226068_at	1.75e-03	4.90e-05	48176375	1904006	18027146	SYK	spleen associated tyrosine kinase
227829_at	1.75e-03	4.91e-05	48175902	1903884	188518408	LARGE2	LARGE xylosyl- and glucuronyltransferase 2
234359_at	1.75e-03	4.91e-05	48175474	1903773	188661578	LOC105378948	uncharacterized LOC105378948
1553972_a_at	1.75e-03	4.91e-05	48170618	1902512	192268906	CBS	cystathionine-beta-synthase
205526_s_at	1.75e-03	4.92e-05	-48165534	1901192	-137490067	KATNA1	katanin catalytic subunit A1
1556195_a_at	1.75e-03	4.92e-05	48162457	1900394	270289906	LOC105376796	uncharacterized LOC105376796
1560770_at	1.75e-03	4.93e-05	48155424	1898568	200523828	PABPC1	poly(A) binding protein cytoplasmic 1
223704_s_at	1.76e-03	4.96e-05	-48134765	1893205	-296865218	DMRT2	doublesex and mab-3 related transcription factor 2
221797_at	1.76e-03	4.96e-05	48134335	1893093	243006068	OXLD1	oxidoreductase like domain containing 1
223536_at	1.76e-03	4.97e-05	48127906	1891425	218902394	PSD2	pleckstrin and Sec7 domain containing 2
214120_at	1.76e-03	4.97e-05	-48125704	1890853	-245917623	RFPL1S	RFPL1 antisense RNA 1
205031_at	1.76e-03	4.98e-05	-48121704	1889815	-263543954	EFNB3	ephrin B3
225198_at	1.76e-03	4.98e-05	-48119658	1889284	-155784794	VAPA	VAMP associated protein A
236856_x_at	1.76e-03	4.98e-05	4811621	1888389	157640566
212245_at	1.76e-03	4.99e-05	-48113068	1887573	-179197505	MCFD2	multiple coagulation factor deficiency 2
242372_s_at	1.76e-03	4.99e-05	-48110333	1886863	-277352533	MFSD4A	major facilitator superfamily domain containing 4A
219654_at	1.76e-03	5.00e-05	-48106674	1885913	-182732533	HACD1	3-hydroxyacyl-CoA dehydratase 1
202623_at	1.77e-03	5.01e-05	-48096031	1883151	-147329844	EAPP	E2F associated phosphoprotein
220261_s_at	1.77e-03	5.02e-05	-48093486	188249	-2533164	ZDHHC4	zinc finger DHHC-type containing 4
212870_at	1.77e-03	5.02e-05	-48088541	1881206	-138857713	SOS2	SOS Ras/Rho guanine nucleotide exchange factor 2
233932_at	1.77e-03	5.04e-05	48078493	1878598	314558852
221967_at	1.77e-03	5.04e-05	48075109	187772	17482906	NXPH4	neurexophilin 4
217982_s_at	1.77e-03	5.05e-05	-4806495	1875083	-137943734	MORF4L1	mortality factor 4 like 1
212629_s_at	1.77e-03	5.05e-05	-48064844	1875056	-117843375	PKN2	protein kinase N2
204483_at	1.78e-03	5.09e-05	48039221	1868405	18444559	ENO3	enolase 3
201275_at	1.78e-03	5.09e-05	48037583	186798	106402389	FDPS	farnesyl diphosphate synthase
217964_at	1.78e-03	5.09e-05	-48036387	1867669	-121268398	TTC19	tetratricopeptide repeat domain 19
206645_s_at	1.79e-03	5.12e-05	-48017605	1862794	-293833033	NR0B1	nuclear receptor subfamily 0 group B member 1
241517_at	1.79e-03	5.13e-05	48011316	1861162	251149145
202661_at	1.79e-03	5.13e-05	-48008475	1860425	-204439453	ITPR2	inositol 1,4,5-trisphosphate receptor type 2
226977_at	1.79e-03	5.14e-05	-48004581	1859414	-180372972	IGIP	IgA inducing protein
239028_at	1.80e-03	5.14e-05	48000565	1858372	236178999	LYPD6	LY6/PLAUR domain containing 6
222826_at	1.80e-03	5.17e-05	-47984045	1854084	-23703788	BLOC1S6	biogenesis of lysosomal organelles complex 1 subunit 6
229086_at	1.80e-03	5.17e-05	47980817	1853246	165228523	ZNF436-AS1	ZNF436 antisense RNA 1
212874_at	1.80e-03	5.17e-05	47977694	1852436	263870721
201734_at	1.81e-03	5.19e-05	-47963624	1848784	-136255886	CLCN3	chloride voltage-gated channel 3
1554101_a_at	1.81e-03	5.20e-05	47961531	1848241	249470441	TMTC4	transmembrane and tetratricopeptide repeat containing 4
217873_at	1.81e-03	5.20e-05	-47958139	184736	-143069665	CAB39	calcium binding protein 39
213730_x_at	1.81e-03	5.20e-05	47957829	184728	156475404	TCF3	transcription factor 3
211963_s_at	1.82e-03	5.23e-05	-47941041	1842923	-169670728	ARPC5	actin related protein 2/3 complex subunit 5
226245_at	1.82e-03	5.23e-05	47936241	1841677	164175933	KCTD1	potassium channel tetramerization domain containing 1
219317_at	1.82e-03	5.24e-05	-4793217	184062	-140025223	POLI	DNA polymerase iota
226448_at	1.82e-03	5.25e-05	-47927231	1839339	-195733604	MIR1182///FAM89A	microRNA 1182///family with sequence similarity 89 member A
222921_s_at	1.82e-03	5.26e-05	47920019	1837467	254285411	HEY2	hes related family bHLH transcription factor with YRPW motif 2
216760_at	1.82e-03	5.26e-05	47917561	1836829	268553917	HRASLS2	HRAS like suppressor 2
203810_at	1.82e-03	5.27e-05	-47910578	1835017	-168618556	DNAJB4	DnaJ heat shock protein family (Hsp40) member B4
229599_at	1.83e-03	5.28e-05	47901018	1832536	293347711	SMIM22	small integral membrane protein 22
208580_x_at	1.83e-03	5.31e-05	47882536	1827739	216042899	HIST2H4B///HIST4H4///HIST2H4A///HIST1H4L///HIST1H4E///HIST1H4B///HIST1H4H///HIST1H4C///HIST1H4J///HIST1H4K///HIST1H4F///HIST1H4D///HIST1H4A///HIST1H4I	histone cluster 2, H4b///histone cluster 4, H4///histone cluster 2, H4a///histone cluster 1, H4l///histone cluster 1, H4e///histone cluster 1, H4b///histone cluster 1, H4h///histone cluster 1, H4c///histone cluster 1, H4j///histone cluster 1, H4k///histone cluster 1, H4f///histone cluster 1, H4d///histone cluster 1, H4a///histone cluster 1, H4i
205112_at	1.84e-03	5.33e-05	-47870099	1824512	-299364523	PLCE1	phospholipase C epsilon 1
1556344_at	1.84e-03	5.34e-05	47859274	1821703	307909438	LOC150051	uncharacterized LOC150051
222958_s_at	1.84e-03	5.35e-05	47855361	1820687	318417666	DEPDC1	DEP domain containing 1
209556_at	1.84e-03	5.35e-05	47855306	1820673	176001715	NCDN	neurochondrin
204033_at	1.84e-03	5.35e-05	47855281	1820666	277658013	TRIP13	thyroid hormone receptor interactor 13
214339_s_at	1.85e-03	5.37e-05	47840762	1816899	193545261	MAP4K1	mitogen-activated protein kinase kinase kinase kinase 1
213520_at	1.85e-03	5.39e-05	47829125	1813879	234431244	RECQL4	RecQ like helicase 4
203710_at	1.86e-03	5.41e-05	-47814803	1810162	-157192795	ITPR1	inositol 1,4,5-trisphosphate receptor type 1
244424_at	1.86e-03	5.41e-05	47812237	1809496	161244299	LOC439938	uncharacterized LOC439938
1561156_at	1.87e-03	5.43e-05	47797682	1805719	316084052
230206_at	1.88e-03	5.47e-05	-47769342	1798366	-207645791	DOCK5	dedicator of cytokinesis 5
218542_at	1.89e-03	5.51e-05	47746023	1792315	274190392	CEP55	centrosomal protein 55
223167_s_at	1.89e-03	5.53e-05	-47732051	1788689	-143867275	USP25	ubiquitin specific peptidase 25
226748_at	1.89e-03	5.53e-05	-47729124	178793	-210888888	LYSMD2	LysM domain containing 2
209000_s_at	1.89e-03	5.54e-05	47725862	1787084	227723243	SEPT8	septin 8
222871_at	1.89e-03	5.54e-05	-47725164	1786902	-29373881	KLHDC8A	kelch domain containing 8A
212563_at	1.89e-03	5.54e-05	4772375	1786535	281205722	MIR7112///BOP1	microRNA 7112///block of proliferation 1
243386_at	1.90e-03	5.56e-05	47710509	17831	304015504	CASZ1	castor zinc finger 1
1553099_at	1.90e-03	5.58e-05	47700469	1780495	134746432	TIGD1	tigger transposable element derived 1
223007_s_at	1.91e-03	5.60e-05	-47686708	1776925	-140114487	TMEM245	transmembrane protein 245
1569713_at	1.91e-03	5.61e-05	47678418	1774774	160992625	SEC24B-AS1	SEC24B antisense RNA 1
218236_s_at	1.92e-03	5.63e-05	-4766442	1771142	-149540819	PRKD3	protein kinase D3
219000_s_at	1.93e-03	5.65e-05	47648968	1767133	143706954	DSCC1	DNA replication and sister chromatid cohesion 1
219065_s_at	1.93e-03	5.66e-05	47647976	1766875	131346895	DPY30///MEMO1	dpy-30, histone methyltransferase complex regulatory subunit///mediator of cell motility 1
238755_at	1.93e-03	5.67e-05	47639914	1764784	352113037	RASSF10	Ras association domain family member 10
213304_at	1.93e-03	5.67e-05	-47636436	1763882	-16362201	FAM179B	family with sequence similarity 179 member B
201521_s_at	1.93e-03	5.69e-05	47624176	1760701	180307725	NCBP2	nuclear cap binding protein subunit 2
209871_s_at	1.94e-03	5.71e-05	47612454	175766	245941055	APBA2	amyloid beta precursor protein binding family A member 2
226052_at	1.95e-03	5.75e-05	47585327	1750622	143127114	BRD4	bromodomain containing 4
228559_at	1.95e-03	5.75e-05	47585249	1750602	160197017	CENPN	centromere protein N
232154_at	1.97e-03	5.80e-05	47553289	1742311	271265635	ADM5	adrenomedullin 5 (putative)
214725_at	1.98e-03	5.85e-05	-47523887	1734683	-201602468	SBSPON	somatomedin B and thrombospondin type 1 domain containing
208982_at	1.98e-03	5.85e-05	47522085	1734216	178725311	PECAM1	platelet and endothelial cell adhesion molecule 1
228040_at	1.98e-03	5.86e-05	-47514991	1732376	-144841254	GLIDR	glioblastoma down-regulated RNA
208687_x_at	1.98e-03	5.87e-05	-47511997	1731599	-176590388	SNORD14D///SNORD14C///HSPA8	small nucleolar RNA, C/D box 14D///small nucleolar RNA, C/D box 14C///heat shock protein family A (Hsp70) member 8
236697_at	1.99e-03	5.88e-05	47506427	1730154	277008743
228930_at	1.99e-03	5.88e-05	4750414	1729561	131951849	SCARNA15	small Cajal body-specific RNA 15
201325_s_at	1.99e-03	5.89e-05	-4749566	1727361	-195334083	EMP1	epithelial membrane protein 1
209570_s_at	1.99e-03	5.90e-05	-47490414	1726001	-200818844	NSG1	neuron specific gene family member 1
1558687_a_at	2.00e-03	5.94e-05	47466559	1719813	244893133	FOXN1	forkhead box N1
227780_s_at	2.01e-03	5.97e-05	47445511	1714353	246043329	ECSCR	endothelial cell surface expressed chemotaxis and apoptosis regulator
214030_at	2.01e-03	5.98e-05	-47443554	1713846	-125471284	CRYBG3	crystallin beta-gamma domain containing 3
227624_at	2.01e-03	5.99e-05	-47435526	1711763	-128513971	TET2	tet methylcytosine dioxygenase 2
236885_at	2.02e-03	6.00e-05	47428659	1709982	234051456	MEX3A	mex-3 RNA binding family member A
212606_at	2.02e-03	6.02e-05	-47418084	1707239	-134449172	WDFY3	WD repeat and FYVE domain containing 3
229493_at	2.02e-03	6.02e-05	4741791	1707194	228299436	HOXD-AS2	HOXD cluster antisense RNA 2
215059_at	2.03e-03	6.04e-05	-47405505	1703977	-244007991
242462_at	2.03e-03	6.05e-05	47395967	1701503	136962359	LINC00665	long intergenic non-protein coding RNA 665
228298_at	2.03e-03	6.06e-05	-47390544	1700096	-161030354	PCED1B	PC-esterase domain containing 1B
225556_at	2.04e-03	6.08e-05	-47380669	1697535	-158131305	VMA21	VMA21 vacuolar H+-ATPase homolog (S. cerevisiae)
225681_at	2.04e-03	6.10e-05	47367497	1694119	283473336	CTHRC1	collagen triple helix repeat containing 1
227070_at	2.04e-03	6.10e-05	-47366771	1693931	-265546653	GLT8D2	glycosyltransferase 8 domain containing 2
229021_at	2.04e-03	6.10e-05	-47364405	1693317	-219566107	MCTP2	multiple C2 and transmembrane domain containing 2
228411_at	2.04e-03	6.11e-05	-47360841	1692393	-190119392	PARD3B	par-3 family cell polarity regulator beta
212792_at	2.06e-03	6.15e-05	-47334036	1685441	-145066222	DPY19L1	dpy-19 like 1
226050_at	2.06e-03	6.16e-05	-47330121	1684425	-193982759	TMCO3	transmembrane and coiled-coil domains 3
229530_at	2.06e-03	6.18e-05	47318555	1681426	204289372	GUCY1A3	guanylate cyclase 1 soluble subunit alpha
242142_at	2.07e-03	6.20e-05	-47305956	1678159	-208868695
235549_at	2.07e-03	6.21e-05	47302529	167727	240821463	RNF144B	ring finger protein 144B
231407_s_at	2.07e-03	6.22e-05	47296974	1675829	244180896	FOXH1	forkhead box H1
214185_at	2.07e-03	6.22e-05	47296867	1675802	137640654	KHDRBS1	KH RNA binding domain containing, signal transduction associated 1
226961_at	2.07e-03	6.22e-05	-47295052	1675331	-180244173	PRR15	proline rich 15
201964_at	2.07e-03	6.22e-05	-47293748	1674993	-161375398	SETX	senataxin
225406_at	2.07e-03	6.22e-05	-47292325	1674624	-149829959	TWSG1	twisted gastrulation BMP signaling modulator 1
205357_s_at	2.07e-03	6.24e-05	-47280348	1671518	-289486883	AGTR1	angiotensin II receptor type 1
219427_at	2.08e-03	6.25e-05	-47274145	1669909	-204889976	FAT4	FAT atypical cadherin 4
227569_at	2.08e-03	6.28e-05	-47260976	1666494	-131117919	LNX2	ligand of numb-protein X 2
241809_at	2.08e-03	6.28e-05	-47258544	1665864	-197687317	LOC101928718///FAM212B	uncharacterized LOC101928718///family with sequence similarity 212 member B
222139_at	2.09e-03	6.31e-05	47241283	1661387	212478867	ERV3-2	endogenous retrovirus group 3 member 2
202843_at	2.09e-03	6.32e-05	-47233361	1659333	-195831761	DNAJB9	DnaJ heat shock protein family (Hsp40) member B9
213353_at	2.10e-03	6.35e-05	-47216265	16549	-193750076	ABCA5	ATP binding cassette subfamily A member 5
209436_at	2.10e-03	6.36e-05	47210902	165351	241544283	SPON1	spondin 1
226837_at	2.10e-03	6.37e-05	-4720759	1652651	-14043578	SPRED1	sprouty related EVH1 domain containing 1
1557780_at	2.10e-03	6.37e-05	47206154	1652279	316249073
221922_at	2.12e-03	6.41e-05	47182116	1646046	187848166	GPSM2	G-protein signaling modulator 2
206039_at	2.12e-03	6.42e-05	-47176175	1644505	-186358729	RAB33A	RAB33A, member RAS oncogene family
231384_at	2.12e-03	6.42e-05	-47176086	1644482	-28868275	GRIN2A	glutamate ionotropic receptor NMDA type subunit 2A
209680_s_at	2.12e-03	6.43e-05	47169367	164274	221488564	KIFC1	kinesin family member C1
238736_at	2.12e-03	6.43e-05	-47168906	164262	-125974721	REV3L	REV3 like, DNA directed polymerase zeta catalytic subunit
202060_at	2.12e-03	6.44e-05	-47164607	1641506	-149565288	CTR9	CTR9 homolog, Paf1/RNA polymerase II complex component
225919_s_at	2.12e-03	6.46e-05	-47155439	1639129	-138011963	C9orf72	chromosome 9 open reading frame 72
210389_x_at	2.12e-03	6.46e-05	47154036	1638765	159451497	TUBD1	tubulin delta 1
200824_at	2.13e-03	6.48e-05	47145539	1636562	149568023	GSTP1	glutathione S-transferase pi 1
226488_at	2.13e-03	6.48e-05	47142889	1635875	118450944	RCCD1	RCC1 domain containing 1
219497_s_at	2.14e-03	6.52e-05	47121387	16303	323168726	BCL11A	B-cell CLL/lymphoma 11A
226529_at	2.14e-03	6.53e-05	-47117177	1629208	-169830251	TMEM106B	transmembrane protein 106B
221476_s_at	2.14e-03	6.55e-05	-47104798	1625999	-164418288	RPL15	ribosomal protein L15
225332_at	2.15e-03	6.56e-05	-47099203	1624548	-132788964	OIP5-AS1	OIP5 antisense RNA 1
232210_at	2.15e-03	6.58e-05	-47083839	1620565	-218993805
224917_at	2.15e-03	6.59e-05	47082008	1620091	18899893	MIR21///VMP1	microRNA 21///vacuole membrane protein 1
200958_s_at	2.16e-03	6.60e-05	-47073467	1617876	-178967862	SDCBP	syndecan binding protein
229393_at	2.16e-03	6.63e-05	-47059727	1614314	-205073846	L3MBTL3	l(3)mbt-like 3 (Drosophila)
211988_at	2.17e-03	6.65e-05	-47045037	1610506	-135789655	SMARCE1	SWI/SNF related, matrix associated, actin dependent regulator of chromatin, subfamily e, member 1
208149_x_at	2.18e-03	6.68e-05	47031696	1607048	140593881	DDX11	DEAD/H-box helicase 11
225387_at	2.18e-03	6.68e-05	-47031402	1606972	-320358174	TSPAN5	tetraspanin 5
221538_s_at	2.18e-03	6.68e-05	47028817	1606301	171094575	PLXNA1	plexin A1
221985_at	2.18e-03	6.69e-05	47021939	1604518	140369928	KLHL24	kelch like family member 24
225086_at	2.18e-03	6.70e-05	-47019109	1603785	-171676465	FAM98B	family with sequence similarity 98 member B
230083_at	2.18e-03	6.71e-05	-47014604	1602617	-204348453	USP53	ubiquitin specific peptidase 53
203022_at	2.18e-03	6.72e-05	47009417	1601272	231226194	RNASEH2A	ribonuclease H2 subunit A
227545_at	2.18e-03	6.72e-05	470094	1601268	135107955	BARD1	BRCA1 associated RING domain 1
228425_at	2.18e-03	6.73e-05	-470015	159922	-220299714	PAX8-AS1	PAX8 antisense RNA 1
206128_at	2.18e-03	6.73e-05	47000901	1599065	189889181	ADRA2C	adrenoceptor alpha 2C
209324_s_at	2.19e-03	6.74e-05	46994491	1597403	226130998	RGS16	regulator of G-protein signaling 16
239643_at	2.19e-03	6.75e-05	46989224	1596038	195207179	LOC100129516	uncharacterized LOC100129516
39854_r_at	2.20e-03	6.79e-05	46971097	1591339	154836462	PNPLA2	patatin like phospholipase domain containing 2
218736_s_at	2.20e-03	6.79e-05	-46970415	1591163	-203819933	PALMD	palmdelphin
1554969_x_at	2.20e-03	6.79e-05	46969702	1590978	204957976	DIP2A	disco interacting protein 2 homolog A
222156_x_at	2.20e-03	6.81e-05	-46956088	1587449	-162986694	DYX1C1-CCPG1///CCPG1	DYX1C1-CCPG1 readthrough (NMD candidate)///cell cycle progression 1
218380_at	2.20e-03	6.83e-05	-46949249	1585676	-203452578	LOC728392	uncharacterized LOC728392
212530_at	2.20e-03	6.83e-05	-46949068	1585629	-17555948	NEK7	NIMA related kinase 7
220011_at	2.20e-03	6.83e-05	46948866	1585577	14925346	AUNIP	aurora kinase A and ninein interacting protein
213546_at	2.21e-03	6.84e-05	-46941644	1583705	-128936265	DKFZP586I1420	uncharacterized protein DKFZp586I1420
228808_s_at	2.21e-03	6.85e-05	46934091	1581747	183170167	LOXL2	lysyl oxidase like 2
227134_at	2.21e-03	6.86e-05	46933099	158149	258422015	SYTL1	synaptotagmin like 1
227502_at	2.21e-03	6.86e-05	46931194	1580997	159778375	KIAA1147	KIAA1147
209753_s_at	2.21e-03	6.86e-05	46929908	1580663	126891168	TMPO	thymopoietin
240727_s_at	2.21e-03	6.87e-05	-46923365	1578967	-151879168
226810_at	2.21e-03	6.89e-05	-46915426	157691	-142922259	OGFRL1	opioid growth factor receptor like 1
237642_at	2.22e-03	6.91e-05	46906275	1574538	197648806	CTBP1-AS2	CTBP1 antisense RNA 2 (head to head)
218330_s_at	2.23e-03	6.93e-05	46892689	1571017	136805744	NAV2	neuron navigator 2
210962_s_at	2.23e-03	6.94e-05	-46888841	1570019	-137111819	AKAP9	A-kinase anchoring protein 9
221731_x_at	2.23e-03	6.95e-05	46885419	1569132	232703125	VCAN	versican
1552703_s_at	2.23e-03	6.95e-05	-46882323	156833	-208610494	CARD16///CASP1	caspase recruitment domain family member 16///caspase 1
228153_at	2.23e-03	6.96e-05	46875964	1566682	18164016	RNF144B	ring finger protein 144B
1570054_at	2.23e-03	6.98e-05	46867114	1564388	200706947
1563360_at	2.23e-03	6.98e-05	46864892	1563812	205169473
226941_at	2.23e-03	6.99e-05	-46862595	1563217	-128467585	ATF6	activating transcription factor 6
218695_at	2.24e-03	6.99e-05	46859392	1562387	224531997	EXOSC4	exosome component 4
226943_at	2.25e-03	7.04e-05	46835014	1556069	125846855	C12orf73	chromosome 12 open reading frame 73
218332_at	2.26e-03	7.08e-05	-46813746	1550558	-271047981	BEX1	brain expressed X-linked 1
224452_s_at	2.27e-03	7.13e-05	-46788896	1544118	-125386309	FAM220A	family with sequence similarity 220 member A
219828_at	2.27e-03	7.13e-05	46786738	1543559	176076953	RABL6	RAB, member RAS oncogene family-like 6
202291_s_at	2.27e-03	7.14e-05	-46784751	1543044	-254787542	MGP	matrix Gla protein
213056_at	2.27e-03	7.14e-05	-46781077	1542092	-169006808	FRMD4B	FERM domain containing 4B
217781_s_at	2.28e-03	7.15e-05	-46777461	1541155	-117617444	ZNF106	zinc finger protein 106
210875_s_at	2.28e-03	7.16e-05	46771677	1539656	242950727	ZEB1	zinc finger E-box binding homeobox 1
225042_s_at	2.28e-03	7.17e-05	46767607	1538601	159000794	CSRNP2	cysteine and serine rich nuclear protein 2
221641_s_at	2.28e-03	7.17e-05	-46765527	1538063	-119880698	ACOT9	acyl-CoA thioesterase 9
213047_x_at	2.29e-03	7.22e-05	-46741628	153187	-207730817	SETSIP///SET	SET-like protein///SET nuclear proto-oncogene
226497_s_at	2.30e-03	7.25e-05	46728178	1528385	226176422	FLT1	fms related tyrosine kinase 1
202061_s_at	2.30e-03	7.27e-05	-46716894	1525461	-108569911	SEL1L	SEL1L ERAD E3 ligase adaptor subunit
204167_at	2.31e-03	7.27e-05	-46714126	1524744	-20599506	BTD	biotinidase
227533_at	2.32e-03	7.33e-05	-46685598	1517352	-196579358	RALGPS2	Ral GEF with PH domain and SH3 binding motif 2
216222_s_at	2.32e-03	7.34e-05	46681297	1516238	19008719	MYO10	myosin X
238674_at	2.32e-03	7.35e-05	4667723	1515184	191902292
226020_s_at	2.32e-03	7.35e-05	-46674221	1514405	-240217987	OMA1///DAB1	OMA1 zinc metallopeptidase///DAB1, reelin adaptor protein
1554903_at	2.35e-03	7.43e-05	46637491	1504889	287550613	FRMD8	FERM domain containing 8
218381_s_at	2.35e-03	7.43e-05	46633343	1503814	126496934	U2AF2	U2 small nuclear RNA auxiliary factor 2
230625_s_at	2.36e-03	7.48e-05	46609223	1497566	259936573	TSPAN12	tetraspanin 12
228739_at	2.36e-03	7.48e-05	-46608624	1497411	-300444794	CYS1	cystin 1
208131_s_at	2.37e-03	7.51e-05	-46594189	1493671	-36092443	PTGIS	prostaglandin I2 (prostacyclin) synthase
223240_at	2.37e-03	7.53e-05	-46585084	1491313	-132582355	FBXO8	F-box protein 8
1552480_s_at	2.40e-03	7.62e-05	46540903	1479868	282000569	PTPRC	protein tyrosine phosphatase, receptor type C
209797_at	2.40e-03	7.63e-05	46536371	1478694	149054286	CNPY2	canopy FGF signaling regulator 2
225650_at	2.40e-03	7.64e-05	4653221	1477617	193433489	SAMD1	sterile alpha motif domain containing 1
64474_g_at	2.41e-03	7.66e-05	46523748	1475425	137444447	MIR1306///DGCR8	microRNA 1306///DGCR8 microprocessor complex subunit
231007_at	2.42e-03	7.70e-05	46500992	1469531	455808573
228238_at	2.42e-03	7.72e-05	46493024	1467467	13071929	SNORD77///SNORD76///SNORD74///GAS5///SNORD44///SNORD47///SNORD80///SNORD79///SNORD81	small nucleolar RNA, C/D box 77///small nucleolar RNA, C/D box 76///small nucleolar RNA, C/D box 74///growth arrest specific 5 (non-protein coding)///small nucleolar RNA, C/D box 44///small nucleolar RNA, C/D box 47///small nucleolar RNA, C/D box 80///small nucleolar RNA, C/D box 79///small nucleolar RNA, C/D box 81
234143_at	2.43e-03	7.74e-05	46485051	1465402	211786575
241262_at	2.43e-03	7.74e-05	46484264	1465198	154262547
226380_at	2.45e-03	7.80e-05	-46454643	1457526	-123345892	PTPN21	protein tyrosine phosphatase, non-receptor type 21
201510_at	2.45e-03	7.82e-05	46444946	1455015	203023446	ELF3	E74 like ETS transcription factor 3
244420_at	2.45e-03	7.83e-05	-46442685	1454429	-260934126
209487_at	2.45e-03	7.83e-05	-46442495	145438	-200609969	RBPMS	RNA binding protein with multiple splicing
223319_at	2.45e-03	7.84e-05	-46436947	1452943	-249727288	GPHN	gephyrin
212397_at	2.46e-03	7.86e-05	-46426463	1450228	-209191207	RDX	radixin
225669_at	2.46e-03	7.88e-05	-46419025	1448302	-118099268	IFNAR1	interferon alpha and beta receptor subunit 1
209644_x_at	2.47e-03	7.90e-05	46407368	1445283	195951894	CDKN2A	cyclin dependent kinase inhibitor 2A
208667_s_at	2.47e-03	7.91e-05	-46402021	1443899	-134629954	ST13	suppression of tumorigenicity 13 (colon carcinoma) (Hsp70 interacting protein)
224864_at	2.47e-03	7.92e-05	4639894	1443101	137869348	SRA1	steroid receptor RNA activator 1
229095_s_at	2.47e-03	7.93e-05	46391143	1441082	313797533	LOC100507334///LOC100288570///LIMS3-LOC440895///LOC440895	two pore channel 3 pseudogene///glycosylphosphatidylinositol anchor attachment protein 1 homolog (yeast) pseudogene///LIMS3-LOC440895 readthrough///two pore channel 3 pseudogene
213558_at	2.48e-03	7.97e-05	-46375808	1437111	-211844491	PCLO	piccolo presynaptic cytomatrix protein
232458_at	2.49e-03	8.00e-05	-46361063	1433293	-262985973	COL3A1	collagen type III alpha 1 chain
209709_s_at	2.49e-03	8.02e-05	46352689	1431124	186113994	HMMR	hyaluronan mediated motility receptor
225645_at	2.50e-03	8.05e-05	46336636	1426968	471275155	EHF	ETS homologous factor
202704_at	2.52e-03	8.10e-05	-46315445	1421481	-151615008	TOB1	transducer of ERBB2, 1
218280_x_at	2.52e-03	8.11e-05	46308105	141958	192279805	HIST2H2AA4///HIST2H2AA3	histone cluster 2, H2aa4///histone cluster 2, H2aa3
227801_at	2.52e-03	8.13e-05	4630194	1417984	139278541	TRIM59	tripartite motif containing 59
203431_s_at	2.53e-03	8.17e-05	-46284602	1413495	-216724139	ARHGAP32	Rho GTPase activating protein 32
200877_at	2.54e-03	8.19e-05	-46272971	1410484	-16984395	CCT4	chaperonin containing TCP1 subunit 4
1557149_at	2.54e-03	8.20e-05	-46266753	1408874	-283920197	LOC107984282	uncharacterized LOC107984282
206177_s_at	2.54e-03	8.22e-05	-46262023	1407649	-204417672	ARG1	arginase 1
235801_at	2.54e-03	8.22e-05	-462608	1407333	-210935327	TUSC3	tumor suppressor candidate 3
202916_s_at	2.54e-03	8.22e-05	-4626027	1407196	-128405416	FAM20B	family with sequence similarity 20 member B
226713_at	2.56e-03	8.28e-05	-46234894	1400626	-151312998	CCDC50	coiled-coil domain containing 50
210397_at	2.56e-03	8.28e-05	46232732	1400066	350199123	DEFB1	defensin beta 1
228303_at	2.56e-03	8.30e-05	46224731	1397995	22184833	GALNT6	polypeptide N-acetylgalactosaminyltransferase 6
37586_at	2.56e-03	8.30e-05	46224675	1397981	146503872	ZNF142	zinc finger protein 142
228579_at	2.56e-03	8.30e-05	46223926	1397787	152538804	KCNQ3	potassium voltage-gated channel subfamily Q member 3
228218_at	2.57e-03	8.34e-05	-46204251	1392693	-310156294	LSAMP	limbic system-associated membrane protein
214709_s_at	2.58e-03	8.36e-05	-4619749	1390943	-128353408	KTN1	kinectin 1
1564004_at	2.59e-03	8.41e-05	46176283	1385454	208789946
202829_s_at	2.59e-03	8.41e-05	-46175607	1385279	-135955548	VAMP7	vesicle associated membrane protein 7
203513_at	2.60e-03	8.46e-05	-46151898	1379142	-126359133	SPG11	spastic paraplegia 11 (autosomal recessive)
205715_at	2.60e-03	8.46e-05	-46151289	1378984	-239249369	BST1	bone marrow stromal cell antigen 1
244385_at	2.61e-03	8.48e-05	46145712	1377541	267890183	KDM4C	lysine demethylase 4C
204154_at	2.61e-03	8.50e-05	-4613592	1375006	-244912293	CDO1	cysteine dioxygenase type 1
219306_at	2.62e-03	8.52e-05	46127033	1372706	205277288	KIF15	kinesin family member 15
205656_at	2.62e-03	8.53e-05	-46122294	137148	-244349011	PCDH17	protocadherin 17
1559605_a_at	2.62e-03	8.53e-05	46121539	1371284	229839019	LOC285043	uncharacterized LOC285043
240089_at	2.62e-03	8.53e-05	46120521	1371021	205865719
34868_at	2.62e-03	8.54e-05	46117273	137018	133469438	SMG5	SMG5, nonsense mediated mRNA decay factor
240623_at	2.62e-03	8.55e-05	46114045	1369345	216282694
241466_at	2.62e-03	8.55e-05	46111714	1368741	172180479
1555034_at	2.63e-03	8.61e-05	4608667	136226	22118602	CLRN1	clarin 1
237070_at	2.64e-03	8.62e-05	46081347	1360882	331297808	TRPM1	transient receptor potential cation channel subfamily M member 1
235506_at	2.64e-03	8.63e-05	46077103	1359783	234470531
1558393_at	2.64e-03	8.65e-05	46068919	1357665	195995332	KRT7	keratin 7
202214_s_at	2.64e-03	8.65e-05	-46068749	1357621	-147969918	CUL4B	cullin 4B
228415_at	2.64e-03	8.67e-05	46061741	1355808	149143803	AP1S2	adaptor related protein complex 1 sigma 2 subunit
212842_x_at	2.64e-03	8.68e-05	-4605901	1355101	-126832665	RGPD6///RGPD8///RGPD3///RGPD4///RGPD5	RANBP2-like and GRIP domain containing 6///RANBP2-like and GRIP domain containing 8///RANBP2-like and GRIP domain containing 3///RANBP2-like and GRIP domain containing 4///RANBP2-like and GRIP domain containing 5
238034_at	2.66e-03	8.72e-05	-46040233	1350242	-130079216	CANX	calnexin
237270_at	2.66e-03	8.72e-05	46039625	1350084	175476288	LOC100505710	uncharacterized LOC100505710
201009_s_at	2.66e-03	8.73e-05	-46035783	134909	-186224799	TXNIP	thioredoxin interacting protein
223802_s_at	2.66e-03	8.75e-05	-46028691	1347255	-124056657	RBBP6	RB binding protein 6, ubiquitin ligase
209167_at	2.66e-03	8.76e-05	46022909	1345759	232469529	GPM6B	glycoprotein M6B
202747_s_at	2.66e-03	8.77e-05	-46017677	1344405	-203676956	ITM2A	integral membrane protein 2A
206299_at	2.67e-03	8.81e-05	46003401	1340711	24328255	FAM155B	family with sequence similarity 155 member B
208781_x_at	2.67e-03	8.81e-05	-46002575	1340497	-173679123	SNX3	sorting nexin 3
236548_at	2.67e-03	8.81e-05	-46001329	1340175	-196992348	GIPC2	GIPC PDZ domain containing family member 2
1554488_at	2.68e-03	8.83e-05	45992908	1337996	185656159	CEP70	centrosomal protein 70
200978_at	2.68e-03	8.85e-05	-45984003	1335691	-14770612	MDH1	malate dehydrogenase 1
225792_at	2.69e-03	8.90e-05	-45965205	1330828	-177963327	HOOK1	hook microtubule tethering protein 1
216484_x_at	2.69e-03	8.91e-05	45962161	133004	149094107
204947_at	2.70e-03	8.93e-05	45951545	1327293	210312808	E2F1	E2F transcription factor 1
226326_at	2.70e-03	8.94e-05	-45948928	1326616	-121290015	PCGF5	polycomb group ring finger 5
225267_at	2.71e-03	8.96e-05	45938723	1323976	131616246	KPNA4	karyopherin subunit alpha 4
230696_at	2.71e-03	8.96e-05	45937638	1323695	236888135	ATP2A1-AS1	ATP2A1 antisense RNA 1
227539_at	2.71e-03	8.98e-05	-45930875	1321945	-124841836	GNA13	G protein subunit alpha 13
209004_s_at	2.71e-03	8.98e-05	-45929582	1321611	-119481215	FBXL5	F-box and leucine rich repeat protein 5
219555_s_at	2.71e-03	8.99e-05	45925363	1320519	223331764	CENPN	centromere protein N
205986_at	2.71e-03	9.00e-05	45921554	1319534	215915305	AATK	apoptosis associated tyrosine kinase
212141_at	2.71e-03	9.02e-05	45916476	131822	250192051	MCM4	minichromosome maintenance complex component 4
242290_at	2.72e-03	9.02e-05	-45912862	1317285	-148259112	TACC1	transforming acidic coiled-coil containing protein 1
204201_s_at	2.72e-03	9.03e-05	-45908684	1316204	-165181362	PTPN13	protein tyrosine phosphatase, non-receptor type 13
224790_at	2.73e-03	9.09e-05	45887832	1310809	143143498	ASAP1	ArfGAP with SH3 domain, ankyrin repeat and PH domain 1
202200_s_at	2.73e-03	9.10e-05	45883066	1309577	129042092	SRPK1	SRSF protein kinase 1
228923_at	2.74e-03	9.12e-05	45874739	1307423	179509717	S100A6	S100 calcium binding protein A6
210739_x_at	2.74e-03	9.13e-05	-45871543	1306596	-211737777	SLC4A4	solute carrier family 4 member 4
202219_at	2.75e-03	9.16e-05	45858097	1303117	226613543	SLC6A8	solute carrier family 6 member 8
212680_x_at	2.75e-03	9.16e-05	45857358	1302926	26891023	PPP1R14B	protein phosphatase 1 regulatory inhibitor subunit 14B
241314_at	2.76e-03	9.22e-05	45831648	1296276	308369119
AFFX-HUMGAPDH/M33197_3_at	2.77e-03	9.26e-05	45818792	129295	159522529	GAPDH	glyceraldehyde-3-phosphate dehydrogenase
200794_x_at	2.77e-03	9.26e-05	-4581725	1292551	-143231898	DAZAP2	DAZ associated protein 2
228749_at	2.77e-03	9.27e-05	-45813582	1291603	-21860533	ZDBF2	zinc finger DBF-type containing 2
227677_at	2.77e-03	9.28e-05	45810207	129073	193164095	JAK3	Janus kinase 3
227602_at	2.78e-03	9.29e-05	45803532	1289003	152329644	RAB7A	RAB7A, member RAS oncogene family
203938_s_at	2.79e-03	9.33e-05	45787827	1284941	152531621	TAF1C	TATA-box binding protein associated factor, RNA polymerase I subunit C
237445_at	2.79e-03	9.36e-05	45779018	1282663	205306864
237654_at	2.80e-03	9.37e-05	-45771722	1280776	-151003999	PPP1R36	protein phosphatase 1 regulatory subunit 36
209910_at	2.80e-03	9.38e-05	45768122	1279844	131918782	SLC25A16	solute carrier family 25 member 16
236088_at	2.80e-03	9.39e-05	-45766612	1279454	-292868125	NTNG1	netrin G1
212111_at	2.80e-03	9.39e-05	-45764494	1278906	-114251019	STX12	syntaxin 12
202934_at	2.80e-03	9.41e-05	45756698	127689	214485177	HK2	hexokinase 2
1566632_at	2.81e-03	9.44e-05	45744526	1273742	231719917
34221_at	2.81e-03	9.45e-05	45739947	1272558	134735474	HMGXB3	HMG-box containing 3
241739_at	2.81e-03	9.46e-05	-45739181	127236	-239290049	OGFOD1	2-oxoglutarate and iron dependent oxygenase domain containing 1
232052_at	2.81e-03	9.47e-05	45734181	1271067	129331701	THUMPD3-AS1	THUMPD3 antisense RNA 1
201300_s_at	2.82e-03	9.48e-05	-45728028	1269475	-155649774	PRNP	prion protein
1556879_at	2.84e-03	9.56e-05	45697331	1261537	223637692
219855_at	2.84e-03	9.58e-05	-4569061	1259799	-236527926	NUDT11	nudix hydrolase 11
243843_at	2.84e-03	9.59e-05	-45685338	1258436	-197961028	N4BP2L1	NEDD4 binding protein 2 like 1
212953_x_at	2.85e-03	9.61e-05	45680686	1257233	119648739	CALR	calreticulin
231807_at	2.85e-03	9.63e-05	45672433	1255099	150373245	KIAA1217	KIAA1217
203243_s_at	2.85e-03	9.63e-05	-45670207	1254523	-233767493	PDLIM5	PDZ and LIM domain 5
225511_at	2.85e-03	9.65e-05	45664394	125302	156698749	GPRC5B	G protein-coupled receptor class C group 5 member B
214943_s_at	2.87e-03	9.72e-05	4563619	1245727	249549793	ARID4B///RBM34	AT-rich interaction domain 4B///RNA binding motif protein 34
203835_at	2.87e-03	9.73e-05	45635035	1245429	252367837	LRRC32	leucine rich repeat containing 32
209199_s_at	2.87e-03	9.73e-05	-45634718	1245347	-117846267	MEF2C	myocyte enhancer factor 2C
242694_at	2.87e-03	9.74e-05	45631203	1244438	242710399	IQSEC3	IQ motif and Sec7 domain 3
232950_s_at	2.88e-03	9.78e-05	45614195	1240041	179802619	PITPNM2	phosphatidylinositol transfer protein membrane associated 2
205343_at	2.89e-03	9.79e-05	45609403	1238802	267013222	SULT1C2	sulfotransferase family 1C member 2
221531_at	2.89e-03	9.79e-05	-45608634	1238603	-19377185	WDR61	WD repeat domain 61
206371_at	2.89e-03	9.81e-05	45602517	1237021	257334543	FOLR3	folate receptor 3
205661_s_at	2.89e-03	9.82e-05	45599543	1236252	17409557	FLAD1	flavin adenine dinucleotide synthetase 1
223250_at	2.89e-03	9.84e-05	-45590994	1234042	-14824209	KLHL7	kelch like family member 7
215765_at	2.90e-03	9.85e-05	45586909	1232986	157727386	LRRC41	leucine rich repeat containing 41
201386_s_at	2.90e-03	9.86e-05	-45583366	123207	-212545731	DHX15	DEAH-box helicase 15
227444_at	2.92e-03	9.94e-05	-45552564	1224107	-194084845	ARMCX4	armadillo repeat containing, X-linked 4
232238_at	2.92e-03	9.95e-05	45548528	1223064	231822345	ASPM	abnormal spindle microtubule assembly
208369_s_at	2.92e-03	9.96e-05	45547052	1222682	169583301	GCDH	glutaryl-CoA dehydrogenase
235561_at	2.92e-03	9.96e-05	-45547047	1222681	-180202784	TXNL1	thioredoxin like 1
209894_at	2.92e-03	9.96e-05	-45546179	1222457	-215966758	LEPROT///LEPR	leptin receptor overlapping transcript///leptin receptor
212838_at	2.92e-03	9.97e-05	-4554163	1221281	-192415138	DNMBP	dynamin binding protein
207325_x_at	2.93e-03	9.99e-05	4553338	1219148	300460302	MAGEA1	MAGE family member A1
227623_at	2.93e-03	1.00e-04	-45527272	1217569	-241922479	CACNA2D1	calcium voltage-gated channel auxiliary subunit alpha2delta 1
33768_at	2.93e-03	1.00e-04	45523474	1216587	142266519	DMWD	dystrophia myotonica, WD repeat containing
227955_s_at	2.93e-03	1.00e-04	-4551678	1214857	-128600024	EFNA5	ephrin A5
213565_s_at	2.95e-03	1.01e-04	45499437	1210374	188551349	SMAD6	SMAD family member 6
216840_s_at	2.95e-03	1.01e-04	-45488821	120763	-199313133	LAMA2	laminin subunit alpha 2
219544_at	2.95e-03	1.01e-04	4548607	1206919	143375609	BORA	bora, aurora kinase A activator
225230_at	2.95e-03	1.01e-04	-45485578	1206792	-129669795	DRAM2	DNA damage regulated autophagy modulator 2
222764_at	2.96e-03	1.02e-04	4547303	1203549	174994223	ASRGL1	asparaginase like 1
219869_s_at	2.97e-03	1.02e-04	-4545571	1199072	-193950427	SLC39A8	solute carrier family 39 member 8
53968_at	2.97e-03	1.02e-04	45454958	1198878	134200783	INTS5	integrator complex subunit 5
AFFX-r2-Bs-dap-M_at	2.97e-03	1.02e-04	45449861	1197561	236432288
1553260_s_at	2.98e-03	1.02e-04	45444531	1196183	246512627	ALS2CR11	amyotrophic lateral sclerosis 2 chromosome region candidate 11
1560565_at	2.98e-03	1.02e-04	45443378	1195885	224544254	LINC01333	long intergenic non-protein coding RNA 1333
204892_x_at	2.98e-03	1.03e-04	-45438746	1194688	-14022487	EEF1A1	eukaryotic translation elongation factor 1 alpha 1
210108_at	2.98e-03	1.03e-04	45437356	1194329	202967957	CACNA1D	calcium voltage-gated channel subunit alpha1 D
217865_at	2.98e-03	1.03e-04	-45435206	1193773	-19183894	RNF130	ring finger protein 130
240094_at	2.98e-03	1.03e-04	-45431885	1192915	-211966049
209714_s_at	2.98e-03	1.03e-04	454261	119142	177030816	CDKN3	cyclin dependent kinase inhibitor 3
1567248_at	2.98e-03	1.03e-04	45423953	1190865	194972738	OR9A1P	olfactory receptor family 9 subfamily A member 1 pseudogene
203669_s_at	2.98e-03	1.03e-04	45419043	1189596	282756496	DGAT1	diacylglycerol O-acyltransferase 1
221250_s_at	3.00e-03	1.04e-04	45401743	1185125	221212386	MXD3	MAX dimerization protein 3
1552873_s_at	3.00e-03	1.04e-04	4540004	1184685	236208601	ASMTL-AS1	ASMTL antisense RNA 1
213306_at	3.00e-03	1.04e-04	-45399706	1184599	-220764797	MPDZ	multiple PDZ domain crumbs cell polarity complex component
233036_at	3.00e-03	1.04e-04	-45397197	118395	-262766732
227804_at	3.00e-03	1.04e-04	45394373	1183221	248932674	TLCD1	TLC domain containing 1
204759_at	3.00e-03	1.04e-04	-45392502	1182737	-133842912	RCBTB2	RCC1 and BTB domain containing protein 2
222535_at	3.00e-03	1.04e-04	45392407	1182713	190083626	INF2	inverted formin, FH2 and WH2 domain containing
221880_s_at	3.00e-03	1.04e-04	45381703	1179947	198547871	FAM174B	family with sequence similarity 174 member B
206892_at	3.01e-03	1.05e-04	-4536559	1175783	-20969588	AMHR2	anti-Mullerian hormone receptor type 2
1558750_a_at	3.02e-03	1.05e-04	45361973	1174848	258876356	LOC100288637///ARHGAP11B	OTU deubiquitinase 7A pseudogene///Rho GTPase activating protein 11B
218960_at	3.02e-03	1.05e-04	45359843	1174298	311461853	TMPRSS4	transmembrane protease, serine 4
202159_at	3.02e-03	1.05e-04	4535589	1173276	145067341	FARSA	phenylalanyl-tRNA synthetase alpha subunit
241350_at	3.02e-03	1.05e-04	45354034	1172797	283587106	FBXL22	F-box and leucine rich repeat protein 22
1558290_a_at	3.02e-03	1.05e-04	45350764	1171952	144174711	MIR1204///PVT1	microRNA 1204///Pvt1 oncogene (non-protein coding)
224648_at	3.02e-03	1.05e-04	-45347293	1171055	-146603466	GPBP1	GC-rich promoter binding protein 1
226430_at	3.02e-03	1.05e-04	-453406	1169326	-149278755	RELL1	RELT like 1
212408_at	3.03e-03	1.06e-04	-45328772	116627	-146745573	TOR1AIP1	torsin 1A interacting protein 1
219567_s_at	3.03e-03	1.06e-04	45321795	1164467	170168562	EXO5	exonuclease 5
238823_at	3.04e-03	1.06e-04	45312671	116211	219756727	FMNL3	formin like 3
219389_at	3.04e-03	1.06e-04	45307018	1160649	166377639	SUSD4	sushi domain containing 4
217329_x_at	3.05e-03	1.06e-04	45302536	1159491	122738916
204834_at	3.05e-03	1.07e-04	-45290192	1156302	-128734594	FGL2	fibrinogen like 2
222710_at	3.06e-03	1.07e-04	45274925	1152358	170821931	AMIGO3///GMPPB	adhesion molecule with Ig like domain 3///GDP-mannose pyrophosphorylase B
225777_at	3.06e-03	1.07e-04	45274607	1152276	195583297	SAPCD2	suppressor APC domain containing 2
209492_x_at	3.07e-03	1.07e-04	45266853	1150273	120389879	ATP5I	ATP synthase, H+ transporting, mitochondrial Fo complex subunit E
227409_at	3.07e-03	1.07e-04	4526319	1149326	134729429	PPP1R3E	protein phosphatase 1 regulatory subunit 3E
210372_s_at	3.07e-03	1.08e-04	-4525798	114798	-280918308	TPD52L1	tumor protein D52-like 1
233799_at	3.07e-03	1.08e-04	-45254624	1147113	-283829131
225441_x_at	3.07e-03	1.08e-04	4525437	1147048	216623926	NAA38	N(alpha)-acetyltransferase 38, NatC auxiliary subunit
200876_s_at	3.07e-03	1.08e-04	-4525267	1146609	-150642171	PSMB1	proteasome subunit beta 1
218214_at	3.07e-03	1.08e-04	45250448	1146035	154160474	ATG101	autophagy related 101
219295_s_at	3.09e-03	1.08e-04	-45231648	1141178	-274261986	PCOLCE2	procollagen C-endopeptidase enhancer 2
203659_s_at	3.09e-03	1.08e-04	-45228543	1140376	-119829314	TRIM13	tripartite motif containing 13
229022_at	3.09e-03	1.09e-04	-4522547	1139582	-114434909	ZFX	zinc finger protein, X-linked
215194_at	3.09e-03	1.09e-04	45216843	1137354	195738355	PRKCA	protein kinase C alpha
225998_at	3.10e-03	1.09e-04	-45204053	113405	-125738346	GAB1	GRB2 associated binding protein 1
37152_at	3.10e-03	1.09e-04	45201968	1133512	154077511	PPARD	peroxisome proliferator activated receptor delta
1555216_a_at	3.10e-03	1.09e-04	4519895	1132732	283814174	LOC101060604///SLC7A5P2///SLC7A5P1	putative L-type amino acid transporter 1-like protein IMAA///solute carrier family 7 member 5 pseudogene 2///solute carrier family 7 member 5 pseudogene 1
238207_at	3.11e-03	1.09e-04	45194252	1131519	119450896	SMIM4	small integral membrane protein 4
230563_at	3.11e-03	1.10e-04	45182225	1128413	251099776	RASGEF1A	RasGEF domain family member 1A
209626_s_at	3.11e-03	1.10e-04	45182174	1128399	153408303	OSBPL3	oxysterol binding protein like 3
232762_at	3.11e-03	1.10e-04	45178845	1127539	221314983	KIAA1217	KIAA1217
217912_at	3.12e-03	1.10e-04	45172144	1125809	151419376	DUS1L	dihydrouridine synthase 1 like
224224_s_at	3.12e-03	1.10e-04	4517168	1125689	247604548	PDE11A	phosphodiesterase 11A
1554741_s_at	3.12e-03	1.10e-04	-45167894	1124711	-213486196	FGF7P3///FGF7P6///FGF7	fibroblast growth factor 7 pseudogene 3///fibroblast growth factor 7 pseudogene 6///fibroblast growth factor 7
214269_at	3.12e-03	1.10e-04	45161077	1122951	228933225	MFSD7	major facilitator superfamily domain containing 7
207123_s_at	3.12e-03	1.11e-04	45160163	1122714	159563169	MATN4	matrilin 4
232609_at	3.12e-03	1.11e-04	45156282	1121712	17599204	CRB3	crumbs 3, cell polarity complex component
209228_x_at	3.12e-03	1.11e-04	-45155168	1121424	-202851616	TUSC3	tumor suppressor candidate 3
229914_at	3.13e-03	1.11e-04	45140822	1117719	156466325	LOC401261	uncharacterized LOC401261
201780_s_at	3.14e-03	1.11e-04	-45135574	1116364	-182003161	RNF13	ring finger protein 13
205282_at	3.15e-03	1.12e-04	45120156	1112382	196465691	LRP8	LDL receptor related protein 8
203968_s_at	3.15e-03	1.12e-04	45116135	1111344	137042025	CDC6	cell division cycle 6
205698_s_at	3.15e-03	1.12e-04	451145	1110922	123946081	MAP2K6	mitogen-activated protein kinase kinase 6
216727_at	3.16e-03	1.12e-04	45100963	1107426	201567828	STK38	serine/threonine kinase 38
228450_at	3.16e-03	1.12e-04	-45098142	1106698	-145641345	PLEKHA7	pleckstrin homology domain containing A7
236669_at	3.16e-03	1.12e-04	45097248	1106467	208321834	SDCBP2-AS1	SDCBP2 antisense RNA 1
202073_at	3.16e-03	1.13e-04	-45090142	1104632	-2025071	OPTN	optineurin
234993_at	3.16e-03	1.13e-04	-45089529	1104473	-21547768	ABHD13	abhydrolase domain containing 13
221763_at	3.17e-03	1.13e-04	-45081686	1102448	-189040404	JMJD1C	jumonji domain containing 1C
236305_at	3.17e-03	1.13e-04	-45080199	1102064	-215942987	RFESD	Rieske Fe-S domain containing
1553983_at	3.17e-03	1.13e-04	4507993	1101995	133460247	DTYMK	deoxythymidylate kinase
208899_x_at	3.17e-03	1.13e-04	-4507082	1099643	-109087848	ATP6V1D	ATPase H+ transporting V1 subunit D
1562826_at	3.17e-03	1.13e-04	45069332	1099258	182232281	PLCE1-AS2	PLCE1 antisense RNA 2
244559_at	3.18e-03	1.13e-04	45061933	1097348	17640535
210294_at	3.18e-03	1.14e-04	45052008	1094785	208582077	TAPBP	TAP binding protein (tapasin)
219498_s_at	3.19e-03	1.14e-04	45040616	1091844	255504854	BCL11A	B-cell CLL/lymphoma 11A
212396_s_at	3.19e-03	1.14e-04	45038273	1091239	239937068	EMC1	ER membrane protein complex subunit 1
48825_at	3.20e-03	1.14e-04	45032246	1089683	119403728	ING4	inhibitor of growth family member 4
236641_at	3.20e-03	1.14e-04	45029602	1089	267967204	KIF14	kinesin family member 14
211137_s_at	3.20e-03	1.15e-04	-45024976	1087806	-163064536	ATP2C1	ATPase secretory pathway Ca2+ transporting 1
207564_x_at	3.20e-03	1.15e-04	45023282	1087369	146409079	OGT	O-linked N-acetylglucosamine (GlcNAc) transferase
204069_at	3.20e-03	1.15e-04	45022201	108709	112540715	MEIS1	Meis homeobox 1
1565825_at	3.20e-03	1.15e-04	45017422	1085856	265289868
218279_s_at	3.20e-03	1.15e-04	45010732	1084129	191209595	HIST2H2AA4///HIST2H2AA3	histone cluster 2, H2aa4///histone cluster 2, H2aa3
219695_at	3.21e-03	1.15e-04	-45001029	1081623	-206494625	SMPD3	sphingomyelin phosphodiesterase 3
200604_s_at	3.21e-03	1.16e-04	-44993712	1079735	-166098991	PRKAR1A	protein kinase cAMP-dependent type I regulatory subunit alpha
60474_at	3.21e-03	1.16e-04	-44992525	1079428	-24064783	FERMT1	fermitin family member 1
221766_s_at	3.21e-03	1.16e-04	-44990689	1078954	-234899282	FAM46A	family with sequence similarity 46 member A
212698_s_at	3.21e-03	1.16e-04	-44989448	1078634	-168029504	SEPT10	septin 10
224932_at	3.22e-03	1.16e-04	44981846	1076671	26267853	CHCHD10	coiled-coil-helix-coiled-coil-helix domain containing 10
1562245_a_at	3.22e-03	1.16e-04	44979538	1076076	229010766	ZNF578	zinc finger protein 578
226317_at	3.22e-03	1.16e-04	-44972104	1074156	-12234601	PPP4R2	protein phosphatase 4 regulatory subunit 2
1559131_a_at	3.23e-03	1.16e-04	44968955	1073344	270119706	LOC101928047	uncharacterized LOC101928047
214838_at	3.23e-03	1.17e-04	44962328	1071633	127297831	SFT2D2	SFT2 domain containing 2
230526_at	3.24e-03	1.17e-04	44953034	1069234	248430012	TNRC6C-AS1	TNRC6C antisense RNA 1
213233_s_at	3.24e-03	1.17e-04	-44950316	1068532	-118485486	KLHL9	kelch like family member 9
201086_x_at	3.24e-03	1.17e-04	-44947334	1067762	-130838622	SON	SON DNA binding protein
239087_at	3.24e-03	1.17e-04	44947029	1067684	231224598	ANKS4B	ankyrin repeat and sterile alpha motif domain containing 4B
212194_s_at	3.24e-03	1.17e-04	44942094	106641	111980096	TM9SF4	transmembrane 9 superfamily member 4
209302_at	3.24e-03	1.17e-04	4493175	106374	144072942	POLR2H	RNA polymerase II subunit H
207173_x_at	3.24e-03	1.18e-04	-44931493	1063674	-227553122	CDH11	cadherin 11
204444_at	3.25e-03	1.18e-04	44922666	1061395	237196822	KIF11	kinesin family member 11
227528_s_at	3.26e-03	1.18e-04	44913408	1059006	171914252	KMT2D	lysine methyltransferase 2D
1570336_at	3.27e-03	1.19e-04	44898631	1055192	199862641	BDH1	3-hydroxybutyrate dehydrogenase, type 1
1553991_s_at	3.28e-03	1.19e-04	44883838	1051374	186958401	LOC101928274///VSIG10	uncharacterized LOC101928274///V-set and immunoglobulin domain containing 10
200023_s_at	3.28e-03	1.19e-04	-44880302	1050461	-142653334	EIF3F	eukaryotic translation initiation factor 3 subunit F
208396_s_at	3.28e-03	1.19e-04	-44880234	1050444	-200178625	PDE1A	phosphodiesterase 1A
225658_at	3.28e-03	1.19e-04	-44879737	1050315	-17890435	SPOPL	speckle type BTB/POZ protein like
228499_at	3.28e-03	1.19e-04	44877907	1049843	156564648	PFKFB4	6-phosphofructo-2-kinase/fructose-2,6-biphosphatase 4
212215_at	3.29e-03	1.20e-04	-44865842	1046729	-134810799	PREPL	prolyl endopeptidase-like
206961_s_at	3.30e-03	1.20e-04	44845082	1041372	184129649	MED20	mediator complex subunit 20
224185_at	3.30e-03	1.20e-04	44844127	1041126	180403151
204538_x_at	3.31e-03	1.20e-04	4483878	1039746	142153666	NPIPA1	nuclear pore complex interacting protein family member A1
218131_s_at	3.31e-03	1.21e-04	44836481	1039152	148185584	GATAD2A	GATA zinc finger domain containing 2A
214359_s_at	3.31e-03	1.21e-04	-44831136	1037773	-232249458	HSP90AB1	heat shock protein 90 alpha family class B member 1
206640_x_at	3.31e-03	1.21e-04	44831071	1037756	244110032	GAGE12D///GAGE12F///GAGE2A///GAGE12H///GAGE12E///GAGE12B///GAGE12C///GAGE12G///GAGE12I///GAGE7///GAGE6///GAGE5///GAGE4///GAGE2C	G antigen 12D///G antigen 12F///G antigen 2A///G antigen 12H///G antigen 12E///G antigen 12B///G antigen 12C///G antigen 12G///G antigen 12I///G antigen 7///G antigen 6///G antigen 5///G antigen 4///G antigen 2C
237223_at	3.31e-03	1.21e-04	4482625	1036512	225611626
217768_at	3.31e-03	1.21e-04	-44823091	1035697	-145186608	C14orf166	chromosome 14 open reading frame 166
225822_at	3.32e-03	1.21e-04	44810564	1032465	138792147	TMEM125	transmembrane protein 125
236937_at	3.33e-03	1.22e-04	44798648	102939	242154159	VPS8	VPS8, CORVET complex subunit
[truncated: 52,676 more rows]
