# Supplementary material for: The Emerging Role of FAM171A2 in Gynecological Malignancies: Bioinformatic Insights from UCEC and Ovarian Cancer
Source: Int J Mol Sci. 2025 Nov 18;26(22):11126. doi: 10.3390/ijms262211126 (PMC12652445; doi:10.3390/ijms262211126)
Supplement: Supplementary file 1 [file ijms-26-11126-s001.zip › Supplementary Table S5 (GSE18520).xlsx]

## Sheet: Sayfa1
ID	adj.P.Val	P.Value	t	B	logFC	Gene.symbol	Gene.title
1565641_at	7.17e-47	1.32e-51	46206458	1046203094	60507777	C16orf45	chromosome 16 open reading frame 45
1554442_at	1.57e-41	5.79e-46	37591098	929559269	45481003	BEST1	bestrophin 1
1557717_at	2.57e-40	1.42e-44	-35711093	900099569	-80507351	LINC00550	long intergenic non-protein coding RNA 550
1553797_a_at	7.22e-37	5.31e-41	-3125507	823170944	-45780355	LINC01105	long intergenic non-protein coding RNA 1105
206581_at	9.58e-37	8.80e-41	-30998077	818396826	-47909113	BNC1	basonuclin 1
242773_at	1.00e-35	1.10e-39	29739764	794437242	44927024	SLC5A1	solute carrier family 5 member 1
229207_x_at	1.08e-35	1.38e-39	29629742	79229493	4809779	RNF187	ring finger protein 187
1565772_at	2.76e-34	4.06e-38	28023731	760111635	56142899	PAK1	p21 (RAC1) activated kinase 1
233399_x_at	3.85e-34	6.81e-38	-27784129	755158942	-37460871	ZNF252P	zinc finger protein 252, pseudogene
223597_at	3.85e-34	7.08e-38	-27766171	75478611	-55860367	ITLN1	intelectin 1
1567333_at	2.09e-32	4.23e-36	-25935183	715533083	-85131077
1553943_at	1.38e-31	3.05e-35	25086717	696470941	21089209	LOC171391	uncharacterized LOC171391
206729_at	3.67e-31	9.68e-35	-24601939	685317447	-26608416	TNFRSF8	TNF receptor superfamily member 8
1552568_at	3.67e-31	1.06e-34	24564661	684451694	42173011	RTP3	receptor transporter protein 3
1569105_at	3.67e-31	1.06e-34	24564342	684444271	35565026	SETD5	SET domain containing 5
215598_at	3.67e-31	1.08e-34	-24556644	684265339	-26697315	TTC12	tetratricopeptide repeat domain 12
235021_at	1.02e-30	3.19e-34	-24109464	673785172	-48125824	KIAA2026	KIAA2026
1562736_at	1.67e-30	5.52e-34	-23884902	668457694	-40134558	LHX9	LIM homeobox 9
1554488_at	2.97e-30	1.04e-33	-23629691	662349749	-35101011	CEP70	centrosomal protein 70
219517_at	3.55e-30	1.33e-33	23530545	659961455	43263655	ELL3	elongation factor for RNA polymerase II 3
1560030_at	3.55e-30	1.37e-33	23517392	659643955	38845068	CPEB1-AS1	CPEB1 antisense RNA 1
1570046_at	3.01e-29	1.22e-32	-22653132	63844011	-8975109
1559022_at	6.86e-29	2.90e-32	-22315892	629979589	-32241883	EFCAB14	EF-hand calcium binding domain 14
244553_at	1.42e-28	6.27e-32	-22019563	622456586	-33356324	HOTTIP	HOXA distal transcript antisense RNA
233611_at	1.61e-28	7.44e-32	-21954332	620789252	-31601254
229567_at	1.61e-28	7.67e-32	-21942972	620498476	-23147078	FITM1	fat storage inducing transmembrane protein 1
242827_x_at	4.88e-28	2.42e-31	-2150883	60929148	-23466395
241857_at	8.33e-28	4.29e-31	-21294973	60370273	-22577375
1560149_at	8.70e-28	4.63e-31	-21266065	602943781	-34918566	SLC29A2	solute carrier family 29 member 2
240108_at	1.33e-27	7.35e-31	-21095096	598438008	-36625198
205215_at	2.92e-27	1.66e-30	-20795353	590467102	-24662952	RNF2	ring finger protein 2
243866_x_at	3.26e-27	1.92e-30	-2074268	589056903	-379255
1563283_at	3.66e-27	2.22e-30	-20689333	587625766	-31088394	LOC101927247	uncharacterized LOC101927247
229327_s_at	4.01e-27	2.50e-30	-20645732	586453913	-39921298	MAF	MAF bZIP transcription factor
208714_at	8.04e-27	5.17e-30	20383006	579350862	29012141	NDUFV1	NADH:ubiquinone oxidoreductase core subunit V1
1554789_a_at	1.15e-26	7.61e-30	-20244294	575571553	-28514563	PDE8B	phosphodiesterase 8B
234118_at	1.34e-26	9.14e-30	-20178389	573768812	-25975255
207316_at	1.69e-26	1.18e-29	-20086583	571249914	-37968813	HAS1	hyaluronan synthase 1
1557422_at	1.77e-26	1.27e-29	-20061122	570549732	-30722707
1554117_at	2.58e-26	1.90e-29	-19918487	56661455	-4049999	CCDC60	coiled-coil domain containing 60
206074_s_at	4.33e-26	3.33e-29	19719915	56109972	47378028	HMGA1	high mobility group AT-hook 1
213228_at	4.33e-26	3.34e-29	-19718484	561059837	-29059902	PDE8B	phosphodiesterase 8B
236739_at	4.76e-26	3.76e-29	-19676758	559895522	-37659969	LINC01105	long intergenic non-protein coding RNA 1105
231496_at	7.02e-26	5.67e-29	-19533113	555872786	-33034791	FCAMR	Fc fragment of IgA and IgM receptor
213898_at	7.67e-26	6.34e-29	-19494185	554778746	-21294589	RBFOX2	RNA binding protein, fox-1 homolog 2
1563533_at	8.26e-26	6.98e-29	-19460678	553835712	-32812155	GADL1	glutamate decarboxylase like 1
1570126_at	1.09e-25	9.37e-29	-19358315	550947153	-2696259
234940_s_at	1.13e-25	1.00e-28	-19334148	550263506	-26707085	VEPH1	ventricular zone expressed PH domain containing 1
209322_s_at	1.13e-25	1.01e-28	-19331057	550176017	-17154602	SH2B1	SH2B adaptor protein 1
241833_at	1.18e-25	1.08e-28	-19308548	549538615	-47799657	PEX5L	peroxisomal biogenesis factor 5 like
1559283_a_at	1.83e-25	1.72e-28	-19149057	545006132	-24124457	CNPY1	canopy FGF signaling regulator 1
235116_at	2.30e-25	2.26e-28	-19053973	542290525	-20039827	TRAF1	TNF receptor associated factor 1
213852_at	2.30e-25	2.28e-28	19050947	542203927	31336651	RBM8A	RNA binding motif protein 8A
1553129_at	2.30e-25	2.32e-28	-19045716	542054207	-21557503	SVEP1	sushi, von Willebrand factor type A, EGF and pentraxin domain containing 1
204719_at	2.30e-25	2.33e-28	-1904402	542005681	-50699307	ABCA8	ATP binding cassette subfamily A member 8
242142_at	3.13e-25	3.22e-28	-18932616	538809816	-27090565
1563770_at	3.42e-25	3.58e-28	-18897164	537789863	-20595272	ZBTB8B	zinc finger and BTB domain containing 8B
204364_s_at	3.99e-25	4.25e-28	-18838234	536091341	-46773319	REEP1	receptor accessory protein 1
209706_at	4.56e-25	4.94e-28	-18787026	534612194	-34605137	NKX3-1	NK3 homeobox 1
228601_at	5.16e-25	5.69e-28	18739045	533223531	37106722	HAGLR	HOXD antisense growth-associated long non-coding RNA
215390_at	6.66e-25	7.51e-28	-18645314	530503284	-2295401
232537_x_at	6.66e-25	7.58e-28	-18641836	530402146	-3243346	MARK3	microtubule affinity regulating kinase 3
215109_at	7.68e-25	8.90e-28	-1858795	528833504	-1756468	RC3H1	ring finger and CCCH-type domains 1
232096_x_at	8.09e-25	9.51e-28	-18565401	528176103	-31778471	FOXP1-IT1	FOXP1 intronic transcript 1
239268_at	1.06e-24	1.26e-27	-18469745	525380869	-19956507	NDUFS1	NADH:ubiquinone oxidoreductase core subunit S1
242077_x_at	1.29e-24	1.56e-27	18398524	523292823	78553944	MB21D1	Mab-21 domain containing 1
1554098_at	1.30e-24	1.60e-27	-18391268	523079763	-58714619	SPIN3	spindlin family member 3
210036_s_at	1.30e-24	1.63e-27	1838446	522879807	29786212	KCNH2	potassium voltage-gated channel subfamily H member 2
225721_at	1.32e-24	1.68e-27	-18374539	522588325	-25195204	SYNPO2	synaptopodin 2
224954_at	1.41e-24	1.81e-27	18349742	52185925	292327	MIR6778///SHMT1	microRNA 6778///serine hydroxymethyltransferase 1
1556510_at	1.44e-24	1.87e-27	18337566	521501028	46398166	NFIA-AS2	NFIA antisense RNA 2
236137_at	1.54e-24	2.04e-27	-18309181	520665181	-17165628
1562296_at	1.61e-24	2.17e-27	-18288582	520058065	-2268167
222910_s_at	1.61e-24	2.19e-27	-18285819	519976569	-40308766	PEX5L	peroxisomal biogenesis factor 5 like
1554331_a_at	1.95e-24	2.69e-27	18217009	517944651	3874058	LRRC18	leucine rich repeat containing 18
227217_at	2.21e-24	3.11e-27	18168673	516514031	192324	WNK2	WNK lysine deficient protein kinase 2
1570021_at	2.21e-24	3.13e-27	-18167177	516469711	-30228352
242075_at	2.33e-24	3.34e-27	-18144836	515807491	-25456083
1558965_at	2.36e-24	3.42e-27	-18136796	51556904	-23291037	PHF21A	PHD finger protein 21A
1558075_at	2.44e-24	3.58e-27	-18121727	515121923	-30041787
233792_at	2.73e-24	4.09e-27	-18078333	513832876	-23500704
1555728_a_at	2.73e-24	4.11e-27	-18075984	513763011	-39786197	MS4A4A	membrane spanning 4-domains A4A
211424_x_at	4.62e-24	7.05e-27	-17898479	508466531	-36571823	METTL7A	methyltransferase like 7A
236511_at	5.14e-24	7.93e-27	-17859524	507299202	-23925759
1557419_a_at	1.06e-23	1.66e-26	-17618592	500039397	-19751093	ACSL4	acyl-CoA synthetase long-chain family member 4
236141_at	1.08e-23	1.70e-26	-17609473	499763243	-42153274	HAND2-AS1	HAND2 antisense RNA 1 (head to head)
213252_at	1.20e-23	1.92e-26	-17570773	498590274	-18682325	SH3PXD2A	SH3 and PX domains 2A
211696_x_at	1.76e-23	2.84e-26	-17443616	494723499	-46708376	HBB	hemoglobin subunit beta
214712_at	1.99e-23	3.26e-26	-17399692	493383299	-24157091	SNX29P2	sorting nexin 29 pseudogene 2
211892_s_at	2.28e-23	3.77e-26	-17352217	491932112	-19727192	PTGIS	prostaglandin I2 (prostacyclin) synthase
233104_at	2.28e-23	3.81e-26	-1734877	491826641	-26653004	PABPC1L	poly(A) binding protein cytoplasmic 1 like
1555263_at	2.56e-23	4.34e-26	17307262	49055545	2291335
244457_at	2.56e-23	4.37e-26	-17304534	49047184	-2963135
237834_at	3.19e-23	5.51e-26	-17230015	488184169	-27626101	SNCAIP	synuclein alpha interacting protein
243537_at	3.59e-23	6.27e-26	-17188792	486915767	-25818155
218730_s_at	3.82e-23	6.74e-26	-17165697	486204268	-46253585	OGN	osteoglycin
243798_at	4.02e-23	7.17e-26	-17145821	485591393	-20605336
229457_at	4.17e-23	7.55e-26	-17129363	485083558	-28783177	ANKHD1	ankyrin repeat and KH domain containing 1
201957_at	4.17e-23	7.58e-26	-17127962	485040303	-19714108	PPP1R12B	protein phosphatase 1 regulatory subunit 12B
205100_at	4.94e-23	9.07e-26	-17070751	483272294	-30527749	GFPT2	glutamine-fructose-6-phosphate transaminase 2
223529_at	5.04e-23	9.35e-26	-17061247	482978218	-3338113	SYT4	synaptotagmin 4
241816_at	5.63e-23	1.06e-25	-17020522	481716749	-25285135
236130_at	5.63e-23	1.07e-25	-17017589	481625839	-29673765	SNORA37	small nucleolar RNA, H/ACA box 37
65718_at	5.63e-23	1.08e-25	-17016678	481597573	-30089769	ADGRA2	adhesion G protein-coupled receptor A2
224473_x_at	8.69e-23	1.68e-25	16875508	477208463	32656807	LZTS2	leucine zipper tumor suppressor 2
211329_x_at	9.20e-23	1.79e-25	-16854489	476552843	-25339074	HFE	hemochromatosis
225794_s_at	1.03e-22	2.03e-25	1681465	475308743	22114175	SMDT1	single-pass membrane protein with aspartate rich tail 1
1553148_a_at	1.05e-22	2.09e-25	-16806377	475050146	-26180697	SNX13	sorting nexin 13
1556905_at	1.21e-22	2.42e-25	-16760161	473603961	-44569471	ZNF577	zinc finger protein 577
242699_at	1.35e-22	2.73e-25	-16721497	472392068	-29896175
238050_at	1.49e-22	3.04e-25	-16687528	471325802	-24682405	ANTXR2	anthrax toxin receptor 2
1559413_at	1.64e-22	3.37e-25	-16655752	470327084	-22581273	TCP11L2	t-complex 11 like 2
241060_x_at	1.79e-22	3.72e-25	-16624794	469352863	-439515
243814_at	2.05e-22	4.28e-25	16580296	467950498	34376208	LOC101927377	uncharacterized LOC101927377
215892_at	2.37e-22	5.00e-25	-16532006	4664258	-29150203	ZNF440	zinc finger protein 440
200708_at	2.40e-22	5.12e-25	16524649	466193235	30159148	GOT2	glutamic-oxaloacetic transaminase 2
222796_at	2.53e-22	5.45e-25	-16505234	465579233	-31613885	ATP5J2-PTCD1///PTCD1	ATP5J2-PTCD1 readthrough///pentatricopeptide repeat domain 1
202483_s_at	2.62e-22	5.69e-25	1649172	465151574	29992125	RANBP1	RAN binding protein 1
1569768_at	2.75e-22	6.00e-25	-16474886	464618541	-32157045
1556658_a_at	3.00e-22	6.61e-25	-16444854	463666726	-31016597
32836_at	3.06e-22	6.81e-25	16435703	463376451	27307262	AGPAT1	1-acylglycerol-3-phosphate O-acyltransferase 1
202559_x_at	3.10e-22	6.94e-25	16429649	46318439	28093196	CHTOP	chromatin target of PRMT1
1556339_a_at	3.16e-22	7.14e-25	-16420738	462901572	-29818866
1557037_a_at	3.62e-22	8.24e-25	16376397	461492817	44716061	UBAC2-AS1	UBAC2 antisense RNA 1
239661_at	6.35e-22	1.46e-24	-16199513	455848536	-23521527
239692_at	6.57e-22	1.52e-24	-16186417	455429059	-16623454
241761_at	6.70e-22	1.56e-24	-16177911	45515652	-25376639
217232_x_at	7.32e-22	1.72e-24	-16148368	454209174	-45417678	HBB	hemoglobin subunit beta
240053_x_at	7.36e-22	1.75e-24	-16142601	454024087	-22789135	PEX5L	peroxisomal biogenesis factor 5 like
1554065_at	7.36e-22	1.77e-24	-16139778	453933502	-18569014	MVB12B	multivesicular body subunit 12B
202435_s_at	7.36e-22	1.77e-24	16139536	453925717	47686787	CYP1B1	cytochrome P450 family 1 subfamily B member 1
1559664_at	8.78e-22	2.13e-24	-16083025	452109876	-23534262
232001_at	9.38e-22	2.29e-24	16060255	451377086	44268864	PRKCQ-AS1	PRKCQ antisense RNA 1
1563012_x_at	9.49e-22	2.34e-24	-16054484	451191268	-40981914
233741_at	1.06e-21	2.63e-24	16018287	450024744	15817488	FTCD	formimidoyltransferase cyclodeaminase
1559993_at	1.10e-21	2.75e-24	-16004576	449582411	-23750864	SFXN3	sideroflexin 3
222303_at	1.23e-21	3.10e-24	-15967761	448393623	-28183658
1569759_at	1.25e-21	3.16e-24	-15961482	448190717	-26626875
243841_at	1.26e-21	3.22e-24	15956128	448017614	22253008	SYNE2	spectrin repeat containing nuclear envelope protein 2
201334_s_at	1.38e-21	3.56e-24	15925632	447031111	23464815	ARHGEF12	Rho guanine nucleotide exchange factor 12
222366_at	1.44e-21	3.74e-24	-1591077	446549923	-25898953
239432_at	1.45e-21	3.79e-24	-1590653	446412612	-18213273	PSMA3-AS1	PSMA3 antisense RNA 1
1566868_at	1.47e-21	3.86e-24	-15900886	446229751	-21674621
224882_at	1.58e-21	4.17e-24	15877055	445457274	1505845	ACSS1	acyl-CoA synthetase short-chain family member 1
237865_x_at	1.60e-21	4.27e-24	-15870143	445233108	-31502572
203908_at	1.63e-21	4.37e-24	-15863049	445002932	-40699488	SLC4A4	solute carrier family 4 member 4
1566253_at	1.88e-21	5.08e-24	-1581685	443502524	-20254094	SH3GL1P2///SH3GL1P1	SH3 domain containing GRB2 like 1, endophilin A2 pseudogene 2///SH3 domain containing GRB2 like 1, endophilin A2 pseudogene 1
1563303_at	2.00e-21	5.44e-24	-15796114	442828193	-21115487
204959_at	2.07e-21	5.67e-24	-15783757	442426095	-40376835	MNDA	myeloid cell nuclear differentiation antigen
233053_at	2.16e-21	5.97e-24	-15768189	441919217	-29667693
242124_at	2.30e-21	6.39e-24	-15747427	441242734	-19567141	CHST1	carbohydrate sulfotransferase 1
209116_x_at	2.37e-21	6.62e-24	-15736486	440886036	-51220613	HBB	hemoglobin subunit beta
243201_at	2.66e-21	7.47e-24	-15700163	439700719	-24365589	RPL36A	ribosomal protein L36a
233607_at	2.66e-21	7.52e-24	-15697942	439628186	-22743423
222124_at	2.80e-21	7.98e-24	15680072	439044365	49032356	HIF3A	hypoxia inducible factor 3 alpha subunit
231480_at	3.08e-21	8.82e-24	-15649744	438052605	-21805852	SLC6A19	solute carrier family 6 member 19
244611_at	4.03e-21	1.16e-23	-15565996	43530784	-27604103	MED13	mediator complex subunit 13
243630_at	4.19e-21	1.22e-23	-15552953	434879547	-32063902	NDUFB1	NADH:ubiquinone oxidoreductase subunit B1
237416_at	4.35e-21	1.27e-23	-15539483	434437015	-2316978
205615_at	4.41e-21	1.30e-23	-1553315	43422887	-29764387	CPA1	carboxypeptidase A1
1560443_at	4.41e-21	1.30e-23	-15531849	434186118	-20021572
240420_at	4.83e-21	1.44e-23	-15502365	433216342	-33543491	AADACL2	arylacetamide deacetylase like 2
1564077_at	5.28e-21	1.58e-23	-15473963	43228114	-31464923
215506_s_at	5.44e-21	1.64e-23	-15462808	431913521	-40892636	DIRAS3	DIRAS family GTPase 3
1561139_at	6.06e-21	1.84e-23	-15428692	430788293	-39229076
1562270_at	6.29e-21	1.92e-23	-15415932	430367039	-25246038	ARHGEF7	Rho guanine nucleotide exchange factor 7
218320_s_at	7.89e-21	2.42e-23	15346055	428056449	22839857	NDUFB11	NADH:ubiquinone oxidoreductase subunit B11
220855_at	7.94e-21	2.45e-23	-15342322	427932851	-30773296	CLTC-IT1	CLTC intronic transcript 1 (non-protein coding)
231281_at	8.53e-21	2.65e-23	-15319113	427163916	-25480607
204260_at	8.53e-21	2.66e-23	-15317676	427116252	-36120564	CHGB	chromogranin B
1562903_at	9.25e-21	2.91e-23	-1529145	426246484	-34278989	FAM86B3P	family with sequence similarity 86, member A pseudogene
231986_at	9.29e-21	2.94e-23	-1528841	426145595	-20759403	RIMS1	regulating synaptic membrane exocytosis 1
238512_at	9.54e-21	3.03e-23	-15278841	425827978	-36521153	WNT2B	Wnt family member 2B
238197_at	9.60e-21	3.07e-23	-1527538	425713076	-24504198	GATA5	GATA binding protein 5
231889_at	9.65e-21	3.10e-23	-15272178	425606743	-20589933	UBR4	ubiquitin protein ligase E3 component n-recognin 4
240096_at	1.04e-20	3.35e-23	-15248845	42483159	-20218977	LOC100506236	uncharacterized LOC100506236
227195_at	1.08e-20	3.52e-23	15234325	424348825	20118264	ZNF503	zinc finger protein 503
1567664_at	1.08e-20	3.54e-23	-15232605	424291625	-59897216
213447_at	1.09e-20	3.57e-23	15230137	424209565	37698905	LOC101930404///SNORD116-28///SNORD115-26///SNORD115-13///SNORD115-7///SNORD116-22///SNORD116-4///PWARSN///SNORD107///SNRPN///IPW	uncharacterized LOC101930404///small nucleolar RNA, C/D box 116-28///small nucleolar RNA, C/D box 115-26///small nucleolar RNA, C/D box 115-13///small nucleolar RNA, C/D box 115-7///small nucleolar RNA, C/D box 116-22///small nucleolar RNA, C/D box 116-4///Prader Willi/Angelman region RNA, SNRPN neighbor///small nucleolar RNA, C/D box 107///small nuclear ribonucleoprotein polypeptide N///imprinte…
1552845_at	1.23e-20	4.07e-23	-15191536	422924648	-28076187	CLDN15	claudin 15
202781_s_at	1.28e-20	4.27e-23	-15177267	422449213	-19692208	INPP5K	inositol polyphosphate-5-phosphatase K
231848_x_at	1.30e-20	4.34e-23	-15172382	422286362	-24011345	ZNF207	zinc finger protein 207
1568916_at	1.39e-20	4.67e-23	1515073	421564278	23843595	SPIRE2	spire type actin nucleation factor 2
210598_at	1.47e-20	5.00e-23	-15130198	420878956	-24052237
228415_at	1.47e-20	5.00e-23	1513004	420873683	25663805	AP1S2	adaptor related protein complex 1 sigma 2 subunit
220328_at	1.51e-20	5.16e-23	-15121156	420576965	-23589156	PHC3	polyhomeotic homolog 3
207133_x_at	1.53e-20	5.27e-23	-15114779	420363939	-36709746	ALPK1	alpha kinase 1
1561362_at	1.61e-20	5.56e-23	-15098955	419835071	-26679635
217512_at	1.73e-20	6.00e-23	-1507607	419069653	-3398821	KNG1	kininogen 1
1563802_at	1.82e-20	6.37e-23	-1505853	418482536	-16915059	LINC01226	long intergenic non-protein coding RNA 1226
1562378_s_at	1.86e-20	6.52e-23	15051694	418253628	13875336	PROM2	prominin 2
242400_at	2.23e-20	7.88e-23	-14995544	416370918	-14688201	ZFP90	ZFP90 zinc finger protein
207175_at	3.14e-20	1.11e-22	-14893684	412945117	-37332965	ADIPOQ	adiponectin, C1Q and collagen domain containing
240363_at	3.19e-20	1.14e-22	-14888125	412757778	-21149016	ANK1	ankyrin 1
1553046_s_at	3.36e-20	1.20e-22	-14870692	412169964	-21712507	GAL3ST2	galactose-3-O-sulfotransferase 2
236040_at	3.90e-20	1.41e-22	-14825561	410646425	-19710723	XAGE3	X antigen family member 3
222023_at	4.27e-20	1.54e-22	-14797951	409713048	-26233455	AKAP13	A-kinase anchoring protein 13
214057_at	4.82e-20	1.75e-22	-14760895	408458779	-18743567	MCL1	BCL2 family apoptosis regulator
217414_x_at	4.84e-20	1.77e-22	-14758225	408368324	-41059935	HBA2///HBA1	hemoglobin subunit alpha 2///hemoglobin subunit alpha 1
1559362_at	4.99e-20	1.84e-22	-14747399	408001532	-27619616
218862_at	5.12e-20	1.89e-22	14738695	40770649	3079612	ASB13	ankyrin repeat and SOCS box containing 13
1563034_at	5.27e-20	1.95e-22	-14728999	407377721	-44951416	GPD1	glycerol-3-phosphate dehydrogenase 1
208211_s_at	5.33e-20	1.99e-22	-14723942	407206187	-16829077	ALK	anaplastic lymphoma receptor tyrosine kinase
1557606_at	5.47e-20	2.05e-22	-14715183	406909047	-31158444	LOC101928002	uncharacterized LOC101928002
205440_s_at	5.48e-20	2.06e-22	-14713252	406843532	-48848776	NPY1R	neuropeptide Y receptor Y1
218902_at	5.96e-20	2.26e-22	14687027	405953135	24951501	NOTCH1	notch 1
205083_at	6.18e-20	2.35e-22	-14675362	405556798	-47958022	AOX1	aldehyde oxidase 1
1561953_at	6.18e-20	2.36e-22	-1467383	405504744	-45943631
204793_at	6.35e-20	2.44e-22	-14664303	405180895	-26799383	GPRASP1	G protein-coupled receptor associated sorting protein 1
240385_at	6.47e-20	2.50e-22	-14657247	404940973	-25982923
236155_at	6.47e-20	2.51e-22	-14656366	404911003	-19270275	ZCCHC6	zinc finger CCHC-type containing 6
237502_at	6.69e-20	2.61e-22	-14644873	404520045	-19463634	CRLS1	cardiolipin synthase 1
1554198_at	6.98e-20	2.73e-22	14631441	404062933	26387574	SH3YL1	SH3 and SYLF domain containing 1
206529_x_at	7.29e-20	2.87e-22	-14617431	403585877	-3301988	SLC26A4	solute carrier family 26 member 4
234190_at	7.82e-20	3.09e-22	-1459563	40284303	-16938842
203143_s_at	8.37e-20	3.32e-22	14574611	402126218	21787841	KIAA0040	KIAA0040
205433_at	8.94e-20	3.56e-22	-14554089	401425822	-51106175	BCHE	butyrylcholinesterase
215992_s_at	1.05e-19	4.19e-22	-14507375	399829443	-34059397	RAPGEF2	Rap guanine nucleotide exchange factor 2
1560813_at	1.07e-19	4.30e-22	-1449969	399566545	-26898183
224905_at	1.24e-19	4.99e-22	14456276	398079951	34587551	WDR26	WD repeat domain 26
215621_s_at	1.38e-19	5.62e-22	-14422137	396909188	-14799267	IGHD	immunoglobulin heavy constant delta
210746_s_at	1.44e-19	5.86e-22	-14410139	396497385	-17900345	EPB42	erythrocyte membrane protein band 4.2
202987_at	1.47e-19	6.02e-22	-14402502	396235158	-32565811	TRAF3IP2	TRAF3 interacting protein 2
233108_at	1.47e-19	6.05e-22	-14400991	396183248	-14881917
222153_at	1.61e-19	6.66e-22	-14373292	395231486	-26377631	MYEF2	myelin expression factor 2
1562330_s_at	1.61e-19	6.67e-22	14372748	395212756	18774416	CSMD1	CUB and Sushi multiple domains 1
239409_at	1.71e-19	7.12e-22	-14353773	394560172	-21877157
231620_at	1.74e-19	7.31e-22	-14346475	39430902	-13427624	LOC101929315	uncharacterized LOC101929315
202111_at	1.75e-19	7.35e-22	14344893	394254572	44143796	SLC4A2	solute carrier family 4 member 2
32502_at	1.78e-19	7.51e-22	-14338593	394037739	-20923618	GDPD5	glycerophosphodiester phosphodiesterase domain containing 5
211745_x_at	1.87e-19	7.96e-22	-14322005	393466501	-38827048	HBA2///HBA1	hemoglobin subunit alpha 2///hemoglobin subunit alpha 1
243781_at	1.90e-19	8.08e-22	-14317535	39331249	-55719257
206007_at	1.92e-19	8.21e-22	-1431311	39316004	-38413263	PRG4	proteoglycan 4
226773_at	1.94e-19	8.32e-22	-14308984	393017841	-2131371	PPM1K	protein phosphatase, Mg2+/Mn2+ dependent 1K
211764_s_at	2.01e-19	8.66e-22	14297545	392623511	26253183	UBE2D1	ubiquitin conjugating enzyme E2 D1
216589_at	2.07e-19	9.00e-22	-14286479	39224191	-33674692
225544_at	2.07e-19	9.01e-22	-14286318	392236335	-36059717	TBX3	T-box 3
216251_s_at	2.21e-19	9.67e-22	14266042	391536674	18777384	TTLL12	tubulin tyrosine ligase like 12
1564253_at	2.24e-19	9.85e-22	-14260483	391344764	-15910355	LOC285766	uncharacterized LOC285766
1560755_at	2.27e-19	1.00e-21	-14256382	391203153	-55077288
230513_at	2.37e-19	1.05e-21	-14241938	390704208	-13286883	BAG6	BCL2 associated athanogene 6
243951_at	2.46e-19	1.09e-21	-14230403	390305547	-34836757	ABCB1	ATP binding cassette subfamily B member 1
241159_x_at	2.64e-19	1.18e-21	-14208598	389551477	-23002113
208450_at	2.86e-19	1.28e-21	-14184816	388728339	-3223351	LGALS2	galectin 2
207995_s_at	3.06e-19	1.38e-21	-14164849	388036682	-37083967	CLEC4M	C-type lectin domain family 4 member M
1568889_at	3.13e-19	1.41e-21	-14156944	387762706	-36741176	FANCD2	Fanconi anemia complementation group D2
224061_at	3.18e-19	1.44e-21	-14151036	387557879	-25977403	INMT	indolethylamine N-methyltransferase
229206_at	3.21e-19	1.46e-21	-14147392	38743154	-2445995
204447_at	3.32e-19	1.52e-21	14136612	387057632	2519064	LZTS3	leucine zipper tumor suppressor family member 3
1558116_x_at	3.44e-19	1.58e-21	-14124822	386648527	-16248593	RECK	reversion inducing cysteine rich protein with kazal motifs
243753_at	3.51e-19	1.62e-21	14118722	386436805	2283885	ERICH3	glutamate rich 3
240264_at	3.60e-19	1.67e-21	-14109792	386126753	-11939908	L3MBTL4-AS1	L3MBTL4 antisense RNA 1
215248_at	3.78e-19	1.76e-21	-14094867	385608311	-20885919	GRB10	growth factor receptor bound protein 10
227400_at	4.02e-19	1.87e-21	-14076529	384970921	-30816739	NFIX	nuclear factor I X
203998_s_at	4.22e-19	1.98e-21	-14061074	384433427	-29936461	SYT1	synaptotagmin 1
234135_x_at	4.26e-19	2.00e-21	-14057483	384308458	-36548143
221192_x_at	4.37e-19	2.06e-21	-14048976	384012429	-16346776	MFSD11	major facilitator superfamily domain containing 11
240568_at	4.41e-19	2.09e-21	-14045612	383895335	-16678932
203229_s_at	4.43e-19	2.11e-21	14043273	383813909	24082852	CLK2	CDC like kinase 2
1552302_at	4.88e-19	2.34e-21	-14013605	382780493	-2955609	TMEM106A	transmembrane protein 106A
1569986_x_at	4.88e-19	2.34e-21	14013172	382765373	2156777	TNNT3	troponin T3, fast skeletal type
1552758_at	5.01e-19	2.41e-21	-14004895	382476848	-23521011	HDAC9	histone deacetylase 9
244450_at	5.90e-19	2.85e-21	-13956981	380804882	-31084539
210481_s_at	6.02e-19	2.92e-21	-13950456	380576952	-32449205	CLEC4M	C-type lectin domain family 4 member M
230207_s_at	6.13e-19	2.98e-21	-13944276	380361015	-21723135	DOCK5	dedicator of cytokinesis 5
226420_at	6.13e-19	2.99e-21	13943168	380322306	49760337	MECOM	MDS1 and EVI1 complex locus
240656_at	6.20e-19	3.04e-21	-13938838	380170989	-3110562
1558537_x_at	6.22e-19	3.06e-21	-13936789	380099354	-26825657	ZNF844	zinc finger protein 844
1554341_a_at	6.29e-19	3.11e-21	-13932562	379951601	-29143683	HELQ	helicase, POLQ-like
1560557_at	6.49e-19	3.22e-21	-13922558	379601802	-19391773	LOC105370549	uncharacterized LOC105370549
223601_at	6.65e-19	3.31e-21	-13914861	379332573	-20632171	OLFM2	olfactomedin 2
1565651_at	6.66e-19	3.33e-21	-13913127	37927192	-17522285
221205_at	6.85e-19	3.43e-21	-13904302	37896313	-3891151
244425_at	7.29e-19	3.67e-21	-13885382	37830076	-20349078
224635_s_at	7.68e-19	3.88e-21	13869704	377751533	28218053	BIRC6	baculoviral IAP repeat containing 6
232823_at	8.15e-19	4.13e-21	13851829	377124975	21873503
205363_at	8.27e-19	4.22e-21	13846277	376930263	38034847	BBOX1	gamma-butyrobetaine hydroxylase 1
1565906_at	8.27e-19	4.22e-21	13845823	376914347	24995475	NADSYN1	NAD synthetase 1
1554356_at	8.30e-19	4.26e-21	-1384365	376838112	-13541607	GINS4	GINS complex subunit 4
218137_s_at	8.41e-19	4.33e-21	13838881	376670819	29656432	SMAP1	small ArfGAP 1
238169_at	8.55e-19	4.41e-21	-13833296	376474876	-38929603
1562255_at	8.60e-19	4.45e-21	-13830755	376385721	-20155529	SYTL3	synaptotagmin like 3
207744_at	9.44e-19	4.91e-21	-13803245	37541981	-28797847
1563721_at	1.03e-18	5.36e-21	-13778579	374552919	-31915983
211276_at	1.12e-18	5.87e-21	-1375294	373650984	-38054457	TCEAL2	transcription elongation factor A like 2
236299_at	1.16e-18	6.08e-21	-13742742	373291981	-14879659
243964_at	1.26e-18	6.62e-21	-13718886	372451695	-28410982
227480_at	1.26e-18	6.67e-21	1371691	372382057	25691549	SUSD2	sushi domain containing 2
205357_s_at	1.30e-18	6.92e-21	-13706389	372011193	-26102155	AGTR1	angiotensin II receptor type 1
234650_at	1.33e-18	7.09e-21	-13699511	371768649	-23167418
200779_at	1.41e-18	7.54e-21	136824	371165054	18524649	ATF4	activating transcription factor 4
203934_at	1.58e-18	8.50e-21	-13648825	369979517	-30295542	KDR	kinase insert domain receptor
225865_x_at	1.73e-18	9.29e-21	13623635	369089075	27881018	NELFCD	negative elongation factor complex member C/D
237879_at	1.80e-18	9.74e-21	-13610364	368619661	-21920731
219695_at	1.89e-18	1.03e-20	-13596	368111263	-37212962	SMPD3	sphingomyelin phosphodiesterase 3
219791_s_at	1.95e-18	1.06e-20	-13586121	367761474	-26018741	HAND2-AS1	HAND2 antisense RNA 1 (head to head)
227705_at	2.08e-18	1.13e-20	-13568096	367122926	-40618879	TCEAL7	transcription elongation factor A like 7
211112_at	2.11e-18	1.15e-20	-13563225	366950293	-26712942	SLC12A4	solute carrier family 12 member 4
243850_at	2.16e-18	1.19e-20	-13554479	366640244	-19114359
1553822_at	2.21e-18	1.22e-20	-13547953	366408845	-18955117	RTP1	receptor transporter protein 1
232457_at	2.23e-18	1.23e-20	-1354475	366295254	-13835314	LIMCH1	LIM and calponin homology domains 1
53968_at	2.29e-18	1.27e-20	13535917	365981914	18920904	INTS5	integrator complex subunit 5
1555256_at	2.34e-18	1.30e-20	-13529582	36575712	-13616943	EVC2	EvC ciliary complex subunit 2
238909_at	2.50e-18	1.40e-20	-1350893	365023929	-27409381	S100A10	S100 calcium binding protein A10
243315_at	2.50e-18	1.40e-20	-13508508	365008933	-19352602
208232_x_at	2.51e-18	1.41e-20	-13506186	364926462	-23906042	NRG1	neuregulin 1
213470_s_at	2.66e-18	1.50e-20	-13489349	364328252	-17172211	HNRNPH1	heterogeneous nuclear ribonucleoprotein H1 (H)
241805_at	2.66e-18	1.51e-20	-13488358	364293013	-19335804	GABRG1	gamma-aminobutyric acid type A receptor gamma1 subunit
241369_at	2.72e-18	1.54e-20	-13481412	364046127	-20448141	ADAMTS9-AS1	ADAMTS9 antisense RNA 1
1562338_at	2.77e-18	1.58e-20	-13475598	363839383	-18908567	MARCH1	membrane associated ring-CH-type finger 1
205675_at	2.82e-18	1.61e-20	-13469849	36363494	-18325039	MTTP	microsomal triglyceride transfer protein
213353_at	2.98e-18	1.71e-20	-13453505	363053473	-2767686	ABCA5	ATP binding cassette subfamily A member 5
208218_s_at	3.10e-18	1.78e-20	-13441338	362620369	-13250502	ACVR1B	activin A receptor type 1B
225258_at	3.10e-18	1.79e-20	13440512	362590971	32256402	FBLIM1	filamin binding LIM protein 1
209458_x_at	3.50e-18	2.02e-20	-13405995	361361186	-38544507	HBA2///HBA1	hemoglobin subunit alpha 2///hemoglobin subunit alpha 1
212456_at	3.66e-18	2.12e-20	1339271	360887465	24200861	CLUH	clustered mitochondria homolog
1554006_a_at	3.79e-18	2.21e-20	-13381911	360502214	-28277838	LLGL2	LLGL2, scribble cell polarity complex component
202036_s_at	4.25e-18	2.49e-20	-13348903	359323728	-32206553	SFRP1	secreted frizzled related protein 1
1557601_s_at	4.28e-18	2.51e-20	-13346377	359233487	-22089141	LOC100132731///KIAA1257	uncharacterized LOC100132731///KIAA1257
1554362_at	4.36e-18	2.56e-20	-13340675	359029743	-27464513	BTG4	BTG anti-proliferation factor 4
211699_x_at	4.54e-18	2.68e-20	-1332843	358592041	-37610191	HBA2///HBA1	hemoglobin subunit alpha 2///hemoglobin subunit alpha 1
210838_s_at	4.68e-18	2.77e-20	1331902	358255551	15549611	ACVRL1	activin A receptor like type 1
1563638_at	4.88e-18	2.90e-20	-13306504	357807831	-36391044	TVP23A	trans-golgi network vesicle protein 23 homolog A
215156_at	5.40e-18	3.22e-20	-13277505	356769708	-23952191	WDR61	WD repeat domain 61
222820_at	5.60e-18	3.34e-20	-13266874	356388822	-19821472	TNRC6C	trinucleotide repeat containing 6C
241636_x_at	5.78e-18	3.46e-20	-13257049	356036707	-22618891
241385_at	6.01e-18	3.61e-20	-13245254	35561385	-27210551	LARP7	La ribonucleoprotein domain family member 7
1566491_at	6.02e-18	3.63e-20	-13244307	355579882	-17472077
219295_s_at	6.04e-18	3.65e-20	-13242304	355508026	-37725582	PCOLCE2	procollagen C-endopeptidase enhancer 2
237006_at	6.25e-18	3.79e-20	-13232184	355145015	-25316613
237605_at	6.47e-18	3.94e-20	-13221405	354758238	-26974735
240737_at	6.69e-18	4.08e-20	-13211555	354404625	-16151281
235662_at	6.93e-18	4.24e-20	-13201011	354025985	-19645001
241630_at	6.99e-18	4.29e-20	-13197761	353909228	-12506782
1552482_at	7.28e-18	4.48e-20	-1318562	353472998	-26909309	RAPH1	Ras association (RalGDS/AF-6) and pleckstrin homology domains 1
1559971_at	7.31e-18	4.51e-20	-13183652	35340228	-13944627	BSDC1	BSD domain containing 1
225820_at	7.37e-18	4.57e-20	-13180483	353288372	-18682262	JADE1	jade family PHD finger 1
231529_at	7.38e-18	4.58e-20	-13179423	353250268	-23786426	MEG3	maternally expressed 3 (non-protein coding)
220801_s_at	7.55e-18	4.70e-20	-13172398	352997712	-14466618	HAO2	hydroxyacid oxidase 2
244352_at	7.57e-18	4.73e-20	-13170944	352945423	-17207041	CD84	CD84 molecule
219590_x_at	8.63e-18	5.41e-20	13133955	351614514	26197588	DPH5	diphthamide biosynthesis 5
211856_x_at	8.69e-18	5.46e-20	-1313114	351513173	-16055422	CD28	CD28 molecule
201493_s_at	9.44e-18	5.95e-20	13107512	350661976	2249948	PUM2	pumilio RNA binding family member 2
1569407_at	1.02e-17	6.43e-20	-13086288	349896755	-23856578
1556272_a_at	1.03e-17	6.56e-20	13080741	349696659	32115754	LOC101928896	uncharacterized LOC101928896
1566571_at	1.06e-17	6.73e-20	-13073403	349431907	-17434336
236081_at	1.08e-17	6.87e-20	-13067945	349234936	-23562038	SNCA	synuclein alpha
243244_at	1.09e-17	6.98e-20	13063407	349071151	20884128	CACNB4	calcium voltage-gated channel auxiliary subunit beta 4
203688_at	1.09e-17	6.99e-20	-13063327	349068251	-39168222	PKD2	polycystin 2, transient receptor potential cation channel
217482_at	1.09e-17	7.00e-20	-13062661	349044223	-21072275
231272_at	1.19e-17	7.68e-20	13037431	348133045	15780479	MED7	mediator complex subunit 7
1568957_x_at	1.36e-17	8.81e-20	-12999509	346761941	-39154329	SRGAP2C///SRGAP2B///SRGAP2	SLIT-ROBO Rho GTPase activating protein 2C///SLIT-ROBO Rho GTPase activating protein 2B///SLIT-ROBO Rho GTPase activating protein 2
240031_at	1.36e-17	8.84e-20	-12998615	346729594	-1789523	MSRA	methionine sulfoxide reductase A
1560659_at	1.46e-17	9.48e-20	-12979389	346033736	-36831188	LINC00342	long intergenic non-protein coding RNA 342
239948_at	1.52e-17	9.88e-20	-12968071	345623851	-20427771	NUP153	nucleoporin 153
239162_at	1.52e-17	9.96e-20	-12966015	345549411	-24856839	DAPK1-IT1	DAPK1 intronic transcript 1
209613_s_at	1.53e-17	1.01e-19	-12963359	345453189	-57689581	ADH1B	alcohol dehydrogenase 1B (class I), beta polypeptide
1553796_at	1.53e-17	1.01e-19	-12962689	345428918	-21000073	LINC01105	long intergenic non-protein coding RNA 1105
1561179_s_at	1.57e-17	1.03e-19	-12955772	345178278	-19802898	AMZ1	archaelysin family metallopeptidase 1
236419_at	1.64e-17	1.09e-19	-12941849	344673621	-21094182
239924_at	1.65e-17	1.09e-19	-1294037	344620012	-18296804
1559663_at	1.75e-17	1.17e-19	-12922843	343984328	-19734019
229485_x_at	1.76e-17	1.17e-19	-12920905	343914006	-65586759	SHISA3	shisa family member 3
224385_s_at	1.76e-17	1.18e-19	-12920308	343892337	-20717598	MOV10L1	Mov10 RISC complex RNA helicase like 1
205867_at	1.78e-17	1.19e-19	-1291691	343769041	-16525214	PTPN11	protein tyrosine phosphatase, non-receptor type 11
1560638_a_at	1.79e-17	1.20e-19	-12914176	343669859	-16851279	LOC105375839	uncharacterized LOC105375839
1556224_a_at	1.79e-17	1.20e-19	12913884	343659255	28581845	ZNF783///LOC155060	zinc finger family member 783///AI894139 pseudogene
233106_at	1.96e-17	1.33e-19	-12887069	342685628	-15503291	FRMD6-AS1	FRMD6 antisense RNA 1
1569833_at	1.98e-17	1.34e-19	-12883811	342567283	-1449888	LINC01585	long intergenic non-protein coding RNA 1585
244511_at	1.98e-17	1.35e-19	-12883642	342561131	-22174492
214585_s_at	2.03e-17	1.39e-19	12875572	342267899	22023051	VPS52	VPS52, GARP complex subunit
1561602_at	2.09e-17	1.43e-19	-12867774	341984453	-21169628	LOC100129476	uncharacterized LOC100129476
202148_s_at	2.14e-17	1.47e-19	12860033	341703041	18255506	PYCR1	pyrroline-5-carboxylate reductase 1
207758_at	2.14e-17	1.47e-19	-12859862	341696809	-17913767
220718_at	2.22e-17	1.53e-19	-12848963	341300429	-15610518	HEXA-AS1	HEXA antisense RNA 1
1557736_at	2.29e-17	1.58e-19	-12838919	340935005	-19018611	NKTR	natural killer cell triggering receptor
220586_at	2.30e-17	1.59e-19	-12837823	340895125	-20203083	CHD9	chromodomain helicase DNA binding protein 9
243998_at	2.31e-17	1.60e-19	-12835601	340814277	-16567885	KRT222	keratin 222
227561_at	2.35e-17	1.64e-19	-12830067	340612848	-23621108	DDR2	discoidin domain receptor tyrosine kinase 2
1555320_a_at	2.43e-17	1.69e-19	-12820644	340269798	-16110934	STAB1	stabilin 1
213472_at	2.54e-17	1.78e-19	-12807789	339801638	-20635554	HNRNPH1	heterogeneous nuclear ribonucleoprotein H1 (H)
204469_at	2.77e-17	1.95e-19	-1278305	338900036	-34468394	PTPRZ1	protein tyrosine phosphatase, receptor type Z1
208650_s_at	2.80e-17	1.97e-19	12779609	338774549	58941727	CD24	CD24 molecule
206474_at	2.87e-17	2.02e-19	-12772276	338507138	-21566719	CDK17	cyclin dependent kinase 17
220823_at	2.97e-17	2.10e-19	-12762205	338139726	-1542097	LOC729164	hCG1732469
228377_at	2.97e-17	2.11e-19	12761202	338103124	44473883	KLHL14	kelch like family member 14
244845_at	3.06e-17	2.18e-19	-12752425	337782802	-18457725
242527_at	3.19e-17	2.27e-19	-12740583	337350477	-18562191
204467_s_at	3.27e-17	2.34e-19	-12732504	337055446	-1934175	SNCA	synuclein alpha
230712_at	3.27e-17	2.34e-19	-12732392	337051335	-18871987	LOC102724250///LOC101930059///NBPF15///NBPF11///NBPF1	neuroblastoma breakpoint family member 1///uncharacterized LOC101930059///neuroblastoma breakpoint family member 15///neuroblastoma breakpoint family member 11///neuroblastoma breakpoint family member 1
244767_at	3.39e-17	2.44e-19	-12721617	33665772	-27757087	FRA10AC1	fragile site, folic acid type, rare, fra(10)(q23.3) or fra(10)(q24.2) candidate 1
239959_x_at	3.39e-17	2.44e-19	-12720839	33662928	-16305571
1561906_at	3.42e-17	2.48e-19	-12717274	336498998	-31579014
242303_at	3.42e-17	2.48e-19	-12717167	33649511	-15427568	NRG2	neuregulin 2
224196_x_at	3.47e-17	2.52e-19	12713129	336347513	26356395	DPH5	diphthamide biosynthesis 5
242546_at	3.56e-17	2.59e-19	1270514	33605546	49812007	LINC01296///DUXAP10	long intergenic non-protein coding RNA 1296///double homeobox A pseudogene 10
1559916_a_at	3.56e-17	2.60e-19	-12704353	336026704	-14333219
1556935_at	3.85e-17	2.82e-19	-12682411	335224142	-25727958
239923_at	3.87e-17	2.84e-19	-12680111	335139983	-14207789
224554_at	3.87e-17	2.85e-19	-12679525	335118531	-13132886	GHSR	growth hormone secretagogue receptor
1555611_s_at	3.97e-17	2.92e-19	-12672449	334859561	-25365003	MBD1	methyl-CpG binding domain protein 1
234514_at	4.19e-17	3.10e-19	-12656633	334280489	-1414996	SRMS	src-related kinase lacking C-terminal regulatory tyrosine and N-terminal myristylation sites
236216_at	4.24e-17	3.14e-19	-12652807	334140371	-16249393
221884_at	4.37e-17	3.24e-19	12644033	333818946	40264698	MECOM	MDS1 and EVI1 complex locus
239654_at	4.54e-17	3.38e-19	-12632946	333412672	-20716296	CHD9	chromodomain helicase DNA binding protein 9
238476_at	4.55e-17	3.39e-19	-12632068	333380463	-22914289	CREBRF	CREB3 regulatory factor
214024_s_at	4.66e-17	3.48e-19	-12624821	333114784	-13896563	DGCR6L	DiGeorge syndrome critical region gene 6-like
242348_at	4.91e-17	3.68e-19	-12609651	332558448	-22574013	FAM19A4	family with sequence similarity 19 member A4, C-C motif chemokine like
216170_at	4.92e-17	3.70e-19	-12608571	332518859	-19531159
233219_at	5.04e-17	3.79e-19	-12601587	332262622	-15794061
230943_at	5.13e-17	3.88e-19	12595445	332037195	38447394	SOX17	SRY-box 17
1556186_s_at	5.13e-17	3.88e-19	-12595257	332030299	-24557161	EMC1	ER membrane protein complex subunit 1
1568666_at	5.13e-17	3.89e-19	-12594698	332009778	-24085869	PLIN5	perilipin 5
1570318_at	5.35e-17	4.07e-19	-12582617	331566298	-15358154
234574_at	5.40e-17	4.12e-19	-12579368	331447002	-16823248
1553633_s_at	5.64e-17	4.31e-19	-12567203	331000189	-14511728	LOC101929373///SLC9B1	uncharacterized LOC101929373///solute carrier family 9 member B1
217619_x_at	5.75e-17	4.41e-19	-12561139	330777361	-22478422
203695_s_at	5.87e-17	4.50e-19	-12555205	33055931	-32550773	DFNA5	DFNA5, deafness associated tumor suppressor
233799_at	6.01e-17	4.62e-19	-12548166	330300566	-21138981
242144_at	6.05e-17	4.67e-19	-12545497	33020245	-28463002
1554192_s_at	6.29e-17	4.88e-19	-12533646	32976667	-14435942	TRMT44	tRNA methyltransferase 44 homolog (S. cerevisiae)
212257_s_at	6.29e-17	4.88e-19	-12533616	32976553	-16357337	SMARCA2	SWI/SNF related, matrix associated, actin dependent regulator of chromatin, subfamily a, member 2
1553471_at	6.66e-17	5.18e-19	-1251749	32917226	-22101043	SLC35G3	solute carrier family 35 member G3
240626_at	6.68e-17	5.20e-19	-12516193	32912454	-18048024
219967_at	6.68e-17	5.21e-19	-12515728	329107424	-14825344	MRM1	mitochondrial rRNA methyltransferase 1
233762_at	6.68e-17	5.24e-19	-12514558	329064362	-17359604
212508_at	6.68e-17	5.24e-19	12514201	329051225	1890465	MOAP1	modulator of apoptosis 1
241788_x_at	6.88e-17	5.41e-19	-12505631	328735762	-1915637
210121_at	6.90e-17	5.44e-19	-12504453	32869236	-26943091	B3GALT2	beta-1,3-galactosyltransferase 2
235887_at	6.90e-17	5.45e-19	-125037	328664653	-10538763
239576_at	7.09e-17	5.62e-19	-12495253	328353587	-25005844	MTUS1	microtubule associated tumor suppressor 1
1569745_at	7.09e-17	5.63e-19	12495082	32834731	35527305	OSER1-AS1	OSER1 antisense RNA 1 (head to head)
1569917_at	7.33e-17	5.83e-19	-12485436	327991999	-15040859
1559546_s_at	7.45e-17	5.94e-19	12480672	32781646	49431037	LOC101930404///SNORD116-28///SNORD115-26///SNORD115-13///SNORD115-7///SNORD116-22///SNORD116-4///PWARSN///SNORD107///SNRPN///IPW	uncharacterized LOC101930404///small nucleolar RNA, C/D box 116-28///small nucleolar RNA, C/D box 115-26///small nucleolar RNA, C/D box 115-13///small nucleolar RNA, C/D box 115-7///small nucleolar RNA, C/D box 116-22///small nucleolar RNA, C/D box 116-4///Prader Willi/Angelman region RNA, SNRPN neighbor///small nucleolar RNA, C/D box 107///small nuclear ribonucleoprotein polypeptide N///imprinte…
1569478_s_at	7.57e-17	6.05e-19	-12475683	327632596	-28670964	LOC101927151	uncharacterized LOC101927151
235122_at	8.06e-17	6.46e-19	-12458149	326986198	-19932004	HIVEP3	human immunodeficiency virus type I enhancer binding protein 3
1559126_at	8.11e-17	6.51e-19	12455859	326901733	38494462	RRP12	ribosomal RNA processing 12 homolog
1560790_at	8.22e-17	6.63e-19	-12451032	326723718	-27781932	GOLGA6L2	golgin A6 family-like 2
238769_at	8.22e-17	6.63e-19	-12450936	326720171	-17425973
218124_at	8.24e-17	6.67e-19	-12449526	326668148	-27725102	RETSAT	retinol saturase
1564639_at	8.42e-17	6.82e-19	-12443333	326439707	-17359465	LOC100291323	uncharacterized LOC100291323
214036_at	8.67e-17	7.04e-19	-1243488	326127762	-24794489	EFNA5	ephrin A5
241741_at	8.81e-17	7.17e-19	-12429694	325936371	-2593417	CRLS1	cardiolipin synthase 1
204018_x_at	9.13e-17	7.45e-19	-12419569	325562544	-37455102	HBA2///HBA1	hemoglobin subunit alpha 2///hemoglobin subunit alpha 1
228614_at	9.23e-17	7.54e-19	-1241617	325437028	-23586702	LINC00116	long intergenic non-protein coding RNA 116
235569_at	9.56e-17	7.84e-19	12405967	325060187	29123062	VPS37D	VPS37D, ESCRT-I subunit
208935_s_at	9.81e-17	8.06e-19	-1239831	324777272	-35532435	LGALS8	galectin 8
240859_at	9.81e-17	8.07e-19	-12397972	324764785	-12069567	ZFYVE16	zinc finger FYVE-type containing 16
221935_s_at	1.00e-16	8.29e-19	-12390876	324502517	-31097349	EOGT	EGF domain specific O-linked N-acetylglucosamine transferase
37005_at	1.04e-16	8.56e-19	12382078	324177272	18000644	MINOS1-NBL1///NBL1	MINOS1-NBL1 readthrough///neuroblastoma 1, DAN family BMP antagonist
1552733_at	1.10e-16	9.11e-19	-12365512	323564617	-38489296	KLHDC1	kelch domain containing 1
206262_at	1.14e-16	9.48e-19	-12354851	323170146	-31396173	ADH1C	alcohol dehydrogenase 1C (class I), gamma polypeptide
235874_at	1.16e-16	9.63e-19	-12350514	323009638	-42445587	PRSS35	protease, serine 35
33197_at	1.16e-16	9.67e-19	-12349509	322972433	-15930777	MYO7A	myosin VIIA
206654_s_at	1.27e-16	1.06e-18	-12324524	322047205	-33383154	POLR3G	RNA polymerase III subunit G
244719_at	1.29e-16	1.08e-18	-12319059	321844754	-18748214
222538_s_at	1.29e-16	1.09e-18	1231808	321808471	30419985	APPL1	adaptor protein, phosphotyrosine interacting with PH domain and leucine zipper 1
212549_at	1.31e-16	1.10e-18	-12314321	321669173	-22107765	STAT5B	signal transducer and activator of transcription 5B
240477_at	1.33e-16	1.12e-18	-12310535	321528852	-24274965
1565903_at	1.33e-16	1.12e-18	-12309388	321486366	-13334316
228669_x_at	1.36e-16	1.16e-18	-12301607	321197921	-15421341	PARP10	poly(ADP-ribose) polymerase family member 10
224941_at	1.40e-16	1.19e-18	-12293485	320896738	-19655849	PAPPA	pappalysin 1
233367_at	1.40e-16	1.19e-18	-12293418	320894258	-14728955
217672_x_at	1.46e-16	1.25e-18	-12280889	32042953	-30281204	EIF1	eukaryotic translation initiation factor 1
223570_at	1.52e-16	1.30e-18	12271061	32006484	30316821	MCM10	minichromosome maintenance 10 replication initiation factor
1563074_at	1.54e-16	1.32e-18	12266359	319890291	18982392	LOC255654	uncharacterized LOC255654
1554410_a_at	1.58e-16	1.36e-18	-1225853	319599641	-12335435	RCC1L	RCC1 like
240607_at	1.67e-16	1.43e-18	1224419	319067078	45819668	MIAT	myocardial infarction associated transcript (non-protein coding)
1552652_at	1.76e-16	1.51e-18	-12229435	318518853	-15648086	HPS4	HPS4, biogenesis of lysosomal organelles complex 3 subunit 2
211588_s_at	1.77e-16	1.53e-18	12226516	318410369	2614793	PML	promyelocytic leukemia
1553991_s_at	1.81e-16	1.57e-18	-12219733	318158197	-24573472	LOC101928274///VSIG10	uncharacterized LOC101928274///V-set and immunoglobulin domain containing 10
235806_at	1.81e-16	1.57e-18	-12219393	318145579	-11068412	ARAP3	ArfGAP with RhoGAP domain, ankyrin repeat and PH domain 3
212966_at	1.90e-16	1.65e-18	-1220591	317644182	-18379606	HIC2	hypermethylated in cancer 2
207016_s_at	2.00e-16	1.74e-18	-12192048	317128454	-45466848	LOC101928635///ALDH1A2	uncharacterized LOC101928635///aldehyde dehydrogenase 1 family member A2
232059_at	2.03e-16	1.77e-18	-12187952	316976017	-28950252	DSCAML1	DS cell adhesion molecule like 1
242532_at	2.05e-16	1.79e-18	-12184131	316833799	-14279301
219993_at	2.09e-16	1.83e-18	1217898	316642035	45440667	SOX17	SRY-box 17
232663_s_at	2.10e-16	1.84e-18	-1217672	316557927	-26348863	UBAP1L	ubiquitin associated protein 1 like
241684_at	2.11e-16	1.86e-18	-1217452	316475988	-17280786
228823_at	2.17e-16	1.92e-18	-12166447	316175364	-14228126	POLR2J2	RNA polymerase II subunit J2
220500_s_at	2.21e-16	1.96e-18	-12161059	315974658	-15288013	RABL2A///RABL2B	RAB, member of RAS oncogene family-like 2A///RAB, member of RAS oncogene family-like 2B
1554214_at	2.25e-16	1.99e-18	-12156192	31579336	-15870335
1561561_x_at	2.49e-16	2.21e-18	-12128614	314765388	-20289241
244107_at	2.50e-16	2.22e-18	-12127132	314710132	-30171774	DSC3	desmocollin 3
225980_at	2.51e-16	2.24e-18	-1212482	314623875	-1857287	ELMSAN1	ELM2 and Myb/SANT domain containing 1
1560049_at	2.53e-16	2.26e-18	-12123076	31455883	-17121216
1562059_at	2.56e-16	2.29e-18	-12119202	314414329	-1481063
236750_at	2.59e-16	2.33e-18	-12114842	314251679	-13901589
242849_at	2.60e-16	2.34e-18	-12113568	314204151	-19088484
207912_s_at	2.66e-16	2.39e-18	-12107431	313975164	-24349559	DAZ4///DAZ2///DAZ3///DAZ1	deleted in azoospermia 4///deleted in azoospermia 2///deleted in azoospermia 3///deleted in azoospermia 1
209435_s_at	2.66e-16	2.40e-18	12106491	313940055	23995359	ARHGEF2	Rho/Rac guanine nucleotide exchange factor 2
232303_at	2.77e-16	2.51e-18	-12094892	313507129	-17554691	ZNF608	zinc finger protein 608
1555395_at	2.86e-16	2.59e-18	-12085801	313167666	-23451338	AKAP12	A-kinase anchoring protein 12
204931_at	2.88e-16	2.61e-18	-12084047	313102155	-43466745	TCF21	transcription factor 21
1563853_at	3.06e-16	2.78e-18	12067073	312468037	16003408	LOC283045	uncharacterized LOC283045
219737_s_at	3.15e-16	2.87e-18	-12058908	312162866	-233076	PCDH9	protocadherin 9
203650_at	3.16e-16	2.89e-18	-12057501	312110286	-3988991	PROCR	protein C receptor
1563064_at	3.25e-16	2.98e-18	12049205	311800147	12679677	LOC101927313	uncharacterized LOC101927313
237561_x_at	3.28e-16	3.01e-18	-12046561	311701278	-17166007
1560662_s_at	3.30e-16	3.03e-18	-12044072	311608187	-23685661	WHAMMP2///WHAMMP3	WAS protein homolog associated with actin, golgi membranes and microtubules pseudogene 2///WAS protein homolog associated with actin, golgi membranes and microtubules pseudogene 3
235055_x_at	3.30e-16	3.04e-18	-12043921	311602553	-10903513	MUC4	mucin 4, cell surface associated
235954_at	3.50e-16	3.23e-18	-12027392	31098423	-17121583
200679_x_at	3.59e-16	3.32e-18	12020116	310711956	22477011	HMGB1	high mobility group box 1
215750_at	3.65e-16	3.38e-18	-1201533	310532823	-24701492
1568856_at	3.73e-16	3.46e-18	-12009235	310304618	-27500152	NBR1	NBR1, autophagy cargo receptor
230206_at	3.99e-16	3.72e-18	-11990312	309595916	-31103634	DOCK5	dedicator of cytokinesis 5
241913_at	3.99e-16	3.72e-18	-11989927	309581514	-21932056
205518_s_at	4.49e-16	4.19e-18	-11958209	308392565	-29222435	CMAHP	cytidine monophospho-N-acetylneuraminic acid hydroxylase, pseudogene
217078_s_at	4.71e-16	4.40e-18	-11945441	307913632	-26153749	CD300A	CD300a molecule
242321_at	4.85e-16	4.54e-18	-11937115	307601193	-27213095	PTPN14	protein tyrosine phosphatase, non-receptor type 14
242525_at	5.07e-16	4.76e-18	-11924887	307142198	-1823209	SLC2A5	solute carrier family 2 member 5
202035_s_at	5.16e-16	4.85e-18	-11919673	306946418	-46484517	SFRP1	secreted frizzled related protein 1
210268_at	5.60e-16	5.27e-18	-11897555	306115593	-15976138	NFX1	nuclear transcription factor, X-box binding 1
1555392_at	5.67e-16	5.35e-18	-11893678	305969877	-18798983
232319_at	5.70e-16	5.40e-18	-1189158	305891034	-20667055
240439_at	5.87e-16	5.57e-18	-11883151	305574183	-16108704
1569916_at	6.18e-16	5.88e-18	-11869062	305044362	-2258099	SLC6A15	solute carrier family 6 member 15
223719_s_at	6.24e-16	5.94e-18	11866277	304939632	40446953	RTBDN	retbindin
231891_at	6.26e-16	5.97e-18	-11864897	304887693	-10802478	STAMBPL1	STAM binding protein like 1
226974_at	6.31e-16	6.03e-18	-11862393	304793499	-15912116	NEDD4L	neural precursor cell expressed, developmentally down-regulated 4-like, E3 ubiquitin protein ligase
205428_s_at	6.31e-16	6.04e-18	-11861926	304775939	-2685319	CALB2	calbindin 2
1552523_a_at	6.43e-16	6.17e-18	11856277	304563397	24929095	TIGD4	tigger transposable element derived 4
1554571_at	6.47e-16	6.21e-18	-11854251	304487156	-13043348	APBB1IP	amyloid beta precursor protein binding family B member 1 interacting protein
223331_s_at	6.53e-16	6.28e-18	11851271	304374991	30555939	DDX20	DEAD-box helicase 20
243005_at	6.54e-16	6.31e-18	-11850297	304338365	-1858348
1556437_at	6.66e-16	6.44e-18	-1184484	304132931	-12510555	LOC253805	uncharacterized LOC253805
216393_at	6.73e-16	6.52e-18	-1184151	304007577	-17609154	C10orf12	chromosome 10 open reading frame 12
205509_at	6.78e-16	6.58e-18	-11839159	303919086	-30680296	CPB1	carboxypeptidase B1
243144_at	7.14e-16	6.94e-18	-11825057	30338802	-15421446
240632_at	7.23e-16	7.04e-18	11821196	303242591	32178068
213675_at	7.35e-16	7.17e-18	-11816597	303069309	-21278814	PARVA	parvin alpha
220529_at	7.52e-16	7.35e-18	-11809877	302816091	-18966816	FLJ11710	uncharacterized protein FLJ11710
227432_s_at	7.68e-16	7.52e-18	11803889	302590413	30122196
232311_at	7.74e-16	7.60e-18	-11801236	302490407	-12911711	B2M	beta-2-microglobulin
237676_at	7.87e-16	7.73e-18	-11796509	302312234	-20873036
225299_at	8.00e-16	7.87e-18	-11791765	30213335	-28567297	MYO5B	myosin VB
218176_at	8.44e-16	8.32e-18	11777122	301581074	42204944	MAGEF1	MAGE family member F1
217452_s_at	8.87e-16	8.77e-18	-11763307	301059765	-34534278	B3GALT2	beta-1,3-galactosyltransferase 2
231540_at	8.91e-16	8.82e-18	-1176183	301004028	-16498163	LOC100130691	uncharacterized LOC100130691
215791_at	8.95e-16	8.88e-18	-1176015	30094061	-17360265
240999_at	8.97e-16	8.91e-18	-11759137	300902369	-20126977	LOC100287704	uncharacterized LOC100287704
219049_at	9.00e-16	8.97e-18	-11757589	300843959	-34272192	CSGALNACT1	chondroitin sulfate N-acetylgalactosaminyltransferase 1
241535_at	9.07e-16	9.05e-18	11755069	300748819	44198353	LOC101060391	uncharacterized LOC101060391
214925_s_at	9.23e-16	9.23e-18	11750074	300560225	4979156	SPTAN1	spectrin alpha, non-erythrocytic 1
225166_at	9.39e-16	9.41e-18	-11744916	300365463	-29218803	ARHGAP18	Rho GTPase activating protein 18
1554456_a_at	9.40e-16	9.43e-18	-11744328	300343251	-18321002	LINS1	lines homolog 1
203836_s_at	9.43e-16	9.48e-18	-11742934	300290614	-18286495	MAP3K5	mitogen-activated protein kinase kinase kinase 5
211546_x_at	9.85e-16	9.91e-18	-1173114	299845094	-16518797	SNCA	synuclein alpha
211923_s_at	9.94e-16	1.00e-17	-1172805	299728365	-20385329	ZNF471	zinc finger protein 471
236197_at	9.96e-16	1.01e-17	-11727186	299695717	-18772263
52741_at	9.99e-16	1.01e-17	-11725814	299643862	-22228153	TRMT61A	tRNA methyltransferase 61A
1553646_at	1.01e-15	1.03e-17	-1172226	299509574	-18509879	HDX	highly divergent homeobox
205517_at	1.03e-15	1.05e-17	-11717119	299315249	-24605742	GATA4	GATA binding protein 4
210099_at	1.04e-15	1.06e-17	-11713943	299195199	-11197621	ABCA2	ATP binding cassette subfamily A member 2
230962_at	1.04e-15	1.06e-17	-11712431	29913805	-21555962	DCLK1	doublecortin like kinase 1
242840_at	1.06e-15	1.09e-17	-11707182	298939594	-22694747
1563245_at	1.07e-15	1.09e-17	-1170555	298877882	-2112497	CLYBL-AS2	CLYBL antisense RNA 2
222281_s_at	1.08e-15	1.10e-17	11702662	298768687	39232044	LOC101929219///LOC100505650///C1orf186	uncharacterized LOC101929219///uncharacterized LOC100505650///chromosome 1 open reading frame 186
238417_at	1.15e-15	1.19e-17	-11683999	298062738	-2385972	PGM2L1	phosphoglucomutase 2 like 1
240259_at	1.16e-15	1.19e-17	-11682947	298022923	-33823064	LOC100506718///FLRT2	uncharacterized LOC100506718///fibronectin leucine rich transmembrane protein 2
243523_at	1.16e-15	1.19e-17	-11682096	297990722	-11827233	LOC100128644	LMNE6487
1561463_at	1.17e-15	1.21e-17	-11678879	297868975	-28905969
1559455_at	1.22e-15	1.26e-17	-11667258	297429119	-24116139
1554636_at	1.27e-15	1.31e-17	-11656916	297037517	-27348349
215581_s_at	1.33e-15	1.38e-17	-11643476	296528439	-15024106	MCM3AP	minichromosome maintenance complex component 3 associated protein
238967_at	1.34e-15	1.39e-17	-11641425	296450729	-24899463
1556292_s_at	1.36e-15	1.42e-17	11637002	296283125	18590552	POM121L12	POM121 transmembrane nucleoporin like 12
1563845_at	1.38e-15	1.44e-17	-11633225	296139999	-30409996	LOC100507387///FAM153A///FAM153B	uncharacterized LOC100507387///family with sequence similarity 153 member A///family with sequence similarity 153 member B
213708_s_at	1.39e-15	1.45e-17	11631401	296070851	26450623	MLX	MLX, MAX dimerization protein
229427_at	1.43e-15	1.50e-17	-11622531	295734612	-25121815	SEMA5A	semaphorin 5A
203887_s_at	1.44e-15	1.51e-17	-11621088	295679932	-26519397	THBD	thrombomodulin
242471_at	1.45e-15	1.52e-17	-11618229	295571537	-29391328
1560212_a_at	1.47e-15	1.55e-17	-11614491	295429777	-12443498	LOC101929248	uncharacterized LOC101929248
1552885_a_at	1.48e-15	1.56e-17	-11612516	295354892	-19383802	NKX6-3	NK6 homeobox 3
227793_at	1.48e-15	1.56e-17	-11611787	295327251	-2029976	MIRLET7D	microRNA let-7d
217541_x_at	1.55e-15	1.64e-17	-11598327	294816668	-18454418	ZNF816-ZNF321P///ZNF816	ZNF816-ZNF321P readthrough///zinc finger protein 816
240005_at	1.59e-15	1.68e-17	-11592486	294595043	-22124258	LARP4B	La ribonucleoprotein domain family member 4B
1555003_at	1.66e-15	1.76e-17	-11579958	294119543	-68462757	RBL1	RB transcriptional corepressor like 1
1558670_at	1.67e-15	1.78e-17	-11577684	294033208	-13776676
1556182_x_at	1.72e-15	1.84e-17	11569508	293722742	18737414	ANKRD65	ankyrin repeat domain 65
1556659_at	1.72e-15	1.84e-17	-11568752	293694042	-20453164
1564510_at	1.73e-15	1.85e-17	-1156709	293630914	-18669166
1555332_at	1.76e-15	1.89e-17	11561623	293423294	23770425	TPH2	tryptophan hydroxylase 2
242936_at	1.76e-15	1.89e-17	-11561342	293412611	-14189504
241739_at	1.79e-15	1.93e-17	-1155677	29323894	-24494343	OGFOD1	2-oxoglutarate and iron dependent oxygenase domain containing 1
1566482_at	1.82e-15	1.95e-17	-11553012	293096138	-24060723
1558672_at	1.83e-15	1.98e-17	-11550324	292993997	-20346037
1554899_s_at	1.90e-15	2.05e-17	-11540199	29260922	-25373521	FCER1G	Fc fragment of IgE receptor Ig
220609_at	1.96e-15	2.12e-17	-11531353	292272939	-28568949	LOC202181	SUMO interacting motifs containing 1 pseudogene
242403_at	1.98e-15	2.15e-17	-1152873	292173228	-17347005
1555179_at	1.99e-15	2.16e-17	-11526667	292094756	-14205447	IGHV7-81	immunoglobulin heavy variable 7-81 (non-functional)
226275_at	2.20e-15	2.40e-17	-11499595	291064887	-16584035	MXD1	MAX dimerization protein 1
215810_x_at	2.20e-15	2.40e-17	-1149959	291064697	-24933966	DST	dystonin
234900_at	2.29e-15	2.50e-17	11488445	290640468	36816416
237492_at	2.32e-15	2.54e-17	-11485065	290511763	-20322719
235567_at	2.37e-15	2.60e-17	-11478942	290278621	-19710122	RORA	RAR related orphan receptor A
223734_at	2.40e-15	2.64e-17	-1147476	290119359	-44364542	MGARP	mitochondria localized glutamic acid rich protein
1559239_s_at	2.42e-15	2.66e-17	-11472941	290050072	-12666986	ACAT1	acetyl-CoA acetyltransferase 1
206140_at	2.57e-15	2.82e-17	-11456997	289442605	-33193626	LHX2	LIM homeobox 2
216621_at	2.64e-15	2.91e-17	-11448998	289137758	-15893549
1561330_at	2.67e-15	2.95e-17	-11445431	289001763	-23431788	DSG4	desmoglein 4
204167_at	2.69e-15	2.98e-17	-11443205	288916887	-23370728	BTD	biotinidase
1565554_at	2.72e-15	3.02e-17	-11439721	288784091	-2080322	LINC00628	long intergenic non-protein coding RNA 628
227699_at	2.74e-15	3.04e-17	-1143809	28872188	-11877869	L3HYPDH	trans-L-3-hydroxyproline dehydratase
235412_at	2.76e-15	3.08e-17	-11434607	288589078	-1878542	ARHGEF7	Rho guanine nucleotide exchange factor 7
234018_s_at	2.76e-15	3.08e-17	-11434478	28858414	-18722757	SEL1L2	SEL1L2 ERAD E3 ligase adaptor subunit
1568866_at	2.78e-15	3.10e-17	-11432434	288506213	-24751292
205290_s_at	2.84e-15	3.18e-17	-11426138	288266051	-15899803	BMP2	bone morphogenetic protein 2
239461_at	2.97e-15	3.33e-17	-11414316	287815018	-18070361	GALNT15	polypeptide N-acetylgalactosaminyltransferase 15
207876_s_at	2.97e-15	3.33e-17	-11413641	287789292	-19092244	FLNC	filamin C
225024_at	3.01e-15	3.38e-17	-11410402	287665659	-16377356	RPRD1B	regulation of nuclear pre-mRNA domain containing 1B
243223_at	3.01e-15	3.39e-17	-11409472	287630177	-1351983
1554676_at	3.11e-15	3.51e-17	-1140043	28728506	-18971349	SRGN	serglycin
1554469_at	3.18e-15	3.59e-17	-11394177	287046302	-21767638	ZBTB44	zinc finger and BTB domain containing 44
228392_at	3.21e-15	3.63e-17	11391778	286954712	41577971	ZNF302	zinc finger protein 302
1554205_s_at	3.21e-15	3.63e-17	-11391173	286931622	-1195621	ICA1L	islet cell autoantigen 1 like
231798_at	3.25e-15	3.69e-17	11387577	286794269	21341364	NOG	noggin
224022_x_at	3.36e-15	3.81e-17	-11378757	286457422	-26185881	WNT16	Wnt family member 16
1557751_at	3.40e-15	3.86e-17	-11375329	286326444	-30259064
230731_x_at	3.42e-15	3.90e-17	-11372797	286229713	-11921677	ZDHHC8	zinc finger DHHC-type containing 8
237831_x_at	3.53e-15	4.03e-17	-11364107	285897629	-30149814	MMAA	methylmalonic aciduria (cobalamin deficiency) cblA type
215187_at	3.63e-15	4.15e-17	-11356743	285616166	-2285717	LOC55338	uncharacterized LOC55338
233328_x_at	3.65e-15	4.18e-17	-11354935	285547071	-13896205	SLC17A9	solute carrier family 17 member 9
228218_at	3.66e-15	4.19e-17	-1135395	285509397	-25528276	LSAMP	limbic system-associated membrane protein
228613_at	3.72e-15	4.27e-17	-11349025	285321109	-24733719	RAB11FIP3	RAB11 family interacting protein 3
228404_at	3.74e-15	4.30e-17	-11347701	2852705	-16911231	IRX2	iroquois homeobox 2
235884_at	3.80e-15	4.38e-17	11342524	285072513	3491685	LOC644794	uncharacterized LOC644794
1556188_a_at	3.82e-15	4.40e-17	-11341255	285023998	-12242331	ZNF555	zinc finger protein 555
235236_at	3.86e-15	4.46e-17	-11337885	284895105	-19392707
227704_at	4.12e-15	4.77e-17	-11320705	284237829	-12514924	C19orf12	chromosome 19 open reading frame 12
244202_at	4.24e-15	4.91e-17	11312828	283936389	14959923
203768_s_at	4.30e-15	4.99e-17	11308612	283774987	29404527	STS	steroid sulfatase (microsomal), isozyme S
217215_s_at	4.34e-15	5.05e-17	-11305665	283662162	-17311123
229921_at	4.37e-15	5.10e-17	11303344	283573288	19467415	KIF5A	kinesin family member 5A
228456_s_at	4.60e-15	5.37e-17	-11289661	283049282	-13958932	CDS2	CDP-diacylglycerol synthase 2
242180_at	4.69e-15	5.48e-17	-112846	282855437	-1471866	TSPAN16	tetraspanin 16
214163_at	4.69e-15	5.49e-17	-11283928	282829671	-20380239	HSPB11	heat shock protein family B (small) member 11
238464_at	4.93e-15	5.78e-17	-1127075	282324744	-16084257	ANKRD36	ankyrin repeat domain 36
220226_at	4.94e-15	5.81e-17	-11269523	282277718	-12681204	TRPM8	transient receptor potential cation channel subfamily M member 8
231985_at	4.95e-15	5.82e-17	-11268894	2822536	-17251229	MICAL3	microtubule associated monooxygenase, calponin and LIM domain containing 3
1555097_a_at	5.00e-15	5.90e-17	-11265349	282117732	-12153248	PTGFR	prostaglandin F receptor
65438_at	5.00e-15	5.90e-17	-11265175	282111059	-22765788	TLDC1	TBC/LysM-associated domain containing 1
212145_at	5.02e-15	5.93e-17	-11264123	282070723	-25443362	MRPS27	mitochondrial ribosomal protein S27
220207_at	5.11e-15	6.04e-17	-11259072	281877067	-11810122	YIF1B	Yip1 interacting factor homolog B, membrane trafficking protein
1560370_x_at	5.12e-15	6.07e-17	11258019	281836717	61272214	ANKH	ANKH inorganic pyrophosphate transport regulator
213515_x_at	5.18e-15	6.15e-17	-1125446	281700254	-36047161	HBG2///HBG1	hemoglobin subunit gamma 2///hemoglobin subunit gamma 1
207827_x_at	5.37e-15	6.39e-17	-11244711	281326364	-16717393	SNCA	synuclein alpha
1559072_a_at	5.42e-15	6.45e-17	11242049	281224278	13233357	ELFN2	extracellular leucine rich repeat and fibronectin type III domain containing 2
223900_s_at	5.46e-15	6.52e-17	-11239611	281130734	-1562149	SMIM4	small integral membrane protein 4
234815_at	5.48e-15	6.55e-17	-11238317	281081117	-16108374	MYCN	v-myc avian myelocytomatosis viral oncogene neuroblastoma derived homolog
239750_x_at	5.56e-15	6.65e-17	-1123436	280929286	-23686364	VAPA	VAMP associated protein A
243683_at	5.79e-15	6.93e-17	-11223617	280517068	-36100424	MORF4L2	mortality factor 4 like 2
220953_s_at	6.01e-15	7.21e-17	-11213539	280130214	-19029009	MTMR12	myotubularin related protein 12
1566720_at	6.14e-15	7.37e-17	11207585	279901607	2964805	RPS10P7	ribosomal protein S10 pseudogene 7
1557432_at	6.26e-15	7.54e-17	-11201642	279673395	-19008313	RASAL2	RAS protein activator like 2
1557924_s_at	6.26e-15	7.54e-17	-11201632	279672991	-1281399	ALPL	alkaline phosphatase, liver/bone/kidney
203954_x_at	6.27e-15	7.57e-17	11200633	279634649	36653647	CLDN3	claudin 3
1566191_at	6.40e-15	7.74e-17	-11194955	279416539	-1888455	SUZ12	SUZ12 polycomb repressive complex 2 subunit
216882_s_at	6.46e-15	7.82e-17	11192375	279317453	1847532	NEBL	nebulette
215850_s_at	6.46e-15	7.83e-17	-1119209	279306479	-13881245	NDUFA5	NADH:ubiquinone oxidoreductase subunit A5
89476_r_at	6.60e-15	8.02e-17	-1118597	279071347	-14446297	NPEPL1	aminopeptidase-like 1
64408_s_at	6.66e-15	8.10e-17	1118332	278969552	24808555	CALML4	calmodulin like 4
1566042_at	6.69e-15	8.15e-17	-11181723	278908165	-16438963
209763_at	6.99e-15	8.53e-17	-11170022	278458461	-37841946	CHRDL1	chordin like 1
241585_at	7.16e-15	8.74e-17	-11163512	27820817	-19329101	LRRC4C	leucine rich repeat containing 4C
1568597_at	7.17e-15	8.78e-17	-11162443	278167064	-18337878	LOC646762	uncharacterized LOC646762
1553657_at	7.25e-15	8.88e-17	11159466	278052596	28413977	VWA3A	von Willebrand factor A domain containing 3A
217019_at	7.25e-15	8.90e-17	-1115884	278028548	-28237801
1552487_a_at	7.25e-15	8.91e-17	-11158569	278018097	-60229756	BNC1	basonuclin 1
225393_at	7.31e-15	9.00e-17	11155982	277918638	35777645	GATAD2B	GATA zinc finger domain containing 2B
219388_at	7.31e-15	9.02e-17	11155478	277899257	20966943	GRHL2	grainyhead like transcription factor 2
233195_at	7.52e-15	9.29e-17	-11147955	277609883	-0.9930777	DNAI1	dynein axonemal intermediate chain 1
240383_at	7.63e-15	9.43e-17	-11143929	277455013	-24697247	UBE2D3	ubiquitin conjugating enzyme E2 D3
230289_at	7.69e-15	9.52e-17	-11141422	277358581	-16242649	EPB41L1	erythrocyte membrane protein band 4.1 like 1
216854_at	7.73e-15	9.59e-17	-11139523	277285518	-23758202	GDF11	growth differentiation factor 11
224341_x_at	7.77e-15	9.65e-17	-11138126	277231751	-21902369	TLR4	toll like receptor 4
240393_at	7.77e-15	9.67e-17	11137526	277208691	28286295
242149_at	7.94e-15	9.89e-17	-1113167	276983332	-19289286	FAM210A	family with sequence similarity 210 member A
244057_s_at	8.02e-15	1.00e-16	-1112863	276866344	-22682144	VSTM4	V-set and transmembrane domain containing 4
215585_at	8.08e-15	1.01e-16	-11126317	276777323	-24270095
228658_at	8.11e-15	1.01e-16	-11125032	276727866	-16131254	MIAT	myocardial infarction associated transcript (non-protein coding)
238119_at	8.13e-15	1.02e-16	-11124048	27668998	-31384236
236085_at	8.43e-15	1.06e-16	11114296	276314514	41415138	CAPSL	calcyphosine like
218354_at	8.44e-15	1.06e-16	-11113602	276287803	-17926513	TRAPPC2L	trafficking protein particle complex 2 like
243929_at	8.46e-15	1.06e-16	-11112701	276253101	-23484605
204419_x_at	8.54e-15	1.08e-16	-11109665	276136197	-34464505	HBG2///HBG1	hemoglobin subunit gamma 2///hemoglobin subunit gamma 1
208609_s_at	8.57e-15	1.08e-16	-11108564	27609379	-1666131	TNXB///TNXA	tenascin XB///tenascin XA (pseudogene)
224201_s_at	8.72e-15	1.10e-16	-11103694	275906244	-19501782	SUFU	SUFU negative regulator of hedgehog signaling
237974_at	8.88e-15	1.12e-16	-1109851	27570658	-21826111	MIR4454///ABHD12B	microRNA 4454///abhydrolase domain containing 12B
1564600_a_at	9.46e-15	1.20e-16	11081949	275068453	14052041	CCDC36	coiled-coil domain containing 36
238146_at	9.48e-15	1.20e-16	-11080855	275026281	-25128696
242449_at	9.62e-15	1.22e-16	-11076761	274868474	-1349715
215232_at	9.68e-15	1.23e-16	-11074768	274791668	-12635693	ARHGAP44	Rho GTPase activating protein 44
236649_at	9.71e-15	1.24e-16	-11073677	274749598	-206614	DTWD1	DTW domain containing 1
220072_at	9.74e-15	1.24e-16	1107244	274701939	14771487	CSPP1	centrosome and spindle pole associated protein 1
229308_at	9.88e-15	1.27e-16	-11068089	274534187	-25023055	ANKRD29	ankyrin repeat domain 29
206032_at	9.88e-15	1.27e-16	-11067968	274529498	-29923087	DSC3	desmocollin 3
1564074_at	9.92e-15	1.27e-16	-11066704	274480775	-20046709
206206_at	1.02e-14	1.31e-16	-11058163	27415143	-14653109	CD180	CD180 molecule
215888_at	1.03e-14	1.33e-16	-11055444	274046536	-22425327	PDS5B	PDS5 cohesin associated factor B
215383_x_at	1.04e-14	1.33e-16	11054298	274002347	29808966	SPG21	spastic paraplegia 21 (autosomal recessive, Mast syndrome)
235065_at	1.05e-14	1.35e-16	-11051444	273892272	-21094871	GAREM1	GRB2 associated regulator of MAPK1 subtype 1
266_s_at	1.10e-14	1.42e-16	11038273	273384094	38761472	CD24	CD24 molecule
239845_at	1.12e-14	1.45e-16	-11032988	273180112	-14574382
236970_s_at	1.17e-14	1.51e-16	11022465	272773927	43068819	BCAP29	B-cell receptor-associated protein 29
244099_at	1.17e-14	1.52e-16	-11020457	272696413	-12861423	CACNG2	calcium voltage-gated channel auxiliary subunit gamma 2
1556776_a_at	1.17e-14	1.52e-16	-11020014	272679306	-19548979	LOC101928238	uncharacterized LOC101928238
202037_s_at	1.19e-14	1.55e-16	-1101628	272535137	-29166133	SFRP1	secreted frizzled related protein 1
207233_s_at	1.19e-14	1.55e-16	-11015526	272506013	-24838655	MITF	melanogenesis associated transcription factor
210827_s_at	1.19e-14	1.56e-16	11014443	272464197	27166184	ELF3	E74 like ETS transcription factor 3
244286_at	1.21e-14	1.58e-16	-11010798	272323408	-18865554
1561026_a_at	1.21e-14	1.58e-16	-11010133	272297726	-13568622	CDKAL1	CDK5 regulatory subunit associated protein 1 like 1
1559340_at	1.24e-14	1.62e-16	-11003911	272057432	-13584941
1554352_s_at	1.25e-14	1.64e-16	-11001403	271960549	-16680921	DENND4A	DENN domain containing 4A
215737_x_at	1.25e-14	1.64e-16	-11001327	271957609	-193488	USF2	upstream transcription factor 2, c-fos interacting
1558815_at	1.25e-14	1.65e-16	-10999694	271894522	-22096692	SORBS2	sorbin and SH3 domain containing 2
225968_at	1.29e-14	1.70e-16	-10992584	271619804	-18563097	PRICKLE2	prickle planar cell polarity protein 2
229798_s_at	1.31e-14	1.73e-16	10987653	271429275	14486188	BRI3	brain protein I3
208928_at	1.32e-14	1.74e-16	10985773	27135662	21591554	POR	cytochrome p450 oxidoreductase
204879_at	1.33e-14	1.76e-16	-10983455	271267035	-19811827	PDPN	podoplanin
244773_at	1.33e-14	1.77e-16	-10981878	27120608	-22451571
222722_at	1.37e-14	1.82e-16	-10975152	270946085	-51713236	OGN	osteoglycin
215467_x_at	1.37e-14	1.82e-16	10974425	270917982	41232692	LOC647070	nascent polypeptide-associated complex subunit alpha, muscle-specific form-like
222215_at	1.42e-14	1.89e-16	-10964222	270523475	-10879622	SLC38A7	solute carrier family 38 member 7
243763_x_at	1.43e-14	1.90e-16	-1096325	27048586	-18039831
236974_at	1.43e-14	1.91e-16	-10962451	270454955	-11547588
230237_at	1.44e-14	1.92e-16	-10961006	270399088	-18097302	ADCYAP1	adenylate cyclase activating polypeptide 1
204755_x_at	1.44e-14	1.93e-16	-10959805	270352631	-35082014	HLF	HLF, PAR bZIP transcription factor
233718_at	1.47e-14	1.97e-16	-10953995	270127921	-24260626	TMEM116	transmembrane protein 116
216537_s_at	1.48e-14	1.98e-16	-10952908	270085847	-14378141	SIGLEC7	sialic acid binding Ig like lectin 7
216509_x_at	1.48e-14	1.99e-16	-10951334	270024971	-1967806	MLLT10	myeloid/lymphoid or mixed-lineage leukemia; translocated to, 10
234784_at	1.49e-14	2.00e-16	-10950411	269989274	-1197683
228360_at	1.50e-14	2.03e-16	10947044	269858997	23313926	LYPD6B	LY6/PLAUR domain containing 6B
1556053_at	1.51e-14	2.04e-16	-10945085	269783196	-14495285	DNAJC7	DnaJ heat shock protein family (Hsp40) member C7
234594_at	1.53e-14	2.06e-16	-10942045	269665566	-12763043	ITPK1-AS1	ITPK1 antisense RNA 1
221919_at	1.53e-14	2.07e-16	-10940802	269617478	-27707318	HNRNPA1	heterogeneous nuclear ribonucleoprotein A1
1556402_at	1.56e-14	2.12e-16	-10935474	269411288	-14171357
235959_at	1.57e-14	2.12e-16	-10934669	269380112	-23540461
237062_at	1.57e-14	2.13e-16	-10934306	269366076	-26445405
1562373_at	1.57e-14	2.14e-16	-10933375	269330035	-1461664	ITPR1	inositol 1,4,5-trisphosphate receptor type 1
1554808_at	1.57e-14	2.14e-16	-10933122	269320235	-1220295	ACP1	acid phosphatase 1, soluble
216261_at	1.59e-14	2.16e-16	-10930027	269200436	-16488088	ITGB3	integrin subunit beta 3
240370_at	1.63e-14	2.22e-16	-10923506	268947985	-21970529
204466_s_at	1.64e-14	2.25e-16	-10920468	268830373	-17983108	SNCA	synuclein alpha
60815_at	1.67e-14	2.29e-16	-10915734	268647064	-23163377	POLR2J4	RNA polymerase II subunit J4, pseudogene
220258_s_at	1.67e-14	2.29e-16	-10915185	268625805	-13811821	WRAP53	WD repeat containing antisense to TP53
216103_at	1.67e-14	2.29e-16	-10914928	268615841	-16474069	ACOT11	acyl-CoA thioesterase 11
1557335_at	1.70e-14	2.34e-16	10909987	26842447	256414
1563724_at	1.71e-14	2.35e-16	-10908419	268363739	-34434746
201278_at	1.76e-14	2.43e-16	-10900276	2680483	-2873467	LOC101926921///DAB2	uncharacterized LOC101926921///DAB2, clathrin adaptor protein
89977_at	1.80e-14	2.48e-16	10894964	267842495	3411694	ACSM5	acyl-CoA synthetase medium-chain family member 5
229954_at	1.81e-14	2.49e-16	10893492	267785469	15928742	CHDH	choline dehydrogenase
213480_at	1.85e-14	2.56e-16	10887007	267534138	23118467	VAMP4	vesicle associated membrane protein 4
214893_x_at	1.95e-14	2.71e-16	-1087272	266980329	-2276415	HCN2	hyperpolarization activated cyclic nucleotide gated potassium channel 2
232267_at	1.96e-14	2.73e-16	-10870841	266907489	-44551573	ADGRD1	adhesion G protein-coupled receptor D1
215894_at	1.98e-14	2.75e-16	-10868227	26680612	-2484622	PTGDR	prostaglandin D2 receptor
1561574_at	2.00e-14	2.79e-16	-10865087	266684364	-15039193
228866_at	2.13e-14	2.97e-16	-10848966	266059024	-19592051
230460_at	2.17e-14	3.02e-16	10844158	265872464	34157507	MYLK-AS1	MYLK antisense RNA 1
205907_s_at	2.28e-14	3.18e-16	-10830991	265361468	-29257522	OMD	osteomodulin
217393_x_at	2.29e-14	3.21e-16	-10828988	265283719	-25924085	UBE2NL	ubiquitin conjugating enzyme E2 N like (gene/pseudogene)
236123_at	2.30e-14	3.22e-16	-10828244	26525485	-23979144	WNT2B	Wnt family member 2B
244133_at	2.31e-14	3.24e-16	-10826342	265180983	-17296342	USP49	ubiquitin specific peptidase 49
1556936_at	2.35e-14	3.30e-16	-10822029	265013553	-31770624	GAS1RR	GAS1 adjacent regulatory RNA
230319_at	2.35e-14	3.30e-16	-10821881	265007798	-47076226
1560460_at	2.35e-14	3.31e-16	-10820807	264966118	-22105455
1554163_at	2.35e-14	3.31e-16	-10820774	264964817	-17653661	TWIST2	twist family bHLH transcription factor 2
238142_at	2.35e-14	3.31e-16	-10820767	264964548	-17962094
1558783_at	2.37e-14	3.35e-16	-10818049	264859001	-25165201
230320_at	2.43e-14	3.44e-16	-10810928	264582464	-14767454	TBRG1	transforming growth factor beta regulator 1
1570587_at	2.46e-14	3.48e-16	-10808326	264481395	-17632133
227444_at	2.47e-14	3.51e-16	-10805961	264389529	-24159143	ARMCX4	armadillo repeat containing, X-linked 4
214666_x_at	2.58e-14	3.66e-16	-10795327	263976399	-27389788	IREB2	iron responsive element binding protein 2
214044_at	2.61e-14	3.71e-16	-10791567	263830311	-25371178	RYR2	ryanodine receptor 2
240509_s_at	2.62e-14	3.73e-16	-10790196	26377704	-29016912	GREM2	gremlin 2, DAN family BMP antagonist
240922_at	2.66e-14	3.79e-16	-10786181	263621001	-21978593
226649_at	2.66e-14	3.80e-16	10785889	263609653	1785388	PANK1	pantothenate kinase 1
233897_at	2.71e-14	3.87e-16	-10781038	263421103	-14873811	FEZF2	FEZ family zinc finger 2
239605_x_at	2.71e-14	3.87e-16	-10780846	263413636	-31421214
1562162_at	2.71e-14	3.88e-16	-10780524	263401128	-15748075
215945_s_at	2.74e-14	3.93e-16	-10777008	26326445	-26965148	TRIM2	tripartite motif containing 2
241123_at	2.74e-14	3.94e-16	-10776386	263240262	-11842518
241672_at	2.75e-14	3.95e-16	-10775702	263213649	-39627739	SERTM1	serine rich and transmembrane domain containing 1
232568_at	2.75e-14	3.97e-16	-10774756	263176879	-301215	MGC24103	uncharacterized MGC24103
224876_at	2.76e-14	3.98e-16	10773562	263130471	17180191	C5orf24	chromosome 5 open reading frame 24
237426_at	2.81e-14	4.06e-16	-10768844	262947011	-16171605	SP100	SP100 nuclear antigen
239690_at	2.83e-14	4.09e-16	-10766843	262869205	-15898614
206955_at	2.99e-14	4.33e-16	10752375	262306496	14904235	LOC101930168///LOC100509620///AQP7	putative aquaporin-7-like protein 3///putative aquaporin-7-like protein 3///aquaporin 7
213733_at	3.01e-14	4.37e-16	-10750201	262221907	-14421399	MYO1F	myosin IF
203892_at	3.02e-14	4.38e-16	10749217	262183626	32909179	WFDC2	WAP four-disulfide core domain 2
208387_s_at	3.21e-14	4.67e-16	1073297	261551422	3144281	MMP24	matrix metallopeptidase 24
1557094_at	3.40e-14	4.95e-16	-10717961	260967108	-38997913	LOC100996760	uncharacterized LOC100996760
242894_at	3.44e-14	5.02e-16	-10714521	260833156	-20794576
1552902_a_at	3.44e-14	5.03e-16	-10714196	26082052	-1866469	FOXP2	forkhead box P2
1557242_at	3.44e-14	5.03e-16	-10714193	260820378	-21094299
224086_at	3.44e-14	5.03e-16	-10713907	260809257	-39376801
231078_at	3.50e-14	5.12e-16	-10709515	260638206	-38384319	SLC25A37	solute carrier family 25 member 37
1560145_at	3.55e-14	5.21e-16	-10705296	260473876	-19151642	MKLN1	muskelin 1
210734_x_at	3.56e-14	5.23e-16	-10704066	260425973	-20584732	MAX	MYC associated factor X
203059_s_at	3.61e-14	5.31e-16	-10700359	260281572	-14708695	PAPSS2	3'-phosphoadenosine 5'-phosphosulfate synthase 2
207490_at	3.65e-14	5.37e-16	10697495	260169986	16968972	TUBA4B	tubulin alpha 4b
229021_at	3.74e-14	5.51e-16	-10690768	259907889	-2668969	MCTP2	multiple C2 and transmembrane domain containing 2
233504_at	3.77e-14	5.57e-16	-10688123	259804821	-18393025	C9orf84	chromosome 9 open reading frame 84
221982_x_at	3.89e-14	5.75e-16	10679859	259482729	19513828	LAGE3	L antigen family member 3
1554659_at	3.92e-14	5.80e-16	10677744	259400277	31464301	NEK4	NIMA related kinase 4
225451_at	4.08e-14	6.05e-16	-10666948	258979389	-15913006	GRIPAP1	GRIP1 associated protein 1
204641_at	4.17e-14	6.18e-16	10661528	25876803	33192172	NEK2	NIMA related kinase 2
1559075_s_at	4.17e-14	6.19e-16	10661312	258759621	16623024	BAHCC1	BAH domain and coiled-coil containing 1
230759_at	4.33e-14	6.44e-16	-10651002	258357486	-23987169	SNX14	sorting nexin 14
242801_at	4.34e-14	6.46e-16	-10650031	258319641	-13126837
204359_at	4.37e-14	6.51e-16	-10648443	258257674	-40261139	LOC100506718///FLRT2	uncharacterized LOC100506718///fibronectin leucine rich transmembrane protein 2
210469_at	4.46e-14	6.65e-16	-10642745	258035357	-12741646	DLG5	discs large MAGUK scaffold protein 5
1558754_at	4.52e-14	6.75e-16	-10638915	257885916	-24935629	ZNF763	zinc finger protein 763
227178_at	4.55e-14	6.81e-16	-10636957	257809518	-12484541	CELF2	CUGBP, Elav-like family member 2
224695_at	4.58e-14	6.86e-16	10634923	257730147	21390689	CNOT11	CCR4-NOT transcription complex subunit 11
225777_at	4.73e-14	7.09e-16	10626651	257407312	16598716	SAPCD2	suppressor APC domain containing 2
236159_x_at	4.81e-14	7.22e-16	-10622033	257227012	-14298696
1557224_at	4.85e-14	7.29e-16	10619443	257125923	1136107
227753_at	5.02e-14	7.56e-16	10610315	256769483	24506993	TMEM139	transmembrane protein 139
238534_at	5.08e-14	7.65e-16	-10607112	256644419	-20994934	LRRFIP1	LRR binding FLII interacting protein 1
240848_at	5.14e-14	7.76e-16	-10603632	256508495	-14561301
216933_x_at	5.16e-14	7.80e-16	-10602203	2564527	-34007726	APC	APC, WNT signaling pathway regulator
207452_s_at	5.23e-14	7.92e-16	-10598476	256307119	-1702462	CNTN5	contactin 5
240948_at	5.34e-14	8.09e-16	-10592853	256087419	-14330381
208226_x_at	5.51e-14	8.35e-16	-10584811	255773219	-14617147	ADAM22	ADAM metallopeptidase domain 22
235743_at	5.51e-14	8.37e-16	-10584355	255755381	-19463239
243527_at	5.57e-14	8.47e-16	-10581271	25563487	-2050635
224295_at	5.66e-14	8.61e-16	-10577042	255469599	-13138026
206377_at	5.86e-14	8.92e-16	10567978	255115283	34639283	FOXF2	forkhead box F2
1565604_at	6.14e-14	9.37e-16	-10555627	254632339	-11839916	PWP2	PWP2 periodic tryptophan protein homolog (yeast)
230064_at	6.36e-14	9.71e-16	-10546528	254276451	-14734169
235841_at	6.41e-14	9.79e-16	-10544311	254189747	-24828286
221155_x_at	6.41e-14	9.81e-16	1054379	254169366	35023703
1564194_a_at	6.47e-14	9.91e-16	-10541357	254074177	-14662927	MS4A15	membrane spanning 4-domains A15
238297_at	6.57e-14	1.01e-15	-1053684	253897472	-26873105
1561910_at	6.57e-14	1.01e-15	-10536621	253888904	-11219734
1560720_at	6.62e-14	1.02e-15	-10534661	253812196	-13506814	MKNK1	MAP kinase interacting serine/threonine kinase 1
236019_at	6.74e-14	1.04e-15	-10529763	253620541	-13345734	RAB12	RAB12, member RAS oncogene family
228399_at	6.84e-14	1.05e-15	-10525675	253460539	-34941298	OSR1	odd-skipped related transciption factor 1
229842_at	6.99e-14	1.08e-15	10519627	253223803	28223843	ELF3	E74 like ETS transcription factor 3
1566768_at	7.12e-14	1.10e-15	-10514605	253027223	-11244501
1552452_at	7.35e-14	1.14e-15	-10506445	252707744	-14748015	WDR88	WD repeat domain 88
234103_at	7.38e-14	1.14e-15	-10505143	252656759	-26480719	KCNT2	potassium sodium-activated channel subfamily T member 2
242249_at	7.46e-14	1.16e-15	10502047	252535505	25265196	FRG1EP	FSHD region gene 1 family member E, pseudogene
238883_at	7.48e-14	1.16e-15	-10501006	252494745	-17989926
239942_at	7.66e-14	1.19e-15	-10494777	2522508	-17513487	GNG11	G protein subunit gamma 11
213407_at	7.76e-14	1.21e-15	-10491111	252107168	-16465789	PHLPP2	PH domain and leucine rich repeat protein phosphatase 2
1562902_at	8.01e-14	1.25e-15	-1048289	251785118	-25681832	LOC101927723	uncharacterized LOC101927723
1557907_x_at	8.32e-14	1.30e-15	10472932	251394883	14126751
229413_s_at	8.39e-14	1.31e-15	-10470336	251293132	-19790548	PCGF3	polycomb group ring finger 3
205689_at	8.41e-14	1.31e-15	-10469649	251266212	-16636769	PCNX2	pecanex homolog 2 (Drosophila)
240466_at	8.43e-14	1.32e-15	-1046857	251223938	-20467358
1561606_at	8.53e-14	1.34e-15	-10465438	25110117	-15595282
43934_at	8.70e-14	1.37e-15	10459931	250885286	16078639	GPR137	G protein-coupled receptor 137
209668_x_at	8.71e-14	1.37e-15	-10459315	250861134	-18787512	CES2	carboxylesterase 2
209771_x_at	8.71e-14	1.37e-15	10459167	250855322	31413424	CD24	CD24 molecule
216379_x_at	9.11e-14	1.43e-15	10447572	250400668	32377342	CD24	CD24 molecule
1563015_at	9.22e-14	1.45e-15	-10444177	250267529	-18300447	LOC101928135	uncharacterized LOC101928135
241897_at	9.29e-14	1.47e-15	-10442021	250182982	-20564444
242113_at	9.31e-14	1.47e-15	-10441038	250144406	-15564975
219524_s_at	9.43e-14	1.49e-15	-10437458	250003982	-12265956	NDUFAF5	NADH:ubiquinone oxidoreductase complex assembly factor 5
233152_x_at	9.63e-14	1.52e-15	-10431999	249789838	-2457159
215422_at	9.70e-14	1.54e-15	-10429804	249703733	-22094305	MARCH6	membrane associated ring-CH-type finger 6
210429_at	9.84e-14	1.56e-15	-10425871	249549412	-14172807	RHD	Rh blood group D antigen
232784_at	1.05e-13	1.67e-15	-10408839	248880942	-19548762
211374_x_at	1.06e-13	1.69e-15	-10406269	248780065	-12320459
206477_s_at	1.06e-13	1.69e-15	-10406242	248778991	-0.8591721	NOVA2	NOVA alternative splicing regulator 2
1552621_at	1.06e-13	1.69e-15	-10406122	2487743	-21140852	UPK3BL///POLR2J3///POLR2J2///POLR2J	uroplakin 3B-like///RNA polymerase II subunit J3///RNA polymerase II subunit J2///RNA polymerase II subunit J
217939_s_at	1.07e-13	1.70e-15	10404059	248693301	22371531	AFTPH	aftiphilin
228518_at	1.07e-13	1.71e-15	-10403661	248677666	-17919663	LOC102725426///MIR8071-2///MIR8071-1///IGHM///IGHG1	uncharacterized LOC102725426///microRNA 8071-2///microRNA 8071-1///immunoglobulin heavy constant mu///immunoglobulin heavy constant gamma 1 (G1m marker)
1554485_s_at	1.07e-13	1.72e-15	-10402104	248616535	-21314703	TMEM37	transmembrane protein 37
204549_at	1.09e-13	1.75e-15	10397696	248443447	32077986	IKBKE	inhibitor of kappa light polypeptide gene enhancer in B-cells, kinase epsilon
219304_s_at	1.10e-13	1.77e-15	-10394495	248317784	-32730175	PDGFD	platelet derived growth factor D
1557207_s_at	1.12e-13	1.80e-15	10389859	248135692	3172509	LOC283177	uncharacterized LOC283177
202363_at	1.13e-13	1.82e-15	-10387459	248041429	-40214031	SPOCK1	sparc/osteonectin, cwcv and kazal-like domains proteoglycan (testican) 1
234335_s_at	1.13e-13	1.83e-15	-1038616	247990427	-18931838	FAM84A	family with sequence similarity 84 member A
235684_s_at	1.13e-13	1.83e-15	-10385982	247983416	-18159512	SESN3	sestrin 3
220575_at	1.15e-13	1.85e-15	-10383369	247880795	-16131612	FAM106A	family with sequence similarity 106 member A
230101_at	1.18e-13	1.90e-15	-10375873	247586305	-13595258	CXCL2	C-X-C motif chemokine ligand 2
205339_at	1.18e-13	1.91e-15	10374531	247533603	16927444	STIL	SCL/TAL1 interrupting locus
242921_at	1.19e-13	1.93e-15	10372704	247461814	26086953	SGSM1	small G protein signaling modulator 1
210222_s_at	1.20e-13	1.94e-15	-1037077	247385835	-23487017	RTN1	reticulon 1
228582_x_at	1.21e-13	1.96e-15	-10368517	247297276	-25129117	MALAT1	metastasis associated lung adenocarcinoma transcript 1 (non-protein coding)
230882_at	1.21e-13	1.97e-15	10366785	247229224	42434175	DLX6-AS1	DLX6 antisense RNA 1
227148_at	1.25e-13	2.03e-15	-1036016	246968873	-41725503	PLEKHH2	pleckstrin homology, MyTH4 and FERM domain containing H2
215133_s_at	1.29e-13	2.10e-15	-10351436	246625944	-18472683	LOC102725213///LOC100507387///FAM153A///FAM153B	uncharacterized LOC102725213///uncharacterized LOC100507387///family with sequence similarity 153 member A///family with sequence similarity 153 member B
213595_s_at	1.32e-13	2.15e-15	10344644	246358915	13501502	CDC42BPA	CDC42 binding protein kinase alpha
201896_s_at	1.32e-13	2.16e-15	10344054	246335709	17540973	PSRC1	proline and serine rich coiled-coil 1
217662_x_at	1.34e-13	2.18e-15	-10341044	246217351	-16016117
210498_at	1.36e-13	2.22e-15	-10336858	246052742	-22682871	CLTC	clathrin heavy chain
220327_at	1.36e-13	2.23e-15	-10336311	246031249	-37828045	VGLL3	vestigial like family member 3
222197_s_at	1.37e-13	2.25e-15	-1033323	245910086	-17356716
233046_at	1.40e-13	2.30e-15	-10327812	245696983	-16108962
241593_x_at	1.50e-13	2.46e-15	-10310539	245017377	-1458435
1562841_at	1.52e-13	2.50e-15	1030649	244858031	31834846	LOC339666	uncharacterized LOC339666
238912_x_at	1.56e-13	2.56e-15	10300891	244637665	33631579	C9orf85	chromosome 9 open reading frame 85
231042_s_at	1.58e-13	2.61e-15	-10296474	244463815	-25136723
1569545_at	1.63e-13	2.69e-15	-10288307	244142273	-17506305
209061_at	1.64e-13	2.70e-15	10287198	244098618	14556841	NCOA3	nuclear receptor coactivator 3
1558830_at	1.65e-13	2.74e-15	-10284238	243982069	-27534142
231794_at	1.67e-13	2.77e-15	-10280942	243852272	-13859065	CTLA4	cytotoxic T-lymphocyte associated protein 4
227253_at	1.68e-13	2.79e-15	10279331	243788807	38582713	CP	ceruloplasmin (ferroxidase)
219895_at	1.68e-13	2.79e-15	-10279058	24377807	-45009466	TMEM255A	transmembrane protein 255A
206944_at	1.69e-13	2.81e-15	10277335	243710197	1396218	HTR6	5-hydroxytryptamine receptor 6
220666_at	1.69e-13	2.81e-15	-10277111	243701393	-19385894
1552620_at	1.70e-13	2.83e-15	10275945	243655488	30987282	SPRR4	small proline rich protein 4
210120_s_at	1.70e-13	2.84e-15	-10274872	243613194	-21047792	RANBP3	RAN binding protein 3
235942_at	1.71e-13	2.85e-15	-10274215	243587344	-19000746	FAM224A///FAM224B	family with sequence similarity 224 member A (non-protein coding)///family with sequence similarity 224 member B (non-protein coding)
210731_s_at	1.73e-13	2.89e-15	-10270752	243450934	-1516836	LGALS8	galectin 8
1555664_at	1.73e-13	2.89e-15	-102701	243425235	-20420536
1557504_at	1.73e-13	2.90e-15	-1026974	243411067	-16062838
237778_at	1.77e-13	2.96e-15	-10264069	243187658	-17333953
228267_at	1.79e-13	3.00e-15	10261206	243074883	29838112
229380_at	1.79e-13	3.01e-15	-10259962	243025844	-3216406	ILDR2	immunoglobulin like domain containing receptor 2
203074_at	1.82e-13	3.05e-15	-10256583	242892697	-33327289	ANXA8L1///ANXA8	annexin A8-like 1///annexin A8
1552800_at	1.90e-13	3.19e-15	-10245355	242450234	-17447011	ABHD11	abhydrolase domain containing 11
212677_s_at	1.95e-13	3.28e-15	-102384	242176084	-23137832	CEP68	centrosomal protein 68
238901_at	1.95e-13	3.29e-15	-10237821	242153262	-25056459	LINC01133	long intergenic non-protein coding RNA 1133
219492_at	1.95e-13	3.29e-15	-10237576	242143612	-14758738	CHIC2	cysteine rich hydrophobic domain 2
1566271_x_at	1.96e-13	3.31e-15	-10236469	242099973	-19689756	RALGAPA1///RALGAPA1P1	Ral GTPase activating protein catalytic alpha subunit 1///Ral GTPase activating protein catalytic alpha subunit 1 pseudogene 1
220025_at	1.98e-13	3.36e-15	10232595	241947233	17332097	TBR1	T-box, brain 1
221789_x_at	2.00e-13	3.39e-15	-10230428	2418618	-14318368	RHOT2	ras homolog family member T2
242110_at	2.01e-13	3.40e-15	-10229145	241811178	-23008361
222274_at	2.04e-13	3.47e-15	-10224449	241626005	-25402237	ZDHHC8P1	zinc finger DHHC-type containing 8 pseudogene 1
238878_at	2.07e-13	3.53e-15	-10220192	241458148	-26340887	ARX	aristaless related homeobox
203851_at	2.09e-13	3.55e-15	-102185	241391398	-31634459	IGFBP6	insulin like growth factor binding protein 6
222282_at	2.09e-13	3.56e-15	-10217609	24135626	-19009643
202661_at	2.10e-13	3.58e-15	-10216077	241295834	-19912051	ITPR2	inositol 1,4,5-trisphosphate receptor type 2
243046_at	2.24e-13	3.82e-15	-10200084	240664924	-23657833
212682_s_at	2.26e-13	3.86e-15	-10197527	240564024	-1581896	LMF2	lipase maturation factor 2
225417_at	2.32e-13	3.97e-15	-1019011	240271341	-12378283	EPC1	enhancer of polycomb homolog 1
1569156_at	2.36e-13	4.04e-15	-10185848	240103128	-19583507	LOC100505555///ZNF846	uncharacterized LOC100505555///zinc finger protein 846
1561731_at	2.41e-13	4.14e-15	-10179574	239855463	-16273499	LOC101927636	uncharacterized LOC101927636
1557047_at	2.41e-13	4.14e-15	10179494	239852284	33229198	YEATS2	YEATS domain containing 2
1570022_at	2.43e-13	4.17e-15	-10177675	239780479	-34578305
216173_at	2.45e-13	4.21e-15	-10175695	239702311	-22739091
224192_at	2.51e-13	4.32e-15	-10169121	239442759	-14139045	FCRL2	Fc receptor like 2
217349_s_at	2.56e-13	4.42e-15	-10163528	23922189	-10683489	PRICKLE3	prickle planar cell polarity protein 3
208151_x_at	2.57e-13	4.43e-15	10162568	239183991	25173586	DDX17	DEAD-box helicase 17
232890_at	2.59e-13	4.47e-15	10160184	239089829	35548295
220991_s_at	2.60e-13	4.49e-15	10159037	239044532	26994958	RNF32	ring finger protein 32
222207_x_at	2.62e-13	4.53e-15	1015702	238964847	28797465
204947_at	2.62e-13	4.54e-15	10156455	238942562	2068152	E2F1	E2F transcription factor 1
203779_s_at	2.62e-13	4.54e-15	10156263	238934959	24416166	MPZL2	myelin protein zero like 2
228741_s_at	2.74e-13	4.75e-15	10145153	238496094	35990322	HCN3	hyperpolarization activated cyclic nucleotide gated potassium channel 3
241518_at	2.74e-13	4.76e-15	10144745	238479945	14445991
215281_x_at	2.77e-13	4.83e-15	-1014111	238336334	-18867751	POGZ	pogo transposable element with ZNF domain
240960_at	2.81e-13	4.90e-15	-10137454	238191868	-10562101
1559049_a_at	2.87e-13	5.00e-15	10132015	237976933	11194545
232806_s_at	2.92e-13	5.10e-15	-10127449	237796459	-12599135	FAM131A	family with sequence similarity 131 member A
210029_at	2.94e-13	5.14e-15	10125181	237706821	22498382	IDO1	indoleamine 2,3-dioxygenase 1
214179_s_at	3.02e-13	5.28e-15	-10118311	237435241	-19340331	NFE2L1	nuclear factor, erythroid 2 like 1
233011_at	3.04e-13	5.32e-15	-1011653	237364857	-23293946	ANXA1	annexin A1
202580_x_at	3.06e-13	5.37e-15	10114354	237278827	32642259	FOXM1	forkhead box M1
1553973_a_at	3.08e-13	5.41e-15	-10112325	237198577	-157372	SPINK6	serine peptidase inhibitor, Kazal type 6
218678_at	3.12e-13	5.48e-15	10109067	237069772	233478	NES	nestin
222462_s_at	3.21e-13	5.64e-15	10101846	236784209	29307459	BACE1	beta-secretase 1
206086_x_at	3.24e-13	5.70e-15	-10099132	236676887	-10570026	HFE	hemochromatosis
238143_at	3.24e-13	5.71e-15	-10098739	236661311	-10792558	LYPD8	LY6/PLAUR domain containing 8
1560063_a_at	3.25e-13	5.73e-15	-10098089	236635611	-16872744
228321_s_at	3.25e-13	5.74e-15	-10097696	236620071	-17777759	NAA30	N(alpha)-acetyltransferase 30, NatC catalytic subunit
223436_s_at	3.27e-13	5.77e-15	10096101	236556994	16837725	TRPT1	tRNA phosphotransferase 1
244573_at	3.27e-13	5.78e-15	10095855	236547272	28214017
212496_s_at	3.28e-13	5.81e-15	-10094463	236492206	-21804173	KDM4B	lysine demethylase 4B
233425_at	3.33e-13	5.90e-15	-10090683	236342652	-13578829
217649_at	3.34e-13	5.93e-15	-10089247	236285866	-21333173	ZFAND5	zinc finger AN1-type containing 5
240182_at	3.35e-13	5.95e-15	-10088413	236252886	-20171676
206005_s_at	3.35e-13	5.96e-15	-10088219	236245211	-17829929	CEP162	centrosomal protein 162
239394_at	3.36e-13	5.98e-15	-10087287	236208307	-13879865	SLC6A2	solute carrier family 6 member 2
241390_at	3.38e-13	6.03e-15	10085146	236123632	36905658
222512_at	3.40e-13	6.07e-15	10083438	23605605	1711199	NUB1	negative regulator of ubiquitin like proteins 1
219982_s_at	3.48e-13	6.22e-15	-1007738	23581634	-20182742	SERF1B///SERF1A	small EDRK-rich factor 1B///small EDRK-rich factor 1A
1558466_at	3.57e-13	6.38e-15	-10070792	235555642	-24919032	UGGT2	UDP-glucose glycoprotein glucosyltransferase 2
233343_at	3.66e-13	6.55e-15	-10064411	235303051	-14905038	DEFB127	defensin beta 127
233289_at	3.78e-13	6.78e-15	-10055701	234958258	-16345755
211768_at	3.78e-13	6.78e-15	-10055526	234951354	-1068677	LAT2	linker for activation of T-cells family member 2
1556153_s_at	3.84e-13	6.90e-15	-10051475	23479094	-21549204
203413_at	3.84e-13	6.90e-15	-10051427	23478904	-27818707	NELL2	neural EGFL like 2
244433_at	3.87e-13	6.96e-15	-10049263	234703359	-2435871
208131_s_at	3.89e-13	7.00e-15	-10047674	234640432	-35083121	PTGIS	prostaglandin I2 (prostacyclin) synthase
237864_at	3.91e-13	7.05e-15	-10045892	234569877	-15177028
221389_at	3.94e-13	7.11e-15	10043876	234490056	30008978	PLA2G2E	phospholipase A2 group IIE
238553_at	3.94e-13	7.11e-15	-10043705	23448326	-14336225	AGAP9///AGAP6///BMS1P5	ArfGAP with GTPase domain, ankyrin repeat and PH domain 9///ArfGAP with GTPase domain, ankyrin repeat and PH domain 6///BMS1, ribosome biogenesis factor pseudogene 5
236474_at	3.95e-13	7.14e-15	-1004267	234442271	-13794413
202569_s_at	3.95e-13	7.15e-15	-1004222	234424474	-19828777	MARK3	microtubule affinity regulating kinase 3
1556696_s_at	3.97e-13	7.20e-15	-100406	234360287	-22630725	NR2F1-AS1	NR2F1 antisense RNA 1
229599_at	4.02e-13	7.30e-15	10037021	234218562	3032191	SMIM22	small integral membrane protein 22
234486_at	4.02e-13	7.31e-15	10036952	234215818	33330626	OR51B2	olfactory receptor family 51 subfamily B member 2 (gene/pseudogene)
230878_s_at	4.03e-13	7.32e-15	10036535	234199306	13870334	COG1	component of oligomeric golgi complex 1
241843_at	4.03e-13	7.33e-15	-10036185	234185442	-26930705	SNORA28///EIF5	small nucleolar RNA, H/ACA box 28///eukaryotic translation initiation factor 5
232822_x_at	4.03e-13	7.35e-15	10035536	234159734	22587034	LINC00629	long intergenic non-protein coding RNA 629
239420_at	4.09e-13	7.46e-15	-10031658	234006124	-17276218	LINC01187	long intergenic non-protein coding RNA 1187
226314_at	4.17e-13	7.60e-15	10026923	233818551	18539426	CHST14	carbohydrate sulfotransferase 14
200791_s_at	4.33e-13	7.91e-15	10016974	23342438	15792522	IQGAP1	IQ motif containing GTPase activating protein 1
244383_at	4.35e-13	7.95e-15	-10015841	233379465	-1482003
242636_at	4.35e-13	7.95e-15	-10015619	233370673	-10924779	PRCP	prolylcarboxypeptidase
222252_x_at	4.41e-13	8.08e-15	10011535	233208829	29268662	UBQLN4	ubiquilin 4
227526_at	4.43e-13	8.13e-15	-10010088	233151491	-27801061	CDON	cell adhesion associated, oncogene regulated
236010_at	4.45e-13	8.16e-15	-10009122	233113183	-12832545
206058_at	4.46e-13	8.19e-15	10008328	233081716	26610001	SLC6A12	solute carrier family 6 member 12
243378_at	4.48e-13	8.24e-15	-10006777	233020242	-17120876
1556037_s_at	4.48e-13	8.26e-15	-10006263	232999873	-2147129	HHIP	hedgehog interacting protein
213826_s_at	4.49e-13	8.28e-15	1000563	232974797	26331728	H3F3A	H3 histone, family 3A
230661_at	4.50e-13	8.29e-15	-10005107	232954051	-25918797	LOC286191	uncharacterized LOC286191
233461_x_at	4.56e-13	8.42e-15	-10001211	232799651	-20765447	ZNF226	zinc finger protein 226
219355_at	4.58e-13	8.47e-15	-9999992	232751328	-31143359	CXorf57	chromosome X open reading frame 57
206754_s_at	4.63e-13	8.57e-15	-9996972	232631608	-13307034	CYP2B7P///CYP2B6	cytochrome P450 family 2 subfamily B member 7, pseudogene///cytochrome P450 family 2 subfamily B member 6
1553465_a_at	4.68e-13	8.67e-15	-9994061	232516201	-12662329	CES5A	carboxylesterase 5A
204204_at	4.68e-13	8.68e-15	-9993738	232503399	-16416207	SLC31A2	solute carrier family 31 member 2
215199_at	4.75e-13	8.81e-15	-9989938	232352717	-13675615	CALD1	caldesmon 1
204358_s_at	4.79e-13	8.89e-15	-9987722	232264868	-16718793	LOC100506718///FLRT2	uncharacterized LOC100506718///fibronectin leucine rich transmembrane protein 2
208394_x_at	4.85e-13	9.02e-15	9984091	232120884	38789142	ESM1	endothelial cell specific molecule 1
218606_at	4.87e-13	9.06e-15	-9982962	232076115	-13223428	ZDHHC7	zinc finger DHHC-type containing 7
1556069_s_at	4.90e-13	9.14e-15	9980908	231994638	2082518	HIF3A	hypoxia inducible factor 3 alpha subunit
225065_x_at	4.95e-13	9.23e-15	9978198	231887194	15749219	SNORD65///SNORD49B///LRRC75A-AS1///SNORD49A	small nucleolar RNA, C/D box 65///small nucleolar RNA, C/D box 49B///LRRC75A antisense RNA 1///small nucleolar RNA, C/D box 49A
227193_at	5.04e-13	9.40e-15	-9973705	231708986	-2178944	SLC30A4	solute carrier family 30 member 4
213638_at	5.10e-13	9.54e-15	-99701	231565975	-205997	PHACTR1	phosphatase and actin regulator 1
1559037_a_at	5.15e-13	9.62e-15	-9967829	231475885	-20895103
230921_s_at	5.16e-13	9.67e-15	9966712	231431602	34126507	MAP3K12	mitogen-activated protein kinase kinase kinase 12
203060_s_at	5.23e-13	9.80e-15	-9963314	231296767	-2522264	PAPSS2	3'-phosphoadenosine 5'-phosphosulfate synthase 2
235162_at	5.27e-13	9.88e-15	-9961297	23121676	-1756014	MDM4	MDM4, p53 regulator
1556651_at	5.27e-13	9.90e-15	-9960816	231197694	-13712992
1556856_at	5.41e-13	1.02e-14	-995386	230921661	-0.9861026
234204_at	5.61e-13	1.06e-14	-9944787	230561631	-12341646
1570235_at	5.67e-13	1.07e-14	-99418	230443041	-16067177	MGC27382	uncharacterized MGC27382
1569699_at	5.70e-13	1.08e-14	9940082	230374866	35471094	AK7	adenylate kinase 7
238771_at	5.72e-13	1.08e-14	-9939072	23033478	-14663683	FBRS	fibrosin
230348_at	5.77e-13	1.09e-14	9936501	230232702	26359584	LATS2	large tumor suppressor kinase 2
1563841_at	5.83e-13	1.10e-14	-9933881	23012872	-16955984
207637_at	5.83e-13	1.10e-14	9933416	230110255	12751024	WSCD2	WSC domain containing 2
208952_s_at	5.86e-13	1.11e-14	9932067	23005671	1216966	LARP4B	La ribonucleoprotein domain family member 4B
238339_x_at	5.93e-13	1.12e-14	-9928888	229930483	-1900388	LRIG1	leucine rich repeats and immunoglobulin like domains 1
236351_at	5.93e-13	1.13e-14	-9928451	229913138	-22879309	DPP10-AS1	DPP10 antisense RNA 1
1570361_a_at	6.01e-13	1.14e-14	-9924978	229775256	-15252368
1560942_at	6.03e-13	1.15e-14	9923845	229730237	21997844	PGD	phosphogluconate dehydrogenase
219371_s_at	6.11e-13	1.16e-14	-9920375	229592445	-27759132	KLF2	Kruppel like factor 2
229451_at	6.12e-13	1.17e-14	-9919653	229563811	-1015007	GALNT9	polypeptide N-acetylgalactosaminyltransferase 9
1564778_at	6.23e-13	1.19e-14	9915262	229389409	28233168
239185_at	6.26e-13	1.20e-14	-9913627	229324476	-12650237	ABCA9	ATP binding cassette subfamily A member 9
204800_s_at	6.40e-13	1.22e-14	-9907876	229096049	-17852352	DHRS12	dehydrogenase/reductase 12
1558034_s_at	6.56e-13	1.25e-14	9901568	228845491	43438852	CP	ceruloplasmin (ferroxidase)
243360_at	6.77e-13	1.30e-14	-9893484	228524311	-14263458
1564567_at	6.78e-13	1.30e-14	-9892811	228497577	-23039844
1558525_at	6.90e-13	1.32e-14	9887939	228303947	3190173	LOC101928595	uncharacterized LOC101928595
1558750_a_at	7.11e-13	1.37e-14	9880356	22800262	2347707	LOC100288637///ARHGAP11B	OTU deubiquitinase 7A pseudogene///Rho GTPase activating protein 11B
230538_at	7.14e-13	1.37e-14	-9879051	227950747	-12438626	SHC4	SHC adaptor protein 4
217715_x_at	7.19e-13	1.38e-14	9877026	227870238	40711036
209539_at	7.20e-13	1.39e-14	-987654	227850943	-26398582	ARHGEF6	Rac/Cdc42 guanine nucleotide exchange factor 6
213967_at	7.41e-13	1.43e-14	9869131	2275564	34650172	RALYL	RALY RNA binding protein-like
218886_at	7.49e-13	1.44e-14	9866138	227437445	17191052	PAK1IP1	PAK1 interacting protein 1
1569824_at	7.50e-13	1.45e-14	-9865612	227416505	-12509157
214945_at	7.52e-13	1.45e-14	-9864638	227377805	-39135661	LOC101930363///LOC101928349///LOC100507387///FAM153C///FAM153A///FAM153B	uncharacterized LOC101930363///uncharacterized LOC101928349///uncharacterized LOC100507387///family with sequence similarity 153, member C///family with sequence similarity 153 member A///family with sequence similarity 153 member B
237584_at	7.55e-13	1.46e-14	98635	227332554	3537566
223942_x_at	7.57e-13	1.47e-14	-9862367	227287492	-0.9364499	CHST5	carbohydrate sulfotransferase 5
1569713_at	7.58e-13	1.47e-14	9861948	227270855	15250639	SEC24B-AS1	SEC24B antisense RNA 1
242146_at	7.89e-13	1.53e-14	-9851675	226862333	-19293333	SNRPA1	small nuclear ribonucleoprotein polypeptide A'
216753_at	7.91e-13	1.54e-14	9850886	226830938	41562983
220402_at	8.04e-13	1.56e-14	9846408	226652868	15843459	TP53AIP1	tumor protein p53 regulated apoptosis inducing protein 1
206281_at	8.18e-13	1.59e-14	-9841988	226477047	-11903016	ADCYAP1	adenylate cyclase activating polypeptide 1
217778_at	8.19e-13	1.60e-14	9841311	226450105	26055944	SLC39A1	solute carrier family 39 member 1
205117_at	8.20e-13	1.60e-14	-9841035	226439139	-22162821	FGF1	fibroblast growth factor 1
205507_at	8.22e-13	1.60e-14	9839964	226396545	34014311	ARHGEF15	Rho guanine nucleotide exchange factor 15
232354_at	8.22e-13	1.60e-14	-9839937	226395454	-12447779
1557774_at	8.36e-13	1.63e-14	983535	226212973	38008335	LOC105373958	uncharacterized LOC105373958
1557817_a_at	8.48e-13	1.66e-14	-9831531	226061064	-23766723
232436_at	8.52e-13	1.67e-14	-983003	226001343	-11133002	ZNF274	zinc finger protein 274
220252_x_at	8.54e-13	1.68e-14	-9829185	225967721	-14283409	CXorf21	chromosome X open reading frame 21
243480_at	8.58e-13	1.68e-14	-9827995	225920385	-2014265
233365_at	8.66e-13	1.70e-14	-9825245	22581093	-17100576
242728_at	8.70e-13	1.71e-14	-9824058	225763718	-13056409
201473_at	8.71e-13	1.71e-14	-982349	225741106	-20502902	JUNB	JunB proto-oncogene, AP-1 transcription factor subunit
205237_at	8.76e-13	1.73e-14	-9821771	225672695	-21290743	FCN1	ficolin 1
1559394_a_at	9.02e-13	1.78e-14	-9814382	225378649	-15614162
220483_s_at	9.06e-13	1.79e-14	-9813013	225324136	-12764426	RNF19A	ring finger protein 19A, RBR E3 ubiquitin protein ligase
242406_at	9.16e-13	1.81e-14	9810088	225207734	33281248
241403_at	9.60e-13	1.90e-14	-9798116	224731146	-15996851	CLK4	CDC like kinase 4
221937_at	9.70e-13	1.92e-14	-9794978	224606181	-18531025	SYNRG	synergin, gamma
229480_at	9.70e-13	1.92e-14	-9794859	224601458	-16691864	MAGI2-AS3	MAGI2 antisense RNA 3
205111_s_at	1.00e-12	1.98e-14	-9787215	224297092	-29233592	PLCE1	phospholipase C epsilon 1
222345_at	1.00e-12	1.99e-14	-9786471	224267453	-11016649	EMC10	ER membrane protein complex subunit 10
202615_at	1.02e-12	2.03e-14	9781311	224061963	19232304	GNAQ	G protein subunit alpha q
207050_at	1.02e-12	2.03e-14	-9781292	224061202	-10072894	CACNA2D1	calcium voltage-gated channel auxiliary subunit alpha2delta 1
217558_at	1.04e-12	2.07e-14	9776732	223879576	1933201	CYP2C9	cytochrome P450 family 2 subfamily C member 9
215058_at	1.05e-12	2.09e-14	-9774046	223772589	-30047394	DENND5B	DENN domain containing 5B
235061_at	1.05e-12	2.09e-14	-9773647	223756671	-28612724	PPM1K	protein phosphatase, Mg2+/Mn2+ dependent 1K
211778_s_at	1.06e-12	2.11e-14	9772028	223692187	18640303	OVOL2	ovo like zinc finger 2
240982_at	1.06e-12	2.12e-14	-9770216	223619996	-14087822	CARS	cysteinyl-tRNA synthetase
235421_at	1.07e-12	2.14e-14	-9768051	223533746	-22229769	MAP3K8	mitogen-activated protein kinase kinase kinase 8
228485_s_at	1.11e-12	2.22e-14	-9758688	223160727	-15643953	SLC44A1	solute carrier family 44 member 1
224394_at	1.12e-12	2.24e-14	-9756582	223076792	-15602949	RNF7	ring finger protein 7
240128_at	1.12e-12	2.25e-14	-9755906	223049837	-13167371
243807_at	1.17e-12	2.35e-14	-9745018	222615921	-22908452	NCOA7	nuclear receptor coactivator 7
1555322_at	1.17e-12	2.36e-14	-9744179	222582495	-13338709	PP2672	uncharacterized LOC100130249
240534_at	1.19e-12	2.38e-14	974134	222469316	32093482
215567_at	1.19e-12	2.40e-14	-9739674	222402931	-1284546	FCF1	FCF1 rRNA-processing protein
216786_at	1.22e-12	2.45e-14	-973433	222189889	-12223539	FAM224A	family with sequence similarity 224 member A (non-protein coding)
214405_at	1.22e-12	2.47e-14	-9732806	222129127	-22511242
1561633_at	1.24e-12	2.50e-14	-972897	221976212	-22728077	HMGA2	high mobility group AT-hook 2
211544_s_at	1.24e-12	2.51e-14	9728301	221949516	2964907	GHRHR	growth hormone releasing hormone receptor
235155_at	1.24e-12	2.52e-14	-9727797	221929433	-21447209	BDH2	3-hydroxybutyrate dehydrogenase, type 2
1554032_at	1.26e-12	2.54e-14	-9724967	221816598	-13866416	ARSB	arylsulfatase B
229548_at	1.29e-12	2.61e-14	-9718459	221557079	-13979715
1568805_at	1.30e-12	2.64e-14	-9715987	221458508	-23714979	NCOA7	nuclear receptor coactivator 7
215028_at	1.30e-12	2.64e-14	-9715911	221455458	-19088334	SEMA6A	semaphorin 6A
1552327_at	1.30e-12	2.64e-14	-9715882	221454305	-15496177	ARMCX4	armadillo repeat containing, X-linked 4
222155_s_at	1.30e-12	2.64e-14	9715787	221450508	21858062	SLC52A2	solute carrier family 52 member 2
1558949_at	1.31e-12	2.66e-14	-9713959	221377625	-13629296	TNRC18	trinucleotide repeat containing 18
240275_at	1.33e-12	2.71e-14	9708773	221170786	31122552	ARMC3	armadillo repeat containing 3
227979_at	1.33e-12	2.72e-14	9708627	221164942	17270895	RBM4	RNA binding motif protein 4
205118_at	1.34e-12	2.73e-14	-970749	221119585	-15125018	FPR1	formyl peptide receptor 1
215611_at	1.35e-12	2.75e-14	-9705662	221046678	-15337612	TCF12	transcription factor 12
244745_at	1.35e-12	2.76e-14	-9704419	220997108	-2711655	RERG	RAS like estrogen regulated growth inhibitor
239511_s_at	1.35e-12	2.77e-14	-9703708	220968722	-19660524	SRSF4	serine and arginine rich splicing factor 4
203780_at	1.42e-12	2.92e-14	9690904	220457901	27130558	MPZL2	myelin protein zero like 2
239629_at	1.42e-12	2.92e-14	-9690592	220445448	-24740343	CFLAR	CASP8 and FADD like apoptosis regulator
219946_x_at	1.42e-12	2.92e-14	9690392	220437462	30495032	MYH14	myosin, heavy chain 14, non-muscle
240455_at	1.42e-12	2.92e-14	-9690267	220432499	-24381627
1558777_at	1.42e-12	2.92e-14	-9690267	220432469	-30516538	MKL2	MKL1/myocardin like 2
203485_at	1.45e-12	2.99e-14	-9685075	220225302	-30953956	RTN1	reticulon 1
206869_at	1.46e-12	3.00e-14	9683626	220167496	0.9872458	CHAD	chondroadherin
235646_at	1.47e-12	3.03e-14	-9681581	220085864	-14424596
1553208_s_at	1.48e-12	3.05e-14	9679881	220018026	33916246	ARL10	ADP ribosylation factor like GTPase 10
240869_at	1.49e-12	3.07e-14	-9678129	219948104	-13954412	KCNB1	potassium voltage-gated channel subfamily B member 1
217248_s_at	1.51e-12	3.13e-14	-9673606	219767597	-14764314	SLC7A8	solute carrier family 7 member 8
243649_at	1.54e-12	3.19e-14	-9668299	219555756	-14764328	FBXO7	F-box protein 7
205065_at	1.60e-12	3.30e-14	-9659904	219220605	-1687063	ENPP1	ectonucleotide pyrophosphatase/phosphodiesterase 1
1563332_at	1.62e-12	3.35e-14	-9656153	219070834	-12642238
1554029_a_at	1.62e-12	3.36e-14	-9655961	21906316	-21028604	TTC37	tetratricopeptide repeat domain 37
206201_s_at	1.62e-12	3.36e-14	-9655459	219043116	-50493452	MEOX2	mesenchyme homeobox 2
240043_at	1.63e-12	3.39e-14	-9653598	218968793	-18201783	PRR32	proline rich 32
205307_s_at	1.67e-12	3.46e-14	-964835	218759252	-22661942	KMO	kynurenine 3-monooxygenase (kynurenine 3-hydroxylase)
241226_at	1.68e-12	3.50e-14	-96454	218641431	-12676759
236708_at	1.69e-12	3.52e-14	-9643745	218575325	-18539843
242725_at	1.72e-12	3.59e-14	-9639323	218398707	-1553967
204818_at	1.73e-12	3.60e-14	-9638547	218367727	-20541438	HSD17B2	hydroxysteroid 17-beta dehydrogenase 2
227261_at	1.73e-12	3.61e-14	9637862	218340376	25249276	KLF12	Kruppel like factor 12
217793_at	1.73e-12	3.62e-14	9636996	218305758	1731124	RAB11B	RAB11B, member RAS oncogene family
236641_at	1.75e-12	3.66e-14	9634289	218197665	29298844	KIF14	kinesin family member 14
225403_at	1.75e-12	3.67e-14	9633829	218179258	19629938	RPP25L	ribonuclease P/MRP subunit p25 like
223080_at	1.76e-12	3.68e-14	-9632833	218139489	-14664547	GLS	glutaminase
225173_at	1.76e-12	3.69e-14	-9632384	218121547	-17930044	ARHGAP18	Rho GTPase activating protein 18
216601_at	1.77e-12	3.71e-14	9630936	2180637	13237581	AOC4P	amine oxidase, copper containing 4, pseudogene
236472_at	1.79e-12	3.76e-14	-9627602	217930501	-19525313
238311_at	1.80e-12	3.77e-14	-9626701	217894499	-19195518
205819_at	1.81e-12	3.81e-14	-962467	217813374	-29981814	MARCO	macrophage receptor with collagenous structure
237884_x_at	1.82e-12	3.83e-14	-9623307	217758917	-23226216	TRPM7	transient receptor potential cation channel subfamily M member 7
233232_at	1.84e-12	3.88e-14	9620141	217632425	1566286	RHBDL3	rhomboid like 3
213258_at	1.84e-12	3.88e-14	-9619795	217618595	-31569535	TFPI	tissue factor pathway inhibitor
220056_at	1.85e-12	3.91e-14	-9618056	217549104	-12205605	IL22RA1	interleukin 22 receptor subunit alpha 1
243109_at	1.89e-12	4.00e-14	-9612536	217328542	-289019	MCTP2	multiple C2 and transmembrane domain containing 2
1556420_s_at	1.89e-12	4.00e-14	-9612441	217324735	-186271	YPEL2	yippee like 2
236269_at	1.93e-12	4.08e-14	9607085	2171107	23338105	ZNF628	zinc finger protein 628
208390_s_at	1.93e-12	4.10e-14	9606351	217081362	25874084	GLP1R	glucagon like peptide 1 receptor
203293_s_at	1.94e-12	4.11e-14	-9605331	217040591	-18370342	LMAN1	lectin, mannose binding 1
242843_at	1.94e-12	4.12e-14	-9605195	21703516	-13938934	BCAN	brevican
211861_x_at	1.95e-12	4.15e-14	-9603356	216961656	-22806538	CD28	CD28 molecule
206045_s_at	2.09e-12	4.44e-14	-9586151	216273859	-14899777	NOL4	nucleolar protein 4
204032_at	2.11e-12	4.49e-14	-9583341	216161518	-23931659	BCAR3	breast cancer anti-estrogen resistance 3
1561166_a_at	2.14e-12	4.56e-14	-9579984	216027291	-20173113
1552796_a_at	2.15e-12	4.57e-14	9578907	215984198	24566322	SIM1	single-minded family bHLH transcription factor 1
241457_at	2.15e-12	4.58e-14	-9578567	215970605	-21797293
226031_at	2.17e-12	4.64e-14	-9575621	215852791	-18644255	VPS50	VPS50, EARP/GARPII complex subunit
218619_s_at	2.17e-12	4.64e-14	957518	215835174	11269911	SUV39H1	suppressor of variegation 3-9 homolog 1
232025_at	2.22e-12	4.76e-14	9569153	215594112	26655459	SYT7	synaptotagmin 7
203923_s_at	2.34e-12	5.01e-14	-9556296	215079834	-22878173	CYBB	cytochrome b-245 beta chain
243041_s_at	2.34e-12	5.02e-14	-9555645	21505381	-15335218
237084_at	2.35e-12	5.03e-14	-9555295	21503979	-11746089
89948_at	2.37e-12	5.08e-14	-9553054	214950129	-16178205	PCIF1	PDX1 C-terminal inhibiting factor 1
235502_at	2.37e-12	5.10e-14	-9552025	214908961	-23735288	PPP2CA	protein phosphatase 2 catalytic subunit alpha
81811_at	2.45e-12	5.26e-14	-9544013	214588392	-11254421
242201_at	2.46e-12	5.30e-14	-9542594	214531623	-13060844	PMS2P5	PMS1 homolog 2, mismatch repair system component pseudogene 5
1555978_s_at	2.46e-12	5.30e-14	-9542381	214523116	-1894838	MYL12A	myosin light chain 12A
208523_x_at	2.49e-12	5.37e-14	9539222	214396701	24584249	HIST1H2BC///HIST1H2BI///HIST1H2BE///HIST1H2BF///HIST1H2BG	histone cluster 1, H2bc///histone cluster 1, H2bi///histone cluster 1, H2be///histone cluster 1, H2bf///histone cluster 1, H2bg
1557961_s_at	2.51e-12	5.41e-14	-9537309	214320135	-29546612	C8orf88	chromosome 8 open reading frame 88
233942_at	2.51e-12	5.43e-14	-9536381	214283012	-17720367	CYP51A1-AS1	CYP51A1 antisense RNA 1
235716_at	2.54e-12	5.48e-14	-9534077	21419081	-18434279
226114_at	2.56e-12	5.54e-14	-9531505	214087849	-15713812	ZNF436	zinc finger protein 436
229604_at	2.57e-12	5.56e-14	-9530351	214041677	-178931	CMAHP	cytidine monophospho-N-acetylneuraminic acid hydroxylase, pseudogene
244053_at	2.59e-12	5.60e-14	9528634	213972928	32231353
233019_at	2.59e-12	5.62e-14	-9527998	213947506	-2251976	CNOT7	CCR4-NOT transcription complex subunit 7
237326_at	2.62e-12	5.68e-14	-9525255	213837704	-18447759	LINC00310	long intergenic non-protein coding RNA 310
1556850_at	2.62e-12	5.69e-14	-9524664	213814039	-11549828	CEP290	centrosomal protein 290
232972_at	2.65e-12	5.75e-14	9522074	213710367	13135809	PRR29	proline rich 29
240394_at	2.70e-12	5.88e-14	-9516562	213489704	-17067671
1555591_at	2.72e-12	5.91e-14	-9515216	213435817	-11177261	PIF1	PIF1 5'-to-3' DNA helicase
239632_at	2.72e-12	5.92e-14	-9514788	213418675	-10654957
209390_at	2.72e-12	5.94e-14	-9513965	213385738	-11551743	TSC1	tuberous sclerosis 1
205051_s_at	2.73e-12	5.95e-14	-9513474	213366086	-17876954	KIT	KIT proto-oncogene receptor tyrosine kinase
206775_at	2.74e-12	5.98e-14	9512253	213317196	34828706	CUBN	cubilin
238463_at	2.75e-12	6.00e-14	-951137	213281832	-14561718	GAS1RR	GAS1 adjacent regulatory RNA
223405_at	2.79e-12	6.11e-14	-9507014	213107413	-19193339	NPL	N-acetylneuraminate pyruvate lyase
1555761_x_at	2.81e-12	6.15e-14	9505615	213051405	10607788	RBM15	RNA binding motif protein 15
201428_at	2.82e-12	6.19e-14	9503828	212979853	21874141	CLDN4	claudin 4
217369_at	2.84e-12	6.22e-14	-9502634	212932045	-14150659	LOC101930405///IGHG1	uncharacterized LOC101930405///immunoglobulin heavy constant gamma 1 (G1m marker)
227739_at	2.91e-12	6.40e-14	9495604	212650496	22599588	NDOR1	NADPH dependent diflavin oxidoreductase 1
227620_at	2.93e-12	6.43e-14	-9494287	21259776	-15728441	SLC44A1	solute carrier family 44 member 1
1560576_at	2.95e-12	6.49e-14	-949196	212504548	-11477452	LOC101928845	uncharacterized LOC101928845
1562103_at	2.97e-12	6.53e-14	-9490405	212442289	-18557631	LINC01359	long intergenic non-protein coding RNA 1359
204063_s_at	2.97e-12	6.55e-14	-9489867	212420711	-19665419	ULK2	unc-51 like autophagy activating kinase 2
241588_at	3.00e-12	6.61e-14	-9487386	212321332	-14941033
236808_at	3.03e-12	6.68e-14	-9485015	212226374	-19197236	FGFR1OP2	FGFR1 oncogene partner 2
243593_s_at	3.05e-12	6.75e-14	-9482519	212126397	-18830891
236605_at	3.06e-12	6.76e-14	-9482049	212107563	-1433107	EIF3K	eukaryotic translation initiation factor 3 subunit K
241789_at	3.07e-12	6.80e-14	-9480415	212042117	-2732069	RBMS3	RNA binding motif single stranded interacting protein 3
1564520_s_at	3.10e-12	6.87e-14	9478052	211947442	19618055	PRMT5	protein arginine methyltransferase 5
219010_at	3.10e-12	6.87e-14	9477922	21194222	27471391	C1orf106	chromosome 1 open reading frame 106
209243_s_at	3.14e-12	6.96e-14	-9474717	211813813	-31772001	PEG3	paternally expressed 3
207859_s_at	3.16e-12	7.02e-14	-947279	211736604	-19411655	CHRNB3	cholinergic receptor nicotinic beta 3 subunit
210139_s_at	3.22e-12	7.15e-14	-9468021	211545529	-31827726	PMP22	peripheral myelin protein 22
216916_s_at	3.24e-12	7.19e-14	-9466563	211487089	-25096303	DLGAP2	DLG associated protein 2
228411_at	3.34e-12	7.43e-14	-9458533	211165335	-16386549	PARD3B	par-3 family cell polarity regulator beta
1557246_at	3.37e-12	7.50e-14	-9456376	211078871	-1667475	KIDINS220	kinase D-interacting substrate 220kDa
231850_x_at	3.37e-12	7.51e-14	-9455986	211063241	-17517303	CEP44	centrosomal protein 44
221418_s_at	3.37e-12	7.52e-14	-9455481	211043012	-15479486	MED16	mediator complex subunit 16
238919_at	3.39e-12	7.58e-14	-945367	210970424	-34667417	PCDH9	protocadherin 9
1563467_at	3.41e-12	7.62e-14	-9452209	21091185	-23484702
237953_at	3.45e-12	7.72e-14	-9449119	210788021	-26457532
235135_at	3.48e-12	7.80e-14	-9446621	210687879	-15419667	TAF10	TATA-box binding protein associated factor 10
236688_at	3.48e-12	7.80e-14	9446439	210680578	30007806	FRMPD3	FERM and PDZ domain containing 3
226856_at	3.50e-12	7.86e-14	9444655	210609055	19609444	TMEM110-MUSTN1///MUSTN1///TMEM110	TMEM110-MUSTN1 readthrough///musculoskeletal, embryonic nuclear protein 1///transmembrane protein 110
220543_at	3.50e-12	7.86e-14	-944462	210607641	-18321227	C21orf62	chromosome 21 open reading frame 62
206048_at	3.57e-12	8.02e-14	-9439654	210408585	-1608415	OVOL2	ovo like zinc finger 2
226557_at	3.58e-12	8.03e-14	-9439174	210389335	-18830323	TTC5	tetratricopeptide repeat domain 5
209612_s_at	3.59e-12	8.07e-14	-943792	210339046	-31850728	ADH1B	alcohol dehydrogenase 1B (class I), beta polypeptide
202488_s_at	3.59e-12	8.08e-14	9437739	210331813	30898327	FXYD3	FXYD domain containing ion transport regulator 3
203046_s_at	3.59e-12	8.10e-14	9437293	210313936	23743549	TIMELESS	timeless circadian clock
214607_at	3.65e-12	8.24e-14	9432936	210139247	35424101	PAK3	p21 (RAC1) activated kinase 3
1556201_at	3.65e-12	8.24e-14	9432931	210139049	23161135	RNASET2	ribonuclease T2
229153_at	3.70e-12	8.35e-14	-9429552	210003551	-10726577	SLC7A6OS	solute carrier family 7 member 6 opposite strand
235115_at	3.73e-12	8.44e-14	-9427016	209901884	-17255601	PDE8B	phosphodiesterase 8B
1562454_at	3.79e-12	8.57e-14	-9423106	209745064	-0.9722581
243178_at	3.80e-12	8.60e-14	-9422377	209715842	-16124549
235044_at	3.80e-12	8.60e-14	9422169	209707498	32091378	CYYR1	cysteine and tyrosine rich 1
203951_at	3.80e-12	8.60e-14	-9422159	209707093	-24487143	CNN1	calponin 1
1555238_at	3.84e-12	8.71e-14	9419121	209585272	1571499	PTH2	parathyroid hormone 2
211100_x_at	3.88e-12	8.81e-14	-9416287	209471605	-10919219	LILRA2	leukocyte immunoglobulin like receptor A2
244525_at	3.90e-12	8.85e-14	-9415091	209423648	-11845564
236849_at	3.91e-12	8.90e-14	-9413815	20937247	-23169911	VTI1A	vesicle transport through interaction with t-SNAREs 1A
1554367_at	4.09e-12	9.32e-14	9402372	208913447	15816554	CALHM1	calcium homeostasis modulator 1
204323_x_at	4.12e-12	9.40e-14	-9400348	208832242	-17016845	NF1P9///NF1	neurofibromin 1 pseudogene 9///neurofibromin 1
206295_at	4.13e-12	9.43e-14	-9399513	208798754	-24784675	IL18	interleukin 18
1560396_at	4.15e-12	9.47e-14	-9398368	208752828	-14479602	KLHL6	kelch like family member 6
1569597_at	4.18e-12	9.54e-14	-9396622	208682759	-10922805
214696_at	4.19e-12	9.58e-14	9395487	208637254	20183275	MIR22///MIR22HG	microRNA 22///MIR22 host gene
238299_at	4.19e-12	9.58e-14	-9395444	208635527	-19585074
206105_at	4.22e-12	9.67e-14	9393227	208546573	242741	AFF2	AF4/FMR2 family member 2
219661_at	4.32e-12	9.91e-14	9387307	208309027	11898259	RANBP17	RAN binding protein 17
239300_at	4.35e-12	9.98e-14	-9385369	20823126	-16207555	PIK3C3	phosphatidylinositol 3-kinase catalytic subunit type 3
208651_x_at	4.36e-12	1.00e-13	9384759	208206767	35726201	CD24	CD24 molecule
239274_at	4.37e-12	1.00e-13	-9384287	208187852	-2113977
1554703_at	4.38e-12	1.01e-13	-9383154	208142358	-18115547	ARHGEF10	Rho guanine nucleotide exchange factor 10
1564706_s_at	4.39e-12	1.01e-13	-9382531	208117392	-12392224	GLS2	glutaminase 2
223683_at	4.49e-12	1.03e-13	-9376873	207890319	-1142005	ZMYND15	zinc finger MYND-type containing 15
212051_at	4.51e-12	1.04e-13	-9375502	207835281	-18814424	WIPF2	WAS/WASL interacting protein family member 2
1554538_at	4.63e-12	1.07e-13	9368481	207553476	28473308	RHOF	ras homolog family member F, filopodia associated
229490_s_at	4.64e-12	1.07e-13	936792	207530977	25183761
201838_s_at	4.68e-12	1.08e-13	-9365801	207445921	-19032134	SUPT7L	SPT7-like STAGA complex gamma subunit
203063_at	4.68e-12	1.08e-13	9365519	207434583	271379	PPM1F	protein phosphatase, Mg2+/Mn2+ dependent 1F
1564697_a_at	4.71e-12	1.09e-13	9363927	207370698	22763385	LINC01144	long intergenic non-protein coding RNA 1144
234056_at	4.72e-12	1.09e-13	-9362799	207325387	-15980358
228608_at	4.77e-12	1.11e-13	-9360165	207219666	-24170198	NALCN	sodium leak channel, non-selective
205955_at	4.81e-12	1.12e-13	9357951	207130767	18673275	TAF6L	TATA-box binding protein associated factor 6 like
233314_at	4.94e-12	1.15e-13	-9350974	20685064	-1218352
216727_at	5.03e-12	1.17e-13	-9346389	206666561	-1870601	STK38	serine/threonine kinase 38
215831_at	5.09e-12	1.18e-13	-9343304	206542689	-14231018
224398_at	5.10e-12	1.19e-13	934282	206523239	26600605
239130_at	5.35e-12	1.25e-13	-9330375	206023431	-11558611	MIR3671///MIR101-1	microRNA 3671///microRNA 101-1
242752_at	5.35e-12	1.25e-13	-933034	206022026	-11319773	PPM1K	protein phosphatase, Mg2+/Mn2+ dependent 1K
212741_at	5.35e-12	1.25e-13	-9330332	206021727	-19143216	MAOA	monoamine oxidase A
1562473_at	5.41e-12	1.26e-13	-9327381	205903172	-16424191
235764_at	5.48e-12	1.28e-13	-9323817	205760038	-27045785	PRDM5	PR/SET domain 5
1558293_at	5.64e-12	1.32e-13	9316372	205460947	25023118	KIAA1107	KIAA1107
235562_at	5.65e-12	1.32e-13	-9315839	205439537	-14948275	C3orf70	chromosome 3 open reading frame 70
212758_s_at	5.68e-12	1.33e-13	-9314373	20538064	-12616242	ZEB1	zinc finger E-box binding homeobox 1
244159_at	5.91e-12	1.39e-13	-9304295	2049757	-12351696
238395_at	5.93e-12	1.39e-13	9303446	204941568	23716373
214898_x_at	5.97e-12	1.40e-13	-9301435	204860766	-17379079	MUC3B	mucin 3B, cell surface associated
233025_at	6.05e-12	1.42e-13	-929795	204720713	-2272068	PDZD2	PDZ domain containing 2
232953_at	6.06e-12	1.42e-13	-9297493	204702353	-1360773	LINC00266-1	long intergenic non-protein coding RNA 266-1
218792_s_at	6.17e-12	1.45e-13	9292989	204521374	13678013	BSPRY	B-box and SPRY domain containing
242117_at	6.17e-12	1.45e-13	-9292778	204512888	-0.9896697
201247_at	6.23e-12	1.47e-13	9290033	20440254	13046991	SREBF2	sterol regulatory element binding transcription factor 2
1557555_at	6.33e-12	1.49e-13	-9285784	204231788	-12318698
1552541_at	6.37e-12	1.50e-13	-9284316	204172759	-17326634	TAGAP	T-cell activation RhoGTPase activating protein
228708_at	6.42e-12	1.52e-13	-9281916	20407628	-22006785	RAB27B	RAB27B, member RAS oncogene family
232648_at	6.50e-12	1.54e-13	-9278854	203953189	-16233048	PSMA3	proteasome subunit alpha 3
227026_at	6.54e-12	1.55e-13	-9277007	203878953	-16969822	MPHOSPH8	M-phase phosphoprotein 8
243561_at	6.57e-12	1.56e-13	-9275662	203824891	-21247697
239673_at	6.72e-12	1.59e-13	-9270087	203600759	-25970468
239788_at	6.73e-12	1.60e-13	-9269319	20356988	-21540289
205498_at	6.79e-12	1.61e-13	-9266955	203474847	-35307382	GHR	growth hormone receptor
202686_s_at	6.88e-12	1.63e-13	-9263515	203336505	-29194028	AXL	AXL receptor tyrosine kinase
239815_at	6.92e-12	1.64e-13	-9261994	203275358	-11732125
1556250_at	7.03e-12	1.67e-13	-9257839	20310828	-29203969
202210_x_at	7.08e-12	1.69e-13	925586	203028682	197281	GSK3A	glycogen synthase kinase 3 alpha
226638_at	7.19e-12	1.71e-13	-9252119	202878238	-20399423	ARHGAP23	Rho GTPase activating protein 23
1554780_a_at	7.21e-12	1.72e-13	-9251212	202841794	-19636034	PHTF2	putative homeodomain transcription factor 2
244679_at	7.32e-12	1.74e-13	-924729	202684032	-163258
244112_x_at	7.35e-12	1.75e-13	-924587	202626946	-2531738
239182_at	7.43e-12	1.77e-13	9243182	202518822	12708815	HAGLR	HOXD antisense growth-associated long non-coding RNA
231972_at	7.45e-12	1.78e-13	-924237	202486141	-20911907
230211_at	7.46e-12	1.79e-13	-9241617	202455875	-2553455	TRIP11	thyroid hormone receptor interactor 11
241018_at	7.47e-12	1.79e-13	-9241143	202436821	-15198701	TMEM59	transmembrane protein 59
210726_at	7.52e-12	1.80e-13	-9239305	202362852	-11672747	CYP3A4	cytochrome P450 family 3 subfamily A member 4
204437_s_at	7.53e-12	1.81e-13	9238884	202345941	3553973	FOLR1	folate receptor 1
241607_at	7.76e-12	1.86e-13	-923135	202042881	-16764546	LOC730102	quinone oxidoreductase-like protein 2 pseudogene
209373_at	7.80e-12	1.87e-13	9229862	201983005	24808177	MALL	mal, T-cell differentiation protein like
1568706_s_at	7.80e-12	1.88e-13	-9229522	201969319	-15916974	PP12719	uncharacterized LOC100653022
203953_s_at	7.98e-12	1.92e-13	9223686	201734515	32511925	CLDN3	claudin 3
228929_at	7.98e-12	1.92e-13	-9223608	201731387	-11532263	DNASE1	deoxyribonuclease 1
244669_at	8.13e-12	1.96e-13	-9218512	201526341	-15141378	SNORD50B///SNORD50A	small nucleolar RNA, C/D box 50B///small nucleolar RNA, C/D box 50A
206845_s_at	8.13e-12	1.96e-13	921846	201524261	17249907	RNF40	ring finger protein 40
217419_x_at	8.22e-12	1.98e-13	-9215536	201406588	-19561272	AGRN	agrin
1559676_a_at	8.30e-12	2.00e-13	-921299	201304155	-10869031
240335_at	8.35e-12	2.02e-13	-9211382	201239454	-13395432	SLC35F5	solute carrier family 35 member F5
232978_at	8.35e-12	2.02e-13	-9211303	201236275	-13666246
240270_x_at	8.45e-12	2.05e-13	9208077	201106449	23508364
234363_at	8.47e-12	2.05e-13	-9207464	201081752	-16294575	OR6B1	olfactory receptor family 6 subfamily B member 1
1555229_a_at	8.47e-12	2.05e-13	-9207205	201071355	-20555545	C1S	complement component 1, s subcomponent
1554664_at	8.51e-12	2.06e-13	-9205873	201017725	-10133373	NAIF1	nuclear apoptosis inducing factor 1
211422_at	8.57e-12	2.08e-13	-9203812	200934781	-11482187	TRPM3	transient receptor potential cation channel subfamily M member 3
1554161_at	8.65e-12	2.10e-13	-9201371	200836546	-21054718	SLC25A27	solute carrier family 25 member 27
1558557_at	8.72e-12	2.12e-13	-9199317	200753875	-2560376	C16orf62	chromosome 16 open reading frame 62
237112_at	8.82e-12	2.14e-13	-9196328	200633575	-23154741
213817_at	8.83e-12	2.15e-13	-9195868	200615053	-26216466	IRAK3	interleukin 1 receptor associated kinase 3
235204_at	8.87e-12	2.16e-13	-9194518	200560728	-18090147	ENTPD7	ectonucleoside triphosphate diphosphohydrolase 7
1561155_at	8.87e-12	2.16e-13	-9194163	200546432	-10980259
1555898_at	8.92e-12	2.18e-13	-9192827	200492646	-0.9468947	ANKRD36C	ankyrin repeat domain 36C
242688_at	8.99e-12	2.20e-13	-9190545	200400764	-15407113
235591_at	9.00e-12	2.20e-13	-9190214	200387462	-17070516	SSTR1	somatostatin receptor 1
209304_x_at	9.02e-12	2.20e-13	9189509	200359087	17492454	GADD45B	growth arrest and DNA damage inducible beta
1569180_at	9.10e-12	2.23e-13	-9187038	200259597	-1927167
241923_x_at	9.12e-12	2.23e-13	-9186178	200224986	-14125237	NANS	N-acetylneuraminate synthase
233017_x_at	9.37e-12	2.30e-13	-9179411	199952538	-11910013
205727_at	9.54e-12	2.34e-13	-9174779	199766068	-1852317	TEP1	telomerase associated protein 1
205546_s_at	9.56e-12	2.35e-13	9174165	19974133	1588686	TYK2	tyrosine kinase 2
220141_at	9.77e-12	2.40e-13	9168704	199521442	30936978	C11orf63	chromosome 11 open reading frame 63
219389_at	9.95e-12	2.45e-13	9163978	199331128	26999554	SUSD4	sushi domain containing 4
223062_s_at	9.99e-12	2.46e-13	91626	199275609	29984407	PSAT1	phosphoserine aminotransferase 1
240721_at	1.01e-11	2.48e-13	-9160203	1991791	-16411012
244271_at	1.01e-11	2.48e-13	-9160169	199177703	-15280926
1553006_at	1.01e-11	2.50e-13	-9158924	199127565	-15211349	ADGRG4	adhesion G protein-coupled receptor G4
242876_at	1.02e-11	2.51e-13	-9157384	199065573	-28058384	AKT3	AKT serine/threonine kinase 3
240824_at	1.03e-11	2.56e-13	-9153141	198894657	-12021678
224063_at	1.04e-11	2.56e-13	-9152369	198863579	-15311454	NLN	neurolysin
223265_at	1.04e-11	2.58e-13	9151177	198815543	26242533	SH3BP5L	SH3 binding domain protein 5 like
205236_x_at	1.04e-11	2.58e-13	9150575	198791296	32668335	SOD3	superoxide dismutase 3, extracellular
241095_at	1.07e-11	2.66e-13	9143578	198509484	0.9464404	LOC102723661	uncharacterized LOC102723661
210398_x_at	1.08e-11	2.68e-13	9141291	198417332	0.9894947	FUT6	fucosyltransferase 6
1552558_a_at	1.09e-11	2.69e-13	-9140155	198371559	-0.9944067	RAI1	retinoic acid induced 1
231777_at	1.09e-11	2.70e-13	-9139881	19836055	-11832461	LY6G5B///CSNK2B	lymphocyte antigen 6 complex, locus G5B///casein kinase 2 beta
223549_s_at	1.09e-11	2.71e-13	9138625	198309923	14298855	ESPN	espin
240665_at	1.10e-11	2.73e-13	-913667	198231166	-19532561
214414_x_at	1.10e-11	2.73e-13	-9136642	198230056	-23607672	HBA2///HBA1	hemoglobin subunit alpha 2///hemoglobin subunit alpha 1
1562873_at	1.13e-11	2.81e-13	-9129783	19795371	-1982698	LOC101928818///PWRN1	uncharacterized LOC101928818///Prader-Willi region non-protein coding RNA 1
238201_at	1.13e-11	2.82e-13	-9128477	197901075	-15262675	LOC105376975	uncharacterized LOC105376975
244284_at	1.14e-11	2.84e-13	912676	197831886	13238753
225360_at	1.15e-11	2.86e-13	-9125103	197765144	-18512596	TRABD	TraB domain containing
205110_s_at	1.15e-11	2.87e-13	-9124906	197757205	-28025683	FGF13	fibroblast growth factor 13
224277_at	1.15e-11	2.87e-13	-9124636	197746313	-19909861	MOP-1	MOP-1
1554638_at	1.17e-11	2.92e-13	-9120325	197572594	-1678539	ZFYVE16	zinc finger FYVE-type containing 16
223395_at	1.18e-11	2.95e-13	-9117731	197468054	-33450371	ABI3BP	ABI family member 3 binding protein
1566538_at	1.18e-11	2.97e-13	9116307	197410702	29936281	MAGI1	membrane associated guanylate kinase, WW and PDZ domain containing 1
230034_x_at	1.20e-11	3.00e-13	-9113916	197314329	-14777464	MRPL41	mitochondrial ribosomal protein L41
1559426_at	1.21e-11	3.03e-13	9111034	197198182	23970036	SMURF1	SMAD specific E3 ubiquitin protein ligase 1
234996_at	1.24e-11	3.11e-13	-9104963	196953488	-3542004	CALCRL	calcitonin receptor like receptor
1569238_a_at	1.24e-11	3.12e-13	-9104257	19692502	-15464295
215201_at	1.25e-11	3.14e-13	-9102378	196849315	-15107127	REPS1	RALBP1 associated Eps domain containing 1
243910_x_at	1.25e-11	3.15e-13	-9101177	196800911	-13573775	CAND1	cullin associated and neddylation dissociated 1
1557758_at	1.26e-11	3.16e-13	-9100723	1967826	-14736901	LOC101928535	uncharacterized LOC101928535
217727_x_at	1.26e-11	3.18e-13	9099387	196728754	13067522	VPS35	VPS35 retromer complex component
1553683_s_at	1.27e-11	3.19e-13	9098364	196687508	14723695	FBXL14	F-box and leucine rich repeat protein 14
207826_s_at	1.27e-11	3.19e-13	-9098133	19667819	-26602734	ID3	inhibitor of DNA binding 3, HLH protein
204573_at	1.29e-11	3.25e-13	-9093768	196502227	-1488964	CROT	carnitine O-octanoyltransferase
231719_at	1.30e-11	3.29e-13	9091192	196398406	22587044	TOR1AIP2	torsin 1A interacting protein 2
202776_at	1.31e-11	3.32e-13	9088294	196281541	19761803	DNTTIP2	deoxynucleotidyltransferase terminal interacting protein 2
209236_at	1.32e-11	3.34e-13	-9087272	196240355	-0.9884548	SLC23A2	solute carrier family 23 member 2
209772_s_at	1.32e-11	3.34e-13	9087052	196231495	36930966	CD24	CD24 molecule
239765_at	1.34e-11	3.39e-13	9083763	196098888	18940196	CPEB3	cytoplasmic polyadenylation element binding protein 3
233406_at	1.34e-11	3.39e-13	-9083708	196096652	-19135855
231197_at	1.35e-11	3.43e-13	-9080491	19596695	-15043767	PPP1R3F	protein phosphatase 1 regulatory subunit 3F
227058_at	1.36e-11	3.46e-13	-9078181	195873827	-26880085	MEDAG	mesenteric estrogen dependent adipogenesis
234245_at	1.36e-11	3.46e-13	-9078178	195873692	-14088073
203764_at	1.39e-11	3.52e-13	9073977	195704318	30077272	DLGAP5	DLG associated protein 5
228728_at	1.39e-11	3.53e-13	-9073566	195687717	-24871722	CPED1	cadherin like and PC-esterase domain containing 1
238734_at	1.42e-11	3.61e-13	-9068033	195464606	-14252243
242772_x_at	1.45e-11	3.70e-13	-9061749	195211194	-14103495
241903_at	1.46e-11	3.73e-13	-905999	195140237	-14040356
239345_at	1.47e-11	3.75e-13	-9058908	195096602	-19151323	SLC19A3	solute carrier family 19 member 3
236404_at	1.49e-11	3.81e-13	-9054703	194927017	-20271492
1552765_x_at	1.49e-11	3.82e-13	905436	194913186	20712866	TMEM67	transmembrane protein 67
238939_at	1.49e-11	3.82e-13	-9054314	194911299	-15356365	ADD1	adducin 1
227486_at	1.49e-11	3.82e-13	-9054191	194906368	-20898327	NT5E	5'-nucleotidase ecto
231039_at	1.50e-11	3.84e-13	-9053071	194861183	-14157206	NAA30	N(alpha)-acetyltransferase 30, NatC catalytic subunit
222881_at	1.50e-11	3.86e-13	-9051641	19480349	-21757631	HPSE	heparanase
232459_at	1.53e-11	3.92e-13	-9047432	194633732	-1923891
204780_s_at	1.55e-11	3.98e-13	-9043969	194494039	-187894	FAS	Fas cell surface death receptor
216928_at	1.55e-11	3.99e-13	-9043587	194478626	-0.9871656	TAL1	TAL bHLH transcription factor 1, erythroid differentiation factor
209348_s_at	1.57e-11	4.03e-13	-9040719	194362932	-31281703	MAF	MAF bZIP transcription factor
228184_at	1.57e-11	4.04e-13	-9040425	194351077	-19304397	DISP1	dispatched RND transporter family member 1
241681_at	1.57e-11	4.05e-13	-9039715	194322419	-14684206
1556336_at	1.59e-11	4.08e-13	9037565	194235678	35791807	LOC101928747///RBMX///SNORD61	uncharacterized LOC101928747///RNA binding motif protein, X-linked///small nucleolar RNA, C/D box 61
202492_at	1.60e-11	4.13e-13	9035074	194135175	11844413	ATG9A	autophagy related 9A
236237_at	1.63e-11	4.20e-13	-9030782	193962013	-18107354
214753_at	1.64e-11	4.23e-13	-9028904	193886233	-16325208	N4BP2L2	NEDD4 binding protein 2 like 2
243933_at	1.65e-11	4.26e-13	-9026975	193808394	-1857201
1559548_at	1.66e-11	4.28e-13	-9025957	19376735	-16048989	ACVR2B	activin A receptor type 2B
231939_s_at	1.66e-11	4.30e-13	-9024992	193728379	-14638668	BDP1	B double prime 1, subunit of RNA polymerase III transcription initiation factor IIIB
225645_at	1.67e-11	4.31e-13	9024205	193696646	33001754	EHF	ETS homologous factor
239804_at	1.68e-11	4.36e-13	-9021552	1935896	-14857595
214660_at	1.72e-11	4.46e-13	-9015767	193356144	-29655191	ITGA1	integrin subunit alpha 1
204848_x_at	1.73e-11	4.48e-13	-9014968	193323896	-24647901	HBG2///HBG1	hemoglobin subunit gamma 2///hemoglobin subunit gamma 1
217234_s_at	1.74e-11	4.52e-13	-9012703	193232499	-25838277	EZR	ezrin
237599_at	1.74e-11	4.52e-13	9012673	193231275	18204496
235561_at	1.75e-11	4.56e-13	-9010633	193148941	-16011754	TXNL1	thioredoxin like 1
237459_at	1.75e-11	4.57e-13	-9010099	193127411	-17155132
1558708_at	1.75e-11	4.57e-13	9009997	193123257	20897848	NRXN1	neurexin 1
1555620_a_at	1.76e-11	4.60e-13	-900854	193064479	-13764659	PTGIR	prostaglandin I2 (prostacyclin) receptor (IP)
240522_at	1.77e-11	4.61e-13	900759	193026129	32353292
228570_at	1.77e-11	4.62e-13	9007179	193009532	22916006	BTBD11	BTB domain containing 11
1557718_at	1.78e-11	4.64e-13	-9005992	192961615	-12371095	PPP2R5C	protein phosphatase 2 regulatory subunit B'gamma
241549_at	1.78e-11	4.65e-13	-9005434	192939098	-15448365
226018_at	1.79e-11	4.67e-13	-9004525	192902415	-21244769	MTURN	maturin, neural progenitor differentiation regulator homolog (Xenopus)
1559097_at	1.82e-11	4.75e-13	-9000274	192730833	-18333542	LINC01550	long intergenic non-protein coding RNA 1550
220037_s_at	1.84e-11	4.81e-13	-8997125	192603721	-21943223	LYVE1	lymphatic vessel endothelial hyaluronan receptor 1
236069_at	1.85e-11	4.85e-13	8995507	192538439	0.9319969
221120_at	1.88e-11	4.92e-13	-8991797	192388657	-16736124
1569881_at	1.88e-11	4.93e-13	-8991484	192376006	-21076708	DRP2	dystrophin related protein 2
217525_at	1.88e-11	4.94e-13	-8990839	192349999	-2411794	OLFML1	olfactomedin like 1
1562673_at	1.90e-11	5.01e-13	-8987537	192216694	-20674956
236191_at	1.92e-11	5.05e-13	-898548	192133623	-33842274
1552592_at	1.94e-11	5.10e-13	-8983028	192034633	-27642888	MMP21	matrix metallopeptidase 21
210455_at	1.94e-11	5.10e-13	-8982798	192025362	-10645034	R3HCC1L	R3H domain and coiled-coil containing 1 like
225918_at	1.96e-11	5.17e-13	-89795	19189222	-12303002	GLG1	golgi glycoprotein 1
1566324_a_at	1.97e-11	5.20e-13	-8978305	191843975	-16027201	MAF	MAF bZIP transcription factor
206235_at	1.99e-11	5.25e-13	-8975809	19174319	-12589891	LIG4	DNA ligase 4
1555303_at	1.99e-11	5.26e-13	-8975507	191731001	-16932939
208301_at	2.02e-11	5.34e-13	8971443	191566882	14645527
238185_at	2.05e-11	5.41e-13	-8968348	191441906	-10581652
209584_x_at	2.10e-11	5.56e-13	-8961513	191165909	-17179177	APOBEC3C	apolipoprotein B mRNA editing enzyme catalytic subunit 3C
241257_at	2.10e-11	5.57e-13	8961442	191163014	21166662
121_at	2.11e-11	5.60e-13	896008	191108015	22673437	PAX8	paired box 8
1556907_at	2.11e-11	5.60e-13	8960035	191106205	22986963	ZNF474	zinc finger protein 474
238113_at	2.13e-11	5.64e-13	-895821	191032491	-19122126	SMIM2-AS1	SMIM2 antisense RNA 1
235299_at	2.13e-11	5.65e-13	-895754	191005463	-25965367	SLC41A2	solute carrier family 41 member 2
237768_x_at	2.18e-11	5.78e-13	-895216	190788165	-1673239
228480_at	2.22e-11	5.90e-13	-894719	190587434	-16396686	VAPA	VAMP associated protein A
233342_at	2.22e-11	5.91e-13	-8946646	190565465	-19600333	LOC100134040	uncharacterized LOC100134040
201563_at	2.23e-11	5.93e-13	8945694	190526986	20100663	SORD	sorbitol dehydrogenase
204552_at	2.24e-11	5.97e-13	-8944323	190471603	-13196439	INPP4A	inositol polyphosphate-4-phosphatase type I A
1565886_at	2.29e-11	6.11e-13	-8938659	190242831	-16721555
1555904_at	2.29e-11	6.11e-13	-8938407	190232636	-11890234	FRY	FRY microtubule binding protein
219059_s_at	2.32e-11	6.20e-13	-893505	190097029	-19277323	LYVE1	lymphatic vessel endothelial hyaluronan receptor 1
209993_at	2.36e-11	6.31e-13	-8930532	189914529	-21032719	ABCB1	ATP binding cassette subfamily B member 1
233030_at	2.38e-11	6.36e-13	8928794	189844302	28890035	PNPLA3	patatin like phospholipase domain containing 3
1567022_at	2.38e-11	6.37e-13	-8928069	18981502	-19184332	OR5AK4P	olfactory receptor family 5 subfamily AK member 4 pseudogene
1568734_a_at	2.43e-11	6.50e-13	8923202	189618367	17466142	HS1BP3	HCLS1 binding protein 3
207451_at	2.44e-11	6.54e-13	-8921648	189555592	-14622751	NKX2-8	NK2 homeobox 8
223119_s_at	2.46e-11	6.61e-13	-8919297	189460601	-15562122	USP47	ubiquitin specific peptidase 47
240174_at	2.58e-11	6.91e-13	-8908168	189010897	-16106356
215687_x_at	2.61e-11	6.99e-13	890528	188894163	36113108	PLCB1	phospholipase C beta 1
1569990_at	2.62e-11	7.03e-13	-890419	188850125	-12928491	NUDT3	nudix hydrolase 3
207091_at	2.62e-11	7.03e-13	-8904039	188844011	-13328624	P2RX7	purinergic receptor P2X 7
243316_x_at	2.65e-11	7.13e-13	-8900456	188699229	-21793069	VPS26A	VPS26, retromer complex component A
218755_at	2.66e-11	7.15e-13	8899829	188673874	25602266	KIF20A	kinesin family member 20A
229393_at	2.68e-11	7.21e-13	-8897843	188593615	-12835945	L3MBTL3	l(3)mbt-like 3 (Drosophila)
1557804_at	2.68e-11	7.22e-13	-8897395	188575502	-13203897
210195_s_at	2.70e-11	7.27e-13	-8895703	188507115	-18013139	PSG1	pregnancy specific beta-1-glycoprotein 1
226118_at	2.83e-11	7.63e-13	8883818	188026719	21164617	CENPO	centromere protein O
1566080_at	2.89e-11	7.80e-13	-8878539	187813344	-0.9669522	LOC102723697	uncharacterized LOC102723697
238712_at	2.90e-11	7.84e-13	-887732	187764056	-18754697
240181_at	2.96e-11	8.00e-13	-8872274	187560047	-12810673	ZSCAN12	zinc finger and SCAN domain containing 12
239842_x_at	2.96e-11	8.01e-13	-8871928	187546046	-12811352
1559249_at	2.96e-11	8.02e-13	-8871742	187538542	-18936872	ATXN1	ataxin 1
212224_at	2.97e-11	8.05e-13	-8870747	187498317	-29272267	ALDH1A1	aldehyde dehydrogenase 1 family member A1
234287_at	3.02e-11	8.19e-13	8866571	187329464	16338161
210375_at	3.03e-11	8.21e-13	-8865789	187297875	-35877389	PTGER3	prostaglandin E receptor 3
229461_x_at	3.03e-11	8.22e-13	-8865666	187292905	-30120108	NEGR1	neuronal growth regulator 1
240085_at	3.03e-11	8.24e-13	-8865088	187269503	-11702444
1558000_at	3.03e-11	8.24e-13	-8864984	18726531	-10489013	ARID5B	AT-rich interaction domain 5B
1555118_at	3.10e-11	8.44e-13	-885913	187028635	-29745389	ENTPD3	ectonucleoside triphosphate diphosphohydrolase 3
218038_at	3.12e-11	8.48e-13	8857881	18697813	20408146	ATP5SL	ATP5S like
223381_at	3.17e-11	8.65e-13	885308	186783983	16468729	NUF2	NUF2, NDC80 kinetochore complex component
218918_at	3.18e-11	8.66e-13	-8852835	186774087	-20340885	MAN1C1	mannosidase alpha class 1C member 1
220863_at	3.18e-11	8.69e-13	8851992	186739967	23182782	MIP	major intrinsic protein of lens fiber
215619_at	3.19e-11	8.70e-13	-8851658	186726498	-20500312
203304_at	3.19e-11	8.71e-13	-8851474	18671906	-23550641	BAMBI	BMP and activin membrane bound inhibitor
228034_x_at	3.19e-11	8.71e-13	-8851438	186717583	-16055312	ALKBH5	alkB homolog 5, RNA demethylase
217016_x_at	3.21e-11	8.77e-13	8849685	186646688	31564733	TMEM212	transmembrane protein 212
1565661_x_at	3.21e-11	8.80e-13	8848916	186615587	3863957	FUT6	fucosyltransferase 6
244646_at	3.23e-11	8.85e-13	-8847456	18655655	-10878143
211965_at	3.29e-11	9.03e-13	-884254	186357747	-10634168	ZFP36L1	ZFP36 ring finger protein like 1
241203_at	3.31e-11	9.09e-13	-8840901	186291444	-14741846
230462_at	3.32e-11	9.11e-13	-8840355	186269386	-12913985	NUMB	NUMB, endocytic adaptor protein
222221_x_at	3.35e-11	9.19e-13	-8838145	186179999	-20971997	EHD1	EH domain containing 1
244473_at	3.35e-11	9.21e-13	-8837659	186160329	-12462333
244600_at	3.35e-11	9.21e-13	8837606	186158206	15986825	LOC100996583	uncharacterized LOC100996583
235288_at	3.41e-11	9.40e-13	-8832808	185964148	-19220683
1563241_at	3.44e-11	9.47e-13	-8830933	18588829	-19562018	LOC101927018	uncharacterized LOC101927018
243318_at	3.49e-11	9.63e-13	-8826828	185722258	-14267949	DCAF8	DDB1 and CUL4 associated factor 8
205979_at	3.50e-11	9.65e-13	8826348	185702842	46035392	SCGB2A1	secretoglobin family 2A member 1
217220_at	3.51e-11	9.69e-13	-8825173	185655305	-18584194	LOC100287387	uncharacterized LOC100287387
238555_at	3.55e-11	9.81e-13	-8822304	185539247	-17337244
1554554_at	3.55e-11	9.81e-13	8822086	185530451	15333331	CCDC57	coiled-coil domain containing 57
229887_at	3.55e-11	9.83e-13	8821784	185518224	13217507	ALS2CL	ALS2 C-terminal like
235264_at	3.57e-11	9.88e-13	-8820571	185469141	-2458863	HCFC2	host cell factor C2
244264_at	3.57e-11	9.88e-13	882054	185467884	15732262	KLRG2	killer cell lectin like receptor G2
229398_at	3.58e-11	9.91e-13	-8819613	185430403	-21604924	RAB18	RAB18, member RAS oncogene family
1556653_at	3.58e-11	9.93e-13	-8819141	185411323	-15922684	ANKAR	ankyrin and armadillo repeat containing
235028_at	3.60e-11	9.98e-13	-8818105	185369412	-19176253
219957_at	3.65e-11	1.01e-12	-8814116	185208013	-1766354	RUFY2	RUN and FYVE domain containing 2
1564690_at	3.67e-11	1.02e-12	-8812604	185146865	-27263906
1557665_at	3.70e-11	1.03e-12	8810661	185068241	23490271
1566040_at	3.70e-11	1.03e-12	-8810277	185052713	-24871135
216775_at	3.79e-11	1.05e-12	-8804625	184824064	-18303095	USP53	ubiquitin specific peptidase 53
1558489_at	3.81e-11	1.06e-12	-8803105	184762565	-22726379
1565566_a_at	3.81e-11	1.06e-12	-8802878	184753365	-14589126
240429_at	3.83e-11	1.07e-12	-8801203	184685584	-20235716	ZNF546	zinc finger protein 546
206645_s_at	3.83e-11	1.07e-12	-8801045	184679192	-14504406	NR0B1	nuclear receptor subfamily 0 group B member 1
237337_at	3.88e-11	1.08e-12	-879789	184551538	-10842276
205121_at	3.89e-11	1.09e-12	-8797083	184518898	-12432086	SGCB	sarcoglycan beta
228068_at	3.89e-11	1.09e-12	8796952	184513589	20157414	GOLGA7B	golgin A7 family member B
214040_s_at	3.89e-11	1.09e-12	8796936	184512936	27835095	GSN	gelsolin
215336_at	3.89e-11	1.09e-12	-8796708	184503722	-1324477	AKAP11	A-kinase anchoring protein 11
227395_at	3.89e-11	1.09e-12	-8796302	184487278	-19185061	TBCEL	tubulin folding cofactor E like
222243_s_at	3.91e-11	1.10e-12	-8794881	184429799	-13051769	TOB2	transducer of ERBB2, 2
1552938_at	3.96e-11	1.11e-12	-8791717	184301774	-14311212	ZIC5	Zic family member 5
222358_x_at	4.09e-11	1.15e-12	-8783661	18397575	-17920799
1561966_at	4.11e-11	1.15e-12	-8782142	183914294	-12045533	LOC101927647	uncharacterized LOC101927647
203556_at	4.18e-11	1.17e-12	8777924	183743596	20749858	ZHX2	zinc fingers and homeoboxes 2
231945_at	4.18e-11	1.18e-12	8777718	183735231	21512588	FILIP1	filamin A interacting protein 1
206219_s_at	4.19e-11	1.18e-12	-8777105	183710435	-1447868	VAV1	vav guanine nucleotide exchange factor 1
229773_at	4.24e-11	1.19e-12	-877396	183583131	-17054054	SNAP23	synaptosome associated protein 23
209642_at	4.25e-11	1.20e-12	877287	183539026	25543537	BUB1	BUB1 mitotic checkpoint serine/threonine kinase
223764_x_at	4.25e-11	1.20e-12	-8772742	183533855	-153038	NIPSNAP3B	nipsnap homolog 3B
1564424_at	4.26e-11	1.20e-12	-8772276	183514989	-10039452
1569341_at	4.26e-11	1.20e-12	-8772226	183512962	-14903985
1568849_at	4.30e-11	1.21e-12	-8769731	183411987	-12353431	LINC00165	long intergenic non-protein coding RNA 165
230072_at	4.35e-11	1.23e-12	-8766419	183277917	-16593839	TBC1D15	TBC1 domain family member 15
232098_at	4.40e-11	1.24e-12	-8763815	18317254	-2355329	DST	dystonin
1569608_x_at	4.45e-11	1.26e-12	-8760909	18305488	-17774239	LOC105379426	ankyrin repeat domain-containing protein 20A2
244208_at	4.48e-11	1.27e-12	-8759124	182982633	-10235881
241692_at	4.51e-11	1.28e-12	-8757375	182911833	-16061549
234334_s_at	4.54e-11	1.29e-12	8755258	182826142	2199055	LAMB4	laminin subunit beta 4
234346_x_at	4.56e-11	1.29e-12	-8754356	182789622	-15855671
239163_at	4.61e-11	1.31e-12	-8751346	182667793	-11110653	UBE2B	ubiquitin conjugating enzyme E2 B
242277_at	4.68e-11	1.33e-12	-8747662	182518637	-2412822
239938_x_at	4.75e-11	1.35e-12	-8743729	1823594	-30206568
1552719_at	4.75e-11	1.35e-12	-8743701	182358286	-0.9350238	CASC4	cancer susceptibility candidate 4
223635_s_at	4.82e-11	1.37e-12	8739962	182206903	24165616	SSBP3	single stranded DNA binding protein 3
1554948_at	4.83e-11	1.38e-12	-8739272	182178983	-14344918
207510_at	4.87e-11	1.39e-12	-8737044	182088756	-13265199	BDKRB1	bradykinin receptor B1
221845_s_at	4.99e-11	1.42e-12	8730711	181832347	37791623	CLPB	ClpB homolog, mitochondrial AAA ATPase chaperonin
228081_at	5.04e-11	1.44e-12	-8728339	181736279	-15044151	CCNG2	cyclin G2
1562271_x_at	5.08e-11	1.45e-12	-8726157	181647956	-11406473	ARHGEF7	Rho guanine nucleotide exchange factor 7
1559760_at	5.11e-11	1.46e-12	-8724687	1815884	-15776577	LOC401220	uncharacterized LOC401220
210353_s_at	5.11e-11	1.46e-12	-8724365	181575374	-10484518	SLC6A2	solute carrier family 6 member 2
240314_at	5.18e-11	1.48e-12	-8720866	181433695	-18395529
227289_at	5.18e-11	1.48e-12	-8720828	181432158	-21345845	PCDH17	protocadherin 17
225817_at	5.22e-11	1.50e-12	-8718809	181350388	-22808268	LOC101930349///LOC101930344///CGNL1	uncharacterized LOC101930349///uncharacterized LOC101930344///cingulin like 1
242215_at	5.27e-11	1.51e-12	-8715957	181234909	-15461459	LOC102725345	uncharacterized LOC102725345
241003_at	5.32e-11	1.53e-12	-8713475	181134357	-12215376
1563007_at	5.34e-11	1.53e-12	-8712555	181097116	-17490449	LOC101929241	uncharacterized LOC101929241
1554803_s_at	5.37e-11	1.54e-12	-8710833	181027399	-12182473	TRIM72	tripartite motif containing 72
208142_at	5.37e-11	1.55e-12	-8710791	181025685	-17542992	EDDM3A	epididymal protein 3A
231422_x_at	5.37e-11	1.55e-12	-871048	181013082	-0.8565795	TYSND1	trypsin domain containing 1
215293_s_at	5.37e-11	1.55e-12	8710401	181009888	13872425	PGAP2	post-GPI attachment to proteins 2
217153_at	5.40e-11	1.56e-12	-8709102	180957282	-13494649	ARHGAP1	Rho GTPase activating protein 1
244447_at	5.44e-11	1.57e-12	-8707123	18087714	-18906272
241595_at	5.44e-11	1.57e-12	-8707008	18087247	-12243383
219093_at	5.49e-11	1.58e-12	-8704614	180775516	-275729	PID1	phosphotyrosine interaction domain containing 1
242741_x_at	5.51e-11	1.59e-12	-8703404	180726518	-12813291
1558410_s_at	5.51e-11	1.59e-12	-8703379	180725495	-14942798
230089_s_at	5.55e-11	1.61e-12	-8701451	180647401	-11256482	TMEM259	transmembrane protein 259
1555564_a_at	5.56e-11	1.61e-12	-8700802	180621118	-24308269	CFI	complement factor I
203623_at	5.56e-11	1.61e-12	8700536	180610348	19146942	PLXNA3	plexin A3
206962_x_at	5.64e-11	1.63e-12	8696922	180463961	37525561
201510_at	5.75e-11	1.67e-12	8691933	180261865	23026447	ELF3	E74 like ETS transcription factor 3
207131_x_at	5.86e-11	1.70e-12	8687423	180079201	31958323	GGT2///GGTLC1///GGTLC2///GGT1	gamma-glutamyltransferase 2///gamma-glutamyltransferase light chain 1///gamma-glutamyltransferase light chain 2///gamma-glutamyltransferase 1
235803_at	5.90e-11	1.71e-12	-8685617	180006026	-27866686
243471_at	5.96e-11	1.73e-12	-8682767	179890588	-0.861555
207382_at	5.98e-11	1.74e-12	8681705	179847541	19577378	TP63	tumor protein p63
209168_at	6.02e-11	1.75e-12	8680276	179789684	22766996	GPM6B	glycoprotein M6B
213942_at	6.08e-11	1.77e-12	-867764	179682871	-10306031	MEGF6	multiple EGF like domains 6
231192_at	6.18e-11	1.80e-12	867337	179509887	45286855	LPAR3	lysophosphatidic acid receptor 3
202142_at	6.22e-11	1.81e-12	-8671561	179436609	-13147996	COPS8	COP9 signalosome subunit 8
210230_at	6.26e-11	1.82e-12	-8670051	179375433	-16356373
218933_at	6.26e-11	1.83e-12	866992	17937013	15423909	SPATA5L1	spermatogenesis associated 5 like 1
238886_at	6.32e-11	1.84e-12	-8667374	179266972	-15664359	TMED10	transmembrane p24 trafficking protein 10
1565863_at	6.36e-11	1.86e-12	-8665613	179195632	-15368436
1555792_a_at	6.36e-11	1.86e-12	8665291	179182569	13148935	CCDC116	coiled-coil domain containing 116
236432_at	6.36e-11	1.86e-12	-8665165	179177459	-16594246
244469_at	6.42e-11	1.88e-12	-8662692	179077253	-10672626
242650_at	6.49e-11	1.90e-12	-8660064	178970775	-14161333
1558444_at	6.49e-11	1.90e-12	866002	178969012	15261334
227576_at	6.49e-11	1.90e-12	-8659821	178960949	-17490881
220088_at	6.51e-11	1.91e-12	-8658699	178915462	-29823173	C5AR1	complement component 5a receptor 1
203154_s_at	6.51e-11	1.91e-12	865856	178909844	27833884	PAK4	p21 (RAC1) activated kinase 4
1560087_a_at	6.55e-11	1.92e-12	-8657024	178847602	-2248797
236548_at	6.59e-11	1.94e-12	-8655209	178774064	-27986196	GIPC2	GIPC PDZ domain containing family member 2
1566884_at	6.62e-11	1.95e-12	8653953	178723174	2057878
221407_at	6.63e-11	1.95e-12	8653626	17870993	15028395	GJD2	gap junction protein delta 2
218370_s_at	6.68e-11	1.97e-12	-8651367	178618393	-13735726	S100PBP	S100P binding protein
1565743_at	6.70e-11	1.98e-12	-8650604	178587445	-16388433	N4BP2L2	NEDD4 binding protein 2 like 2
226875_at	6.72e-11	1.98e-12	-864968	178550035	-27617707	DOCK11	dedicator of cytokinesis 11
231227_at	6.73e-11	1.99e-12	-8649344	178536405	-28681582
230890_at	6.73e-11	1.99e-12	-8649127	178527603	-10122084	KIAA1328	KIAA1328
215499_at	6.76e-11	2.00e-12	-864795	178479909	-14362101	LOC100996792///MAP2K3	dual specificity mitogen-activated protein kinase kinase 3///mitogen-activated protein kinase kinase 3
213445_at	6.77e-11	2.00e-12	-8647209	178449867	-2073969	ZC3H3	zinc finger CCCH-type containing 3
225687_at	6.81e-11	2.02e-12	8645662	178387191	28209903	FAM83D	family with sequence similarity 83 member D
232980_at	6.84e-11	2.03e-12	-8644366	178334693	-21370911	LMBRD1	LMBR1 domain containing 1
242191_at	6.89e-11	2.04e-12	-8642567	178261783	-14206462
1562308_at	6.91e-11	2.05e-12	-8641593	178222293	-0.9946388	LINC01579	long intergenic non-protein coding RNA 1579
205813_s_at	6.95e-11	2.06e-12	864026	178168262	24741767	MAT1A	methionine adenosyltransferase 1A
202617_s_at	6.98e-11	2.07e-12	-8638994	178116972	-13760099	MECP2	methyl-CpG binding protein 2
236545_at	6.99e-11	2.08e-12	-8638438	178094431	-1341385
208641_s_at	7.02e-11	2.09e-12	8637259	178046662	17035945	RAC1	ras-related C3 botulinum toxin substrate 1 (rho family, small GTP binding protein Rac1)
213371_at	7.02e-11	2.09e-12	-8637077	178039295	-21043615	LDB3	LIM domain binding 3
232805_at	7.04e-11	2.10e-12	-8636107	177999969	-19285402
1558409_at	7.06e-11	2.10e-12	-8635581	17797867	-1677526
1553163_at	7.07e-11	2.11e-12	8634722	177943826	22003894	ADPRHL1	ADP-ribosylhydrolase like 1
238864_at	7.07e-11	2.11e-12	8634681	177942165	22631861	VWA3A	von Willebrand factor A domain containing 3A
230333_at	7.16e-11	2.13e-12	-8631548	177815211	-23970318
232210_at	7.26e-11	2.17e-12	-862789	177666942	-13816657
1562789_at	7.32e-11	2.19e-12	-8625786	177581667	-11021394	ZNF229	zinc finger protein 229
239453_at	7.34e-11	2.19e-12	-8624993	177549508	-14808996
208537_at	7.38e-11	2.21e-12	-8623613	177493587	-11533729	S1PR2	sphingosine-1-phosphate receptor 2
230976_at	7.42e-11	2.22e-12	8622072	17743115	22505766	AK8	adenylate kinase 8
33579_i_at	7.45e-11	2.23e-12	8620858	177381941	0.7010978	GALR3	galanin receptor 3
1560867_a_at	7.49e-11	2.24e-12	-8619532	177328173	-11454522
242480_at	7.59e-11	2.28e-12	-8615942	177182664	-15763979
231471_at	7.60e-11	2.28e-12	-8615587	177168283	-17915398
206834_at	7.62e-11	2.29e-12	-8614882	17713971	-29478604	HBD	hemoglobin subunit delta
221963_x_at	7.68e-11	2.31e-12	-8612783	177054603	-12888652	ZNF587B	zinc finger protein 587B
208933_s_at	7.74e-11	2.32e-12	-8610763	176972729	-25670543	LGALS8	galectin 8
220219_s_at	7.79e-11	2.34e-12	-8609021	176902102	-17097805	LRRC37A2///LRRC37A3///LRRC37A4P///LRRC37A	leucine rich repeat containing 37 member A2///leucine rich repeat containing 37 member A3///leucine rich repeat containing 37 member A4, pseudogene///leucine rich repeat containing 37A
33814_at	7.95e-11	2.39e-12	8603916	176695184	12811779	PAK4	p21 (RAC1) activated kinase 4
1560213_at	8.00e-11	2.41e-12	-8602086	176620969	-10448882	HCP5B	HLA complex P5B (non-protein coding)
232905_at	8.12e-11	2.45e-12	-8598341	176469161	-27421217	GTF2H5	general transcription factor IIH subunit 5
202158_s_at	8.25e-11	2.49e-12	-8594325	176306347	-20265593	CELF2	CUGBP, Elav-like family member 2
242602_x_at	8.25e-11	2.49e-12	8594109	17629757	1553345	ZNF254	zinc finger protein 254
222007_s_at	8.25e-11	2.49e-12	-8593983	176292467	-13214941	FKBP8	FK506 binding protein 8
1559125_at	8.56e-11	2.58e-12	-8584802	17592025	-13887692
239159_at	8.56e-11	2.59e-12	858455	175910045	0.8255442	GOSR2	golgi SNAP receptor complex member 2
204822_at	8.57e-11	2.59e-12	858429	17589947	28357612	TTK	TTK protein kinase
1563511_at	8.57e-11	2.59e-12	8584179	175895004	2592841	DKFZp451B082	uncharacterized LOC401282
1560721_at	8.62e-11	2.61e-12	-8582493	175826638	-23981354
208621_s_at	8.63e-11	2.61e-12	-858194	175804213	-19027838	EZR	ezrin
235226_at	8.75e-11	2.65e-12	-8578503	175664858	-14266378	CDK19	cyclin dependent kinase 19
239598_s_at	8.75e-11	2.65e-12	-8578341	175658263	-14189152	LPCAT2	lysophosphatidylcholine acyltransferase 2
229160_at	8.77e-11	2.66e-12	-8577688	175631786	-37189096	MUM1L1	MUM1 like 1
213238_at	8.77e-11	2.66e-12	-8577381	17561936	-21956486	ATP10D	ATPase phospholipid transporting 10D (putative)
240404_at	8.85e-11	2.69e-12	-8575105	175527075	-12644034
215139_at	8.99e-11	2.73e-12	-8571057	175362928	-10277818	ARHGEF10	Rho guanine nucleotide exchange factor 10
201087_at	9.09e-11	2.76e-12	8568407	175255462	13258394	PXN	paxillin
207267_s_at	9.09e-11	2.77e-12	-8568228	175248197	-19495191	RIPPLY3	ripply transcriptional repressor 3
215385_at	9.23e-11	2.81e-12	-856419	175084467	-1843058
1555871_at	9.23e-11	2.81e-12	-8564035	175078178	-0.957874	TTC28-AS1	TTC28 antisense RNA 1
1560823_at	9.27e-11	2.83e-12	8562794	175027849	19965525	LOC340017	uncharacterized LOC340017
1562313_at	9.37e-11	2.86e-12	856022	174923483	1642484	BCORP1	BCL6 corepressor pseudogene 1
223075_s_at	9.44e-11	2.88e-12	8558297	174845466	28170227	AIF1L	allograft inflammatory factor 1 like
227501_at	9.50e-11	2.90e-12	-8556571	174775479	-10841681
207679_at	9.51e-11	2.91e-12	-8556116	174757046	-1377844	PAX3	paired box 3
1553045_at	9.51e-11	2.91e-12	-855601	174752738	-15077967	WNT9A	Wnt family member 9A
208120_x_at	9.65e-11	2.95e-12	8552241	174599887	22611599	FKSG49	FKSG49
1552477_a_at	9.65e-11	2.95e-12	8552077	174593243	24649866	IRF6	interferon regulatory factor 6
1569962_at	9.70e-11	2.97e-12	-8550574	174532279	-13259112
238667_at	9.73e-11	2.98e-12	8549749	174498831	3603709
237516_at	9.73e-11	2.99e-12	-8549469	174487438	-11252158
207078_at	9.73e-11	2.99e-12	-8549428	174485811	-19596382	MED6	mediator complex subunit 6
236057_at	9.83e-11	3.02e-12	-8546721	17437599	-1248212	KCTD1	potassium channel tetramerization domain containing 1
205255_x_at	9.84e-11	3.02e-12	8546484	174366385	1751585	TCF7	transcription factor 7 (T-cell specific, HMG-box)
204033_at	9.96e-11	3.06e-12	8543179	174232339	22153919	TRIP13	thyroid hormone receptor interactor 13
244727_at	9.97e-11	3.07e-12	-8542851	174219031	-13259618	LOC101927338///KCNQ1OT1	uncharacterized LOC101927338///KCNQ1 opposite strand/antisense transcript 1 (non-protein coding)
244464_at	9.97e-11	3.07e-12	8542745	174214747	29728716
214725_at	9.97e-11	3.07e-12	-854268	174212097	-34916639	SBSPON	somatomedin B and thrombospondin type 1 domain containing
232633_at	1.00e-10	3.08e-12	-8541458	174162537	-13232864	XRCC5	X-ray repair cross complementing 5
235570_at	1.01e-10	3.13e-12	-8538031	174023561	-20920635	RBMS3	RNA binding motif single stranded interacting protein 3
235653_s_at	1.01e-10	3.13e-12	-8537718	174010837	-13485144	THAP6	THAP domain containing 6
208906_at	1.01e-10	3.13e-12	8537634	174007437	16827134	HNRNPUL2-BSCL2///BSCL2	HNRNPUL2-BSCL2 readthrough (NMD candidate)///BSCL2, seipin lipid droplet biogenesis associated
1559645_at	1.01e-10	3.13e-12	-8537625	174007071	-25885836	LINC00184	long intergenic non-protein coding RNA 184
1564654_at	1.03e-10	3.17e-12	-8534818	173893213	-12710445
218962_s_at	1.03e-10	3.19e-12	-8533231	173828871	-14541285	TMEM168	transmembrane protein 168
227165_at	1.03e-10	3.19e-12	8533097	173823413	13778883	SKA3	spindle and kinetochore associated complex subunit 3
1564315_at	1.03e-10	3.20e-12	-8532568	173801959	-20952139	C8orf49	chromosome 8 open reading frame 49
33646_g_at	1.04e-10	3.21e-12	-853188	173774045	-16852689	GM2A	GM2 ganglioside activator
234621_at	1.04e-10	3.23e-12	-8530384	173713391	-21660297
44617_at	1.04e-10	3.24e-12	8529646	173683457	11372068	OGFOD2	2-oxoglutarate and iron dependent oxygenase domain containing 2
235127_at	1.04e-10	3.24e-12	8529522	173678414	25019593	PMP2	peripheral myelin protein 2
209172_s_at	1.05e-10	3.25e-12	852854	173638561	29317015	CENPF	centromere protein F
232244_at	1.08e-10	3.36e-12	8520392	173308049	29966152	KIAA1161	KIAA1161
1555661_at	1.08e-10	3.36e-12	-8520276	173303361	-10888806	OR8D1	olfactory receptor family 8 subfamily D member 1
1565628_at	1.08e-10	3.37e-12	851983	173285259	15338874	LRRK1	leucine rich repeat kinase 1
219020_at	1.08e-10	3.37e-12	8519783	173283339	17689554	HS1BP3	HCLS1 binding protein 3
1563469_at	1.08e-10	3.38e-12	-851923	173260925	-13981971
209890_at	1.13e-10	3.51e-12	-8510058	172888833	-14640288	TSPAN5	tetraspanin 5
1557292_a_at	1.13e-10	3.54e-12	-8508024	172806336	-15531119	MCOLN3	mucolipin 3
201333_s_at	1.14e-10	3.57e-12	8505912	172720615	26762186	ARHGEF12	Rho guanine nucleotide exchange factor 12
1553247_a_at	1.14e-10	3.57e-12	-8505606	172708239	-25337238	ZNF709	zinc finger protein 709
206900_x_at	1.16e-10	3.63e-12	8501633	172547041	25396567	ZNF253	zinc finger protein 253
244726_at	1.17e-10	3.66e-12	-8499563	172463067	-16107982
221933_at	1.17e-10	3.66e-12	-849931	172452777	-20123171	NLGN4X	neuroligin 4, X-linked
243792_x_at	1.18e-10	3.70e-12	-8497179	172366323	-33714943	PTPN13	protein tyrosine phosphatase, non-receptor type 13
240970_x_at	1.19e-10	3.71e-12	-8496205	172326794	-12043356	LOC102723684	uncharacterized LOC102723684
203826_s_at	1.19e-10	3.72e-12	8495597	172302158	13140067	PITPNM1	phosphatidylinositol transfer protein membrane associated 1
201361_at	1.21e-10	3.78e-12	-8491756	172146296	-16154675	TMEM109	transmembrane protein 109
1555308_at	1.21e-10	3.78e-12	8491575	172138971	28774322	CARD14	caspase recruitment domain family member 14
241905_at	1.21e-10	3.79e-12	-8490812	172108006	-13617691	PIK3C2A	phosphatidylinositol-4-phosphate 3-kinase catalytic subunit type 2 alpha
213609_s_at	1.21e-10	3.81e-12	-8489486	172054193	-15147553	SEZ6L	seizure related 6 homolog like
1554542_at	1.22e-10	3.84e-12	-848819	172001596	-16502436	SLC25A48	solute carrier family 25 member 48
242001_at	1.23e-10	3.87e-12	-8485976	171911792	-15862199
213596_at	1.23e-10	3.87e-12	-8485695	171900364	-13933111	CASP4	caspase 4
1553069_at	1.23e-10	3.88e-12	8485396	171888253	23953983
241400_at	1.25e-10	3.92e-12	-8482563	171773276	-12262145
242134_at	1.27e-10	4.01e-12	-8477277	171558804	-12979138
1553139_s_at	1.28e-10	4.04e-12	-8475243	17147625	-18357197	PLXNA3	plexin A3
228462_at	1.29e-10	4.08e-12	-8473307	171397711	-12387858	IRX2	iroquois homeobox 2
242085_at	1.29e-10	4.09e-12	-8472688	171372592	-12286307
236118_at	1.30e-10	4.10e-12	-8472049	171346654	-18142082	GATA6-AS1	GATA6 antisense RNA 1 (head to head)
218542_at	1.30e-10	4.12e-12	8470715	171292534	29777865	CEP55	centrosomal protein 55
239469_at	1.34e-10	4.22e-12	-846461	171044774	-12805496
233420_at	1.34e-10	4.23e-12	-8464348	171034156	-15212257
237287_at	1.34e-10	4.24e-12	8463894	171015693	12534357
231552_at	1.34e-10	4.25e-12	-8462867	170974044	-1044131
218662_s_at	1.35e-10	4.28e-12	8461126	170903399	24510763	NCAPG	non-SMC condensin I complex subunit G
228854_at	1.35e-10	4.29e-12	-8460941	170895873	-22436233
223753_s_at	1.35e-10	4.29e-12	-8460693	170885793	-25213451	CFC1B///CFC1	cripto, FRL-1, cryptic family 1B///cripto, FRL-1, cryptic family 1
223300_s_at	1.36e-10	4.30e-12	-8460035	170859118	-14962794	CCDC82	coiled-coil domain containing 82
243546_at	1.36e-10	4.31e-12	-8459918	170854368	-10882436
235737_at	1.36e-10	4.33e-12	-8458772	170807839	-17154402	TSLP	thymic stromal lymphopoietin
213647_at	1.37e-10	4.34e-12	8457706	170764597	18273891	DNA2	DNA replication helicase/nuclease 2
228598_at	1.37e-10	4.37e-12	-8456037	17069687	-45025775	DPP10	dipeptidyl peptidase like 10
206340_at	1.38e-10	4.39e-12	-8455196	170662713	-0.904643	NR1H4	nuclear receptor subfamily 1 group H member 4
229787_s_at	1.38e-10	4.41e-12	-8453966	170612816	-20504723	OGT	O-linked N-acetylglucosamine (GlcNAc) transferase
222596_s_at	1.39e-10	4.42e-12	-8453528	170595022	-0.9005577	LGR4	leucine rich repeat containing G protein-coupled receptor 4
217177_s_at	1.39e-10	4.43e-12	8452775	170564467	21975024	PTPRB	protein tyrosine phosphatase, receptor type B
232865_at	1.39e-10	4.45e-12	-8451709	170521211	-14392877	AFF4	AF4/FMR2 family member 4
219498_s_at	1.41e-10	4.49e-12	8449648	17043756	16471648	BCL11A	B-cell CLL/lymphoma 11A
219215_s_at	1.41e-10	4.52e-12	8447918	170367332	18591187	SLC39A4	solute carrier family 39 member 4
208772_at	1.41e-10	4.52e-12	-8447877	170365657	-1724309	ANKHD1-EIF4EBP3///ANKHD1	ANKHD1-EIF4EBP3 readthrough///ankyrin repeat and KH domain containing 1
209646_x_at	1.42e-10	4.54e-12	-8446905	170326214	-0.8606329	ALDH1B1	aldehyde dehydrogenase 1 family member B1
205158_at	1.42e-10	4.55e-12	-8446551	170311879	-23550401	RNASE4	ribonuclease A family member 4
243558_at	1.44e-10	4.61e-12	-8443324	170180905	-19053097
1556821_x_at	1.44e-10	4.61e-12	-8443138	17017332	-15527682	DLEU2	deleted in lymphocytic leukemia 2 (non-protein coding)
1558897_at	1.44e-10	4.62e-12	8442851	170161676	12990913	PLK5	polo like kinase 5
219981_x_at	1.44e-10	4.63e-12	-8442332	170140605	-17174095	ZNF587	zinc finger protein 587
1561909_at	1.47e-10	4.70e-12	8438239	169974505	13593253
1558484_s_at	1.49e-10	4.80e-12	-8433393	169777795	-10947318	LRRC27	leucine rich repeat containing 27
233164_x_at	1.50e-10	4.82e-12	-84325	16974156	-0.8648381	RHBDD1	rhomboid domain containing 1
219738_s_at	1.52e-10	4.88e-12	-8429317	169612351	-27829458	PCDH9	protocadherin 9
214340_at	1.52e-10	4.89e-12	8428843	169593121	14086473	ALOX12P2	arachidonate 12-lipoxygenase pseudogene 2
228891_at	1.53e-10	4.93e-12	-8426714	169506691	-18738538	SEMA4D	semaphorin 4D
212924_s_at	1.54e-10	4.95e-12	-8425565	169460037	-13355022	LSM4	LSM4 homolog, U6 small nuclear RNA and mRNA degradation associated
221990_at	1.54e-10	4.96e-12	8425359	169451693	14580254	PAX8	paired box 8
237785_at	1.54e-10	4.96e-12	-8425121	169442046	-13305117	ASB14	ankyrin repeat and SOCS box containing 14
240114_s_at	1.57e-10	5.06e-12	8420334	169247718	20808853	TMEM174	transmembrane protein 174
206167_s_at	1.57e-10	5.07e-12	-8420182	169241533	-29897462	ARHGAP6	Rho GTPase activating protein 6
216677_at	1.58e-10	5.10e-12	8418361	169167641	30753476	ZNF154	zinc finger protein 154
222128_at	1.59e-10	5.13e-12	-8416913	16910883	-11283951	NSUN6	NOP2/Sun RNA methyltransferase family member 6
229400_at	1.59e-10	5.14e-12	-841658	169095328	-17688318	HOXD10	homeobox D10
214184_at	1.59e-10	5.15e-12	-8416189	169079454	-22248193	NPFF	neuropeptide FF-amide peptide precursor
206064_s_at	1.59e-10	5.16e-12	841576	169062058	22062516	PPIL2	peptidylprolyl isomerase like 2
236000_s_at	1.60e-10	5.18e-12	-8414747	169020903	-19997716
222193_at	1.61e-10	5.22e-12	-8412644	168935548	-0.7983512	LDAH	lipid droplet associated hydrolase
237709_at	1.63e-10	5.27e-12	-8410303	168840529	-11754287	LOC100507513	uncharacterized LOC100507513
222173_s_at	1.63e-10	5.30e-12	-840933	168801028	-24388085	TBC1D2	TBC1 domain family member 2
205383_s_at	1.63e-10	5.31e-12	-8408743	168777171	-19641415	ZBTB20	zinc finger and BTB domain containing 20
223748_at	1.64e-10	5.32e-12	8408211	16875557	28780036	SLC4A11	solute carrier family 4 member 11
227069_at	1.66e-10	5.40e-12	8404631	168610242	20070857	CUX1	cut like homeobox 1
233251_at	1.66e-10	5.41e-12	-8404045	168586481	-19003306	STRBP	spermatid perinuclear RNA binding protein
210802_s_at	1.67e-10	5.42e-12	-8403457	168562589	-2337671	DIMT1	DIM1 dimethyladenosine transferase 1 homolog
230572_at	1.70e-10	5.52e-12	8399019	168382411	21697419	WWC2-AS2	WWC2 antisense RNA 2
201294_s_at	1.70e-10	5.53e-12	-8398676	168368498	-2011106	WSB1	WD repeat and SOCS box containing 1
215324_at	1.71e-10	5.57e-12	-8397082	168303777	-0.9846012	SEMA3D	semaphorin 3D
237214_at	1.73e-10	5.65e-12	-839345	168156303	-196904	TFRC	transferrin receptor
244250_at	1.74e-10	5.69e-12	839171	168085676	13576296	ANXA6	annexin A6
205568_at	1.74e-10	5.70e-12	-8391477	168076222	-27246993	AQP9	aquaporin 9
1567374_at	1.75e-10	5.72e-12	-8390359	168030842	-21896338
233710_at	1.78e-10	5.80e-12	8386938	167891945	19538705
219576_at	1.80e-10	5.88e-12	-8383815	16776514	-12163852	MAP7D3	MAP7 domain containing 3
244031_at	1.80e-10	5.90e-12	-8383006	167732306	-13843627
239121_at	1.80e-10	5.91e-12	-8382485	167711145	-13902014
230398_at	1.80e-10	5.91e-12	8382379	167706831	25473969	TNS4	tensin 4
223366_at	1.81e-10	5.93e-12	8381806	167683571	16601467	ZNF704	zinc finger protein 704
240458_at	1.81e-10	5.93e-12	-8381659	167677603	-16749018
209502_s_at	1.82e-10	5.96e-12	-8380399	167626449	-16542573	BAIAP2	BAI1 associated protein 2
244270_at	1.82e-10	5.97e-12	-8380143	167616055	-2357599	LOC102723809	uncharacterized LOC102723809
226334_s_at	1.82e-10	5.97e-12	-8380062	167612753	-16818242	AHSA2	AHA1, activator of heat shock 90kDa protein ATPase homolog 2 (yeast)
209169_at	1.82e-10	5.99e-12	837906	167572064	18512649	GPM6B	glycoprotein M6B
237748_at	1.82e-10	6.00e-12	8378794	167561279	26893522	SCGB2B2	secretoglobin family 2B member 2
233387_s_at	1.84e-10	6.07e-12	-8375998	16744776	-11522753	PCNT	pericentrin
229434_at	1.85e-10	6.10e-12	-8374803	167399211	-1370385
242320_at	1.88e-10	6.18e-12	-8371634	167270541	-13553905
227035_x_at	1.88e-10	6.19e-12	-8371037	167246315	-19377314	RP9P	retinitis pigmentosa 9 pseudogene
210739_x_at	1.89e-10	6.22e-12	-8369967	167202861	-2041981	SLC4A4	solute carrier family 4 member 4
220432_s_at	1.89e-10	6.22e-12	-8369916	167200788	-25317523	CYP39A1	cytochrome P450 family 39 subfamily A member 1
1552585_s_at	1.91e-10	6.30e-12	8366673	16706912	22937906	GTF2A1L	general transcription factor IIA subunit 1 like
233955_x_at	1.91e-10	6.31e-12	836658	167065346	17162329	CXXC5	CXXC finger protein 5
239250_at	1.91e-10	6.32e-12	-8366204	167050058	-23683393	ZNF542P	zinc finger protein 542, pseudogene
236395_at	1.93e-10	6.37e-12	-8364151	166966714	-21901951
207518_at	1.95e-10	6.44e-12	-8361366	166853617	-15068619	DGKE	diacylglycerol kinase epsilon
222682_s_at	1.95e-10	6.47e-12	-8360518	166819187	-18806142	FAM114A2	family with sequence similarity 114 member A2
1569616_at	1.95e-10	6.48e-12	8360132	16680349	24767616	GMNC	geminin coiled-coil domain containing
40020_at	1.95e-10	6.48e-12	-8360085	166801585	-14347334	CELSR3	cadherin EGF LAG seven-pass G-type receptor 3
236978_at	1.96e-10	6.52e-12	-8358663	166743867	-17709354
1560332_at	1.97e-10	6.53e-12	-8357956	166715133	-12282388
228744_at	1.99e-10	6.62e-12	-8354879	166590185	-21586622	HAUS2	HAUS augmin like complex subunit 2
237902_at	2.01e-10	6.68e-12	8352637	16649914	11883073
239671_at	2.01e-10	6.69e-12	-8352008	166473616	-11503671	SYT16	synaptotagmin 16
242611_at	2.02e-10	6.70e-12	8351689	16646065	32185073
226783_at	2.02e-10	6.72e-12	-8351272	166443734	-14877577	PHYKPL	5-phosphohydroxy-L-lysine phospho-lyase
234632_x_at	2.03e-10	6.74e-12	-8350278	166403365	-23074122
1567035_at	2.03e-10	6.75e-12	8350013	166392597	14534365	C20orf181	chromosome 20 open reading frame 181
239351_at	2.06e-10	6.86e-12	-8346122	166234585	-16825056	FKBP3	FK506 binding protein 3
228123_s_at	2.06e-10	6.86e-12	834591	166225977	16078727	ABHD12	abhydrolase domain containing 12
232342_at	2.07e-10	6.90e-12	-8344786	166180313	-11669548	MTMR14	myotubularin related protein 14
235306_at	2.08e-10	6.94e-12	-8343327	166121059	-19326563	GIMAP8	GTPase, IMAP family member 8
238611_at	2.08e-10	6.95e-12	-8342721	166096456	-12942093
217426_at	2.08e-10	6.96e-12	-8342568	166090251	-13097343
1556568_a_at	2.09e-10	6.97e-12	-8342068	166069943	-14197889
1557742_a_at	2.11e-10	7.05e-12	-833942	165962416	-14127063	UST-AS1	UST antisense RNA 1
221498_at	2.11e-10	7.06e-12	8339154	165951621	10180685	SNX27	sorting nexin family member 27
214046_at	2.11e-10	7.06e-12	-8338901	165941322	-19235135	FUT9	fucosyltransferase 9
232256_s_at	2.12e-10	7.12e-12	-8336989	165863684	-12315204	LINC00997	long intergenic non-protein coding RNA 997
232348_at	2.12e-10	7.12e-12	-8336845	165857812	-12735093	C18orf8	chromosome 18 open reading frame 8
227700_x_at	2.13e-10	7.13e-12	8336589	165847435	0.9226156	ATAD3A	ATPase family, AAA domain containing 3A
232882_at	2.13e-10	7.14e-12	-8336237	165833157	-14486742
214418_at	2.13e-10	7.15e-12	-8335861	165817883	-14163077	CT62	cancer/testis antigen 62
219121_s_at	2.13e-10	7.17e-12	83353	1657951	17982765	ESRP1	epithelial splicing regulatory protein 1
224056_at	2.14e-10	7.20e-12	-833441	165758943	-17484483
220518_at	2.15e-10	7.22e-12	-8333628	165727176	-14532936	ABI3BP	ABI family member 3 binding protein
226140_s_at	2.15e-10	7.25e-12	-8332689	165689028	-22027755	OTUD1	OTU deubiquitinase 1
236953_s_at	2.16e-10	7.28e-12	-8331623	16564575	-16748592	NHLRC3	NHL repeat containing 3
236996_at	2.16e-10	7.29e-12	-8331085	165623919	-10261866
203799_at	2.16e-10	7.30e-12	-8330938	16561793	-2447611	LY75-CD302///CD302///LY75	LY75-CD302 readthrough///CD302 molecule///lymphocyte antigen 75
216109_at	2.17e-10	7.33e-12	-8330012	165580306	-19157234	MED13L	mediator complex subunit 13 like
1559490_at	2.17e-10	7.34e-12	-8329642	165565308	-13948469	LRCH3	leucine rich repeats and calponin homology domain containing 3
234036_x_at	2.18e-10	7.35e-12	-8329048	165541165	-20785149
212427_at	2.18e-10	7.36e-12	-8328998	165539134	-10714611	KIAA0368	KIAA0368
230776_at	2.18e-10	7.37e-12	8328482	165518178	21500344	RNF157-AS1	RNF157 antisense RNA 1
240725_at	2.19e-10	7.40e-12	-8327575	165481367	-11443584
211682_x_at	2.22e-10	7.52e-12	8323766	165326657	24732511	UGT2B28	UDP glucuronosyltransferase family 2 member B28
243090_at	2.22e-10	7.53e-12	-8323289	165307289	-14031219
239188_at	2.28e-10	7.72e-12	-8317062	165054385	-13405112	PPP2R3C	protein phosphatase 2 regulatory subunit B''gamma
206638_at	2.28e-10	7.73e-12	-8316897	165047659	-1846272	HTR2B	5-hydroxytryptamine receptor 2B
214041_x_at	2.30e-10	7.79e-12	-831516	164977112	-1878336	RPL37A	ribosomal protein L37a
227084_at	2.32e-10	7.89e-12	-8311935	164846138	-20352904	DTNA	dystrobrevin alpha
243210_at	2.37e-10	8.05e-12	-8307059	164648079	-0.7852912
238706_at	2.42e-10	8.22e-12	-8301892	16443821	-17151522	PAPD4	poly(A) RNA polymerase D4, non-canonical
227485_at	2.43e-10	8.27e-12	-8300307	164373812	-15779659	INTS6L	integrator complex subunit 6 like
243431_at	2.47e-10	8.42e-12	-8296116	16420358	-1809265
222308_x_at	2.48e-10	8.44e-12	-8295397	164174369	-18446265
215213_at	2.48e-10	8.44e-12	-8295309	164170823	-20891171	NUP54	nucleoporin 54
1559566_at	2.51e-10	8.54e-12	-8292541	164058383	-1032987	FBXO42	F-box protein 42
231498_at	2.51e-10	8.57e-12	-829183	164029479	-19424284
244505_at	2.52e-10	8.58e-12	-8291378	164011147	-17857009	LOC102724537	uncharacterized LOC102724537
1569311_at	2.52e-10	8.59e-12	-8291196	164003736	-0.9104542
210247_at	2.52e-10	8.61e-12	8290682	163982879	17591712	SYN2	synapsin II
223603_at	2.53e-10	8.65e-12	-8289538	163936403	-18849997	RNF112	ring finger protein 112
241482_at	2.55e-10	8.72e-12	8287401	163849605	11457376	EPHA1	EPH receptor A1
213745_at	2.56e-10	8.75e-12	-8286565	163815617	-29407192	ATRNL1	attractin like 1
242340_at	2.57e-10	8.80e-12	-8285335	16376565	-27649177
232105_at	2.57e-10	8.80e-12	8285302	163764333	2376773	BLACAT1	bladder cancer associated transcript 1 (non-protein coding)
218585_s_at	2.60e-10	8.92e-12	8281914	163626688	24719325	DTL	denticleless E3 ubiquitin protein ligase homolog
1564945_at	2.62e-10	8.96e-12	8280785	163580837	22207648	TBX20	T-box 20
215304_at	2.67e-10	9.14e-12	-8275856	163380624	-19166093
1554379_a_at	2.67e-10	9.15e-12	8275782	163377605	16940698	TP73	tumor protein p73
241583_x_at	2.69e-10	9.24e-12	-8273288	163276299	-24111374
202156_s_at	2.70e-10	9.26e-12	-8272732	163253688	-24943548	CELF2	CUGBP, Elav-like family member 2
1568822_at	2.70e-10	9.27e-12	-8272511	163244727	-11625395	MTG2	mitochondrial ribosome associated GTPase 2
212853_at	2.70e-10	9.30e-12	-8271763	163214335	-1451314	DCUN1D4	defective in cullin neddylation 1 domain containing 4
239014_at	2.73e-10	9.40e-12	-8269023	163103042	-20936452	CCAR1	cell division cycle and apoptosis regulator 1
222370_x_at	2.73e-10	9.41e-12	-8268897	163097918	-10297235
210407_at	2.74e-10	9.43e-12	-8268422	163078593	-17903368	PPM1A	protein phosphatase, Mg2+/Mn2+ dependent 1A
236215_at	2.74e-10	9.45e-12	-8267921	163058267	-1404196
220181_x_at	2.76e-10	9.52e-12	8266076	162983316	18022555	SLC30A5	solute carrier family 30 member 5
214148_at	2.78e-10	9.60e-12	-8264066	162901635	-11018388	LOC100507424///ITFG2	uncharacterized LOC100507424///integrin alpha FG-GAP repeat containing 2
1560625_s_at	2.83e-10	9.77e-12	825977	162727132	21491759	CATIP-AS1	CATIP antisense RNA 1
204337_at	2.83e-10	9.78e-12	-8259509	162716528	-23894472	RGS4	regulator of G-protein signaling 4
203744_at	2.85e-10	9.86e-12	8257412	162631318	24708618	HMGB3	high mobility group box 3
1552318_at	2.86e-10	9.87e-12	-8257096	16261851	-14719835	GIMAP1	GTPase, IMAP family member 1
210215_at	2.86e-10	9.89e-12	-8256688	162601925	-15576212	TFR2	transferrin receptor 2
215711_s_at	2.89e-10	1.00e-11	-8253728	162481646	-15253757	WEE1	WEE1 G2 checkpoint kinase
204010_s_at	2.92e-10	1.01e-11	-8251143	162376634	-17244309	KRAS	KRAS proto-oncogene, GTPase
231274_s_at	2.94e-10	1.02e-11	-8249558	162312257	-1921561
236804_at	2.95e-10	1.02e-11	-8248547	162271167	-11517946
1559419_at	2.95e-10	1.02e-11	-8248312	162261648	-14710344	CACNB2	calcium voltage-gated channel auxiliary subunit beta 2
224018_s_at	2.97e-10	1.03e-11	-8247051	162210411	-20151551	SCD5	stearoyl-CoA desaturase 5
235759_at	2.97e-10	1.03e-11	-8246652	162194186	-2015281
229815_at	2.99e-10	1.04e-11	-8244653	162112964	-13869027	TMEM161B-AS1	TMEM161B antisense RNA 1
202689_at	3.00e-10	1.04e-11	8244246	16209643	0.9068387	RBM15B	RNA binding motif protein 15B
1560059_at	3.03e-10	1.05e-11	-8241061	161967022	-0.895614	VPS37C	VPS37C, ESCRT-I subunit
1555820_a_at	3.03e-10	1.06e-11	8240831	161957714	25518153	MKS1	Meckel syndrome, type 1
1569181_x_at	3.03e-10	1.06e-11	-8240716	161953012	-19923021
1559252_a_at	3.04e-10	1.06e-11	-8240478	161943347	-13351634	LOC101929125	uncharacterized LOC101929125
228568_at	3.04e-10	1.06e-11	-8240185	161931446	-13737374	MYZAP	myocardial zonula adherens protein
1561059_a_at	3.05e-10	1.06e-11	-823928	161894693	-21846366	LINC00691	long intergenic non-protein coding RNA 691
218449_at	3.05e-10	1.06e-11	-8238892	1618789	-21699633	UFSP2	UFM1 specific peptidase 2
233364_s_at	3.05e-10	1.07e-11	-8238523	161863942	-26887676
226194_at	3.05e-10	1.07e-11	-8238465	161861582	-14190347	CHAMP1	chromosome alignment maintaining phosphoprotein 1
228793_at	3.11e-10	1.09e-11	-8233905	161676293	-15781466	JMJD1C	jumonji domain containing 1C
203383_s_at	3.12e-10	1.09e-11	-8232703	16162748	-12766384	GOLGA1	golgin A1
201843_s_at	3.13e-10	1.10e-11	-8231796	161590603	-44229358	EFEMP1	EGF containing fibulin like extracellular matrix protein 1
202966_at	3.17e-10	1.11e-11	-8228405	161452839	-15021726	CAPN6	calpain 6
224753_at	3.33e-10	1.16e-11	8216936	160986822	22489137	CDCA5	cell division cycle associated 5
206954_at	3.39e-10	1.19e-11	-8212022	160787162	-18331433	WT1-AS	WT1 antisense RNA
218355_at	3.43e-10	1.20e-11	8209428	160681794	22793044	KIF4A	kinesin family member 4A
1556055_at	3.43e-10	1.20e-11	-8208812	160656726	-23384714
223620_at	3.52e-10	1.24e-11	-8202334	160393535	-21515196	GPR34	G protein-coupled receptor 34
216210_x_at	3.56e-10	1.25e-11	819982	160291351	18073867	TRIOBP	TRIO and F-actin binding protein
1563130_a_at	3.57e-10	1.25e-11	-8198992	160257733	-17881898
239764_at	3.58e-10	1.26e-11	-8198124	160222461	-19201442	ITPR1-AS1	ITPR1 antisense RNA 1 (head to head)
226448_at	3.66e-10	1.29e-11	-8192709	160002414	-19731305	MIR1182///FAM89A	microRNA 1182///family with sequence similarity 89 member A
234785_at	3.67e-10	1.29e-11	8191739	159963017	33391592
243145_at	3.67e-10	1.29e-11	8191382	15994848	25359542
238735_at	3.71e-10	1.30e-11	-818906	159854132	-18126694
210963_s_at	3.71e-10	1.31e-11	8188458	159829699	0.8564072	GYG2	glycogenin 2
213438_at	3.73e-10	1.31e-11	-8187211	159778997	-19395488	NFASC	neurofascin
242121_at	3.73e-10	1.32e-11	-8186803	159762438	-1697687	FTX	FTX transcript, XIST regulator (non-protein coding)
223746_at	3.75e-10	1.32e-11	-8185784	159721034	-12731558	STK4	serine/threonine kinase 4
237803_x_at	3.78e-10	1.33e-11	-8183841	159642083	-11924569
205334_at	3.81e-10	1.35e-11	8181457	159545209	32417719	S100A1	S100 calcium binding protein A1
216000_at	3.83e-10	1.35e-11	-8180144	159491821	-17057704
243279_at	3.85e-10	1.36e-11	8178493	159424735	12964776
216074_x_at	3.88e-10	1.37e-11	8176949	159362016	1805165	WWC1	WW and C2 domain containing 1
236460_at	3.90e-10	1.38e-11	-8175122	159287767	-0.725577
239272_at	3.92e-10	1.39e-11	-8173688	159229509	-20134905	MMP28	matrix metallopeptidase 28
227144_at	3.96e-10	1.40e-11	-8171605	159144861	-14216823	KIAA0930	KIAA0930
1555612_s_at	4.00e-10	1.42e-11	8169104	159043211	26806411	G6PC	glucose-6-phosphatase catalytic subunit
232483_at	4.00e-10	1.42e-11	-8168491	159018316	-14092902	MED17	mediator complex subunit 17
214857_at	4.03e-10	1.43e-11	8166973	158956632	11594464	RPARP-AS1	RPARP antisense RNA 1
240968_at	4.07e-10	1.44e-11	-8164461	158854526	-11601132
212576_at	4.09e-10	1.45e-11	-8162853	158789187	-16315454	MGRN1	mahogunin ring finger 1
217691_x_at	4.09e-10	1.45e-11	8162755	158785221	18911739	MIR6787///SLC16A3	microRNA 6787///solute carrier family 16 member 3
1316_at	4.09e-10	1.46e-11	-8162438	158772316	-0.7465552	THRA	thyroid hormone receptor, alpha
1565861_at	4.11e-10	1.46e-11	-8161226	158723064	-12445262
1563426_a_at	4.12e-10	1.47e-11	-8160437	158691001	-12667012
1555738_at	4.15e-10	1.48e-11	-8158901	158628569	-12457606	CMTM1	CKLF like MARVEL transmembrane domain containing 1
1565669_at	4.18e-10	1.49e-11	8156804	158543371	1212001
210742_at	4.18e-10	1.49e-11	-8156697	158539011	-14569687	CDC14A	cell division cycle 14A
1563475_s_at	4.18e-10	1.49e-11	-8156361	158525353	-12403762	ETFBKMT	electron transfer flavoprotein beta subunit lysine methyltransferase
1559054_a_at	4.19e-10	1.50e-11	-8155595	158494252	-18222939
240307_at	4.26e-10	1.52e-11	-8151873	158342979	-14785748
1555707_at	4.28e-10	1.53e-11	8150252	158277113	0.8455263	TNAP	TRAFs and NIK-associated protein
225172_at	4.30e-10	1.54e-11	-8149274	158237379	-1428984	CRAMP1	cramped chromatin regulator homolog 1
217436_x_at	4.31e-10	1.54e-11	814851	158206292	17859577	HLA-J	major histocompatibility complex, class I, J (pseudogene)
242562_at	4.31e-10	1.54e-11	-8148291	158197402	-15890394
1567252_at	4.34e-10	1.55e-11	-8146766	158135445	-10559715	OR10D3	olfactory receptor family 10 subfamily D member 3 (putative)
233136_at	4.35e-10	1.56e-11	-8145622	15808894	-2966089	PABPC5	poly(A) binding protein cytoplasmic 5
222355_at	4.39e-10	1.57e-11	8143326	15799563	37873567
1554007_at	4.41e-10	1.58e-11	-8142256	157952168	-30415581
215928_at	4.42e-10	1.59e-11	-8141402	157917443	-10995645
223402_at	4.42e-10	1.59e-11	814133	157914528	19073669	DUSP23	dual specificity phosphatase 23
209447_at	4.43e-10	1.59e-11	-8140926	157898118	-19870091	SYNE1	spectrin repeat containing nuclear envelope protein 1
210004_at	4.44e-10	1.60e-11	-8140055	157862715	-18025037	OLR1	oxidized low density lipoprotein receptor 1
236470_at	4.48e-10	1.61e-11	-8137982	157778468	-10245492
204095_s_at	4.54e-10	1.63e-11	8134185	157624152	22275104	ELL	elongation factor for RNA polymerase II
215067_x_at	4.55e-10	1.64e-11	-8133714	157604992	-14009186	PRDX2	peroxiredoxin 2
240986_at	4.58e-10	1.65e-11	-8131759	157525564	-12592396	LOC101928943	uncharacterized LOC101928943
1556881_at	4.62e-10	1.66e-11	-8129608	157438122	-10791056	ARHGEF33	Rho guanine nucleotide exchange factor 33
230307_at	4.63e-10	1.67e-11	-8128977	157412497	-19729506	SLC25A21-AS1	SLC25A21 antisense RNA 1
201279_s_at	4.67e-10	1.68e-11	-8127019	157332922	-16242786	LOC101926921///DAB2	uncharacterized LOC101926921///DAB2, clathrin adaptor protein
1569698_s_at	4.68e-10	1.69e-11	8126455	157309981	15960906	KIZ-AS1	KIZ antisense RNA 1
1554418_s_at	4.81e-10	1.74e-11	-8119172	157014014	-15488474	SPOCK3	sparc/osteonectin, cwcv and kazal-like domains proteoglycan (testican) 3
232787_at	4.84e-10	1.75e-11	-8117648	156952069	-18531664	HELZ2	helicase with zinc finger 2
242721_at	4.85e-10	1.75e-11	-8117242	15693555	-14710012
203172_at	4.85e-10	1.75e-11	8117122	156930704	24826138	FXR2	FMR1 autosomal homolog 2
215793_at	4.86e-10	1.76e-11	8116317	156897959	15357429	MTMR7	myotubularin related protein 7
206852_at	4.90e-10	1.77e-11	8114339	156817586	14276092	EPHA7	EPH receptor A7
243664_at	5.04e-10	1.83e-11	-8107156	156525647	-16841597	TXNL1	thioredoxin like 1
240144_at	5.06e-10	1.83e-11	-8106049	15648067	-12559653	DNASE1	deoxyribonuclease 1
201250_s_at	5.06e-10	1.84e-11	8105856	156472835	21946306	SLC2A1	solute carrier family 2 member 1
215628_x_at	5.10e-10	1.85e-11	-8103996	156397207	-16575775
220074_at	5.15e-10	1.87e-11	-8101412	1562922	-16390929	CDHR5	cadherin related family member 5
240305_at	5.18e-10	1.88e-11	-8100113	156239421	-10005015	LOC101930421	uncharacterized LOC101930421
208079_s_at	5.18e-10	1.88e-11	8099634	156219946	19792247	AURKA	aurora kinase A
243963_at	5.19e-10	1.88e-11	-809938	156209633	-16928053
240438_at	5.21e-10	1.89e-11	-8098327	156166836	-0.9680005
244311_at	5.23e-10	1.90e-11	-809725	156123064	-0.6028961
242337_at	5.23e-10	1.90e-11	-8097231	156122295	-15888165
225764_at	5.27e-10	1.92e-11	8095183	156039042	13110474	ETV6	ETS variant 6
215998_at	5.30e-10	1.93e-11	8093344	155964309	1289268
201839_s_at	5.30e-10	1.93e-11	8093321	155963385	26076583	EPCAM	epithelial cell adhesion molecule
240271_at	5.33e-10	1.94e-11	-8092052	155911776	-1506788
236244_at	5.34e-10	1.95e-11	-8091419	155886048	-11369283
213068_at	5.38e-10	1.96e-11	-8089216	155796514	-22958657	DPT	dermatopontin
227177_at	5.39e-10	1.97e-11	8088608	155771816	17664896	CORO2A	coronin 2A
222457_s_at	5.39e-10	1.97e-11	-8088523	155768358	-20652095	LIMA1	LIM domain and actin binding 1
211101_x_at	5.42e-10	1.98e-11	-808704	155708093	-16602947	LILRA2	leukocyte immunoglobulin like receptor A2
1554455_at	5.48e-10	2.00e-11	-8084339	155598322	-17425438	LINS1	lines homolog 1
212070_at	5.50e-10	2.01e-11	8083277	15555515	18736437	ADGRG1	adhesion G protein-coupled receptor G1
228528_at	5.50e-10	2.01e-11	-8083144	155549721	-21670875	MIR29C///MIR29B2	microRNA 29c///microRNA 29b-2
214416_at	5.53e-10	2.03e-11	-8081737	155492568	-17146296
224191_x_at	5.54e-10	2.03e-11	-8081198	155470651	-0.9521994	ROPN1	rhophilin associated tail protein 1
218103_at	5.56e-10	2.04e-11	8080026	155423029	20882117	FTSJ3	FtsJ homolog 3
1566474_at	5.61e-10	2.06e-11	-8078015	155341289	-0.6739779
209470_s_at	5.61e-10	2.06e-11	-8077909	155336975	-36705417	GPM6A	glycoprotein M6A
220254_at	5.64e-10	2.07e-11	-8076464	155278238	-16077229	LRP12	LDL receptor related protein 12
233557_s_at	5.73e-10	2.10e-11	8072525	155118159	32126937	MON1B	MON1 homolog B, secretory trafficking associated
[truncated: 52,424 more rows]
