# Supplementary material for: The Emerging Role of FAM171A2 in Gynecological Malignancies: Bioinformatic Insights from UCEC and Ovarian Cancer
Source: Int J Mol Sci. 2025 Nov 18;26(22):11126. doi: 10.3390/ijms262211126 (PMC12652445; doi:10.3390/ijms262211126)
Supplement: Supplementary file 1 [file ijms-26-11126-s001.zip › Supplementary Table S6 (GSE36368).xlsx]

## Sheet: Sayfa1
ID	adj.P.Val	P.Value	t	B	logFC	Gene.symbol	Gene.title
1559889_at	0.0000546	1.07e-09	16725703	11374697	33204804
1556416_s_at	0.0001342	5.27e-09	14562172	10256581	27978759
202095_s_at	0.0006054	4.50e-08	-120491021	8601782	-120629162	BIRC5	baculoviral IAP repeat containing 5
221146_at	0.0006054	5.36e-08	-118615932	8459595	-115144352
212992_at	0.0006054	5.95e-08	-117505909	8374046	-38393673	AHNAK2	AHNAK nucleoprotein 2
1569608_x_at	0.0006503	7.66e-08	114854155	8165433	19803318	LOC105379426	ankyrin repeat domain-containing protein 20A2
222904_s_at	0.0011308	1.56e-07	-107724961	7573476	-20899971	TMC5	transmembrane channel like 5
210865_at	0.0014438	2.48e-07	-103212253	7173846	-16323418	FASLG	Fas ligand
225764_at	0.0014438	2.55e-07	-102951938	7150173	-20528951	ETV6	ETS variant 6
230170_at	0.0015126	3.21e-07	-100796225	6951456	-15616089	OSM	oncostatin M
206503_x_at	0.0015126	3.27e-07	-100636746	6936563	-25425215	PML	promyelocytic leukemia
1555112_a_at	0.0018076	4.58e-07	97552517	6643216	19267621	CCDC181	coiled-coil domain containing 181
221468_at	0.0018076	5.29e-07	-9625363	6516587	-16295794	XCR1	X-C motif chemokine receptor 1
225868_at	0.0018076	5.47e-07	-95948821	6486601	-21645588	TRIM47	tripartite motif containing 47
221701_s_at	0.0018076	5.68e-07	-95614403	6453582	-38699994	STRA6	stimulated by retinoic acid 6
218856_at	0.0018076	5.93e-07	-95221407	641462	-21905734	TNFRSF21	TNF receptor superfamily member 21
207811_at	0.0018076	6.04e-07	95070252	6399587	14379043	KRT12	keratin 12
234935_at	0.00183	6.85e-07	-93952907	6287666	-27539162	NDOR1	NADPH dependent diflavin oxidoreductase 1
216641_s_at	0.00183	6.98e-07	-93783194	6270542	-25362265	LAD1	ladinin 1
225488_at	0.00183	7.19e-07	93529398	6244872	22105144	DERL1	derlin 1
224526_at	0.0018358	7.97e-07	-92633314	6153645	-18517534	LOC100132319	uncharacterized LOC100132319
201655_s_at	0.0018358	8.20e-07	-92388121	612852	-2458094	HSPG2	heparan sulfate proteoglycan 2
219489_s_at	0.0018358	8.29e-07	-92283982	6117828	-20720026	NXN	nucleoredoxin
215816_at	0.001962	9.25e-07	-91342726	6020609	-14470198	GUSBP11	glucuronidase, beta pseudogene 11
241651_at	0.0021503	1.13e-06	-89625034	5840487	-14143872
208637_x_at	0.0021503	1.16e-06	-89381755	5814689	-19295133	ACTN1	actinin alpha 1
239479_x_at	0.0021503	1.22e-06	-88959354	5769727	-12445302
210847_x_at	0.0021503	1.24e-06	-88844717	5757488	-17456439	TNFRSF25	TNF receptor superfamily member 25
215098_at	0.0021503	1.32e-06	-88294823	5698552	-1908832	RXRB	retinoid X receptor beta
205888_s_at	0.0021503	1.33e-06	-88251796	5693925	-21309701	JAKMIP2	janus kinase and microtubule interacting protein 2
244644_at	0.0021503	1.35e-06	-88133466	5681188	-15950541	FAM9C	family with sequence similarity 9 member C
211160_x_at	0.0021503	1.37e-06	-88022213	5669197	-20201865	ACTN1	actinin alpha 1
219423_x_at	0.0021503	1.39e-06	-87867586	5652506	-16557798	TNFRSF25	TNF receptor superfamily member 25
201827_at	0.0022449	1.50e-06	-8726061	5586701	-17068173	SMARCD2	SWI/SNF related, matrix associated, actin dependent regulator of chromatin, subfamily d, member 2
203424_s_at	0.0023542	1.66e-06	86416094	549438	3801052	IGFBP5	insulin like growth factor binding protein 5
232567_at	0.0023542	1.66e-06	-86394242	5491979	-45393465	PRR5-ARHGAP8///ARHGAP8	PRR5-ARHGAP8 readthrough///Rho GTPase activating protein 8
222446_s_at	0.0025431	1.85e-06	-8553492	5397097	-26041959	BACE2	beta-site APP-cleaving enzyme 2
215366_at	0.0025696	1.92e-06	-85232187	5363448	-13581123	SNX13	sorting nexin 13
210636_at	0.0026201	2.01e-06	-84857383	5321626	-17883694	PPARD	peroxisome proliferator activated receptor delta
201087_at	0.0026201	2.06e-06	-84656124	5299094	-17969606	PXN	paxillin
217361_at	0.0027539	2.22e-06	-84052673	5231225	-17528888	PRKAR1AP1	protein kinase cAMP-dependent type I regulatory subunit alpha pseudogene 1
227339_at	0.0029024	2.46e-06	83218429	5136623	19697532	RGMB	repulsive guidance molecule family member b
227725_at	0.0029024	2.50e-06	-83098957	5123001	-45485829	ST6GALNAC1	ST6 N-acetylgalactosaminide alpha-2,6-sialyltransferase 1
219263_at	0.0029024	2.51e-06	83062055	511879	4073514	RNF128	ring finger protein 128, E3 ubiquitin protein ligase
204259_at	0.002928	2.59e-06	-8281207	5090215	-59923629	MMP7	matrix metallopeptidase 7
221152_at	0.0029553	2.73e-06	8239825	5042732	17379977	COL8A1	collagen type VIII alpha 1 chain
232997_at	0.0029553	2.77e-06	82273646	502839	17748807
202951_at	0.0029553	2.79e-06	-82223535	5022617	-14263681	STK38	serine/threonine kinase 38
32137_at	0.0031162	3.00e-06	-81639577	4955093	-30627577	JAG2	jagged 2
217975_at	0.0033645	3.30e-06	8087596	486611	17241607	TCEAL9	transcription elongation factor A like 9
244700_at	0.003388	3.40e-06	80649964	4839626	1518175	SEC61B	Sec61 translocon beta subunit
225001_at	0.003388	3.60e-06	-8019557	4786168	-23635001	RAB3D	RAB3D, member RAS oncogene family
206486_at	0.003388	3.66e-06	80082314	4772801	20755525	LAG3	lymphocyte activating 3
213968_at	0.003388	3.75e-06	79888382	4749871	13218052
215064_at	0.003388	3.84e-06	-79692449	4726653	-16945077	SC5D	sterol-C5-desaturase
234906_at	0.003388	3.87e-06	7963251	4719539	18888282
1569544_at	0.003388	3.89e-06	-79594992	4715084	-31817054	SAMMSON	survival associated mitochondrial melanoma specific oncogenic non-coding RNA
1558877_at	0.003388	3.91e-06	79553925	4710206	11848244
211000_s_at	0.003388	3.99e-06	79410851	4693192	19110545	IL6ST	interleukin 6 signal transducer
239996_x_at	0.003388	3.99e-06	79398554	4691728	22215318	ATP2A2	ATPase sarcoplasmic/endoplasmic reticulum Ca2+ transporting 2
212443_at	0.0034225	4.10e-06	-79191914	4667102	-21168975	NBEAL2	neurobeachin like 2
209784_s_at	0.0034293	4.27e-06	-78874761	4629192	-23413596	JAG2	jagged 2
202411_at	0.0034293	4.28e-06	-78864071	4627912	-47144392	IFI27	interferon alpha inducible protein 27
1561367_a_at	0.0034293	4.31e-06	78805639	4620911	15429183	LINC00540	long intergenic non-protein coding RNA 540
228143_at	0.0035816	4.57e-06	-78351699	4566368	-51045431	CP	ceruloplasmin (ferroxidase)
205844_at	0.0035847	4.69e-06	-78163488	4543671	-28513249	VNN1	vanin 1
1552658_a_at	0.0035847	4.72e-06	78112424	4537504	29952324	NAV3	neuron navigator 3
228845_at	0.0036231	4.84e-06	77917347	4513913	14424127	PLBD2	phospholipase B domain containing 2
221884_at	0.0036472	5.05e-06	-77590868	4474313	-3927311	MECOM	MDS1 and EVI1 complex locus
228648_at	0.0036472	5.19e-06	-77382802	4448999	-22656533	LRG1	leucine rich alpha-2-glycoprotein 1
206869_at	0.0036472	5.27e-06	77260663	4434111	1725954	CHAD	chondroadherin
1560987_a_at	0.0036472	5.33e-06	77174251	4423565	17460033
209957_s_at	0.0036472	5.34e-06	-77164808	4422412	-21692843	NPPA	natriuretic peptide A
218950_at	0.0036472	5.49e-06	-76951152	439629	-19203686	ARAP3	ArfGAP with RhoGAP domain, ankyrin repeat and PH domain 3
238306_at	0.0036472	5.51e-06	76925528	4393153	14489699
237725_x_at	0.0036472	5.54e-06	76881964	4387817	16389708	SMC5	structural maintenance of chromosomes 5
1553443_at	0.0036472	5.59e-06	76814044	4379494	12119584	FER1L6-AS1	FER1L6 antisense RNA 1
235978_at	0.0036472	5.70e-06	-76671148	436196	-17480541	FABP4	fatty acid binding protein 4
213920_at	0.0036472	5.71e-06	-76656044	4360105	-13660081	CUX2	cut like homeobox 2
218274_s_at	0.0036472	5.73e-06	-76630164	4356926	-11556127	ANKZF1	ankyrin repeat and zinc finger domain containing 1
243300_at	0.0036475	5.80e-06	76535719	4345316	14654982
216685_s_at	0.0036623	5.91e-06	-76401841	4328837	-19116526	MTAP	methylthioadenosine phosphorylase
1560219_at	0.0036623	5.97e-06	76320745	4318843	13714437	ASB3	ankyrin repeat and SOCS box containing 3
201998_at	0.0036951	6.15e-06	-76103219	429199	-25209824	ST6GAL1	ST6 beta-galactoside alpha-2,6-sialyltransferase 1
236015_at	0.0036951	6.17e-06	-76074118	4288392	-14663382	PCNX4	pecanex homolog 4 (Drosophila)
218902_at	0.0037018	6.25e-06	-75972482	4275818	-1976152	NOTCH1	notch 1
223504_at	0.0037669	6.44e-06	75754629	4248818	18150607	DNAJC27	DnaJ heat shock protein family (Hsp40) member C27
236416_at	0.0037722	6.52e-06	75658428	4236873	12198615	ARHGEF7	Rho guanine nucleotide exchange factor 7
1555314_at	0.0037949	6.63e-06	75528785	4220756	17924087	WDR19	WD repeat domain 19
228515_at	0.0037975	6.75e-06	-75401257	4204878	-12617188	LOC90784///POLR1A	uncharacterized LOC90784///RNA polymerase I subunit A
1559412_at	0.0037975	6.83e-06	75309591	4193451	24257147	MIR99AHG	mir-99a-let-7c cluster host gene
207989_at	0.0037975	6.90e-06	-75231384	4183692	-12012109	OPRM1	opioid receptor mu 1
240086_at	0.0037975	7.04e-06	-75090449	4166084	-12978855	VPS36	vacuolar protein sorting 36 homolog
241178_at	0.0037975	7.09e-06	7502751	4158211	13279729
236621_at	0.0037975	7.20e-06	74917747	4144468	21358515	RPS27	ribosomal protein S27
206147_x_at	0.0037975	7.22e-06	74895108	4141632	11956215	SCML2	sex comb on midleg-like 2 (Drosophila)
221662_s_at	0.0037975	7.26e-06	-74857356	41369	-1423155	SLC22A7	solute carrier family 22 member 7
209528_s_at	0.0037975	7.37e-06	-74740495	4122239	-11726506	TELO2	telomere maintenance 2
212456_at	0.0037975	7.41e-06	-74707774	4118131	-16476542	CLUH	clustered mitochondria homolog
218704_at	0.0037975	7.46e-06	-74653993	4111375	-24706254	RNF43	ring finger protein 43
232687_at	0.0038158	7.60e-06	74516567	4094092	32281418	GPRIN3	GPRIN family member 3
218960_at	0.0038158	7.65e-06	-74471209	4088382	-58618945	TMPRSS4	transmembrane protease, serine 4
241705_at	0.0038369	7.86e-06	74265268	4062419	22691325	ABCA5	ATP binding cassette subfamily A member 5
240304_s_at	0.0038369	7.87e-06	-74254322	4061037	-34574688	TMC5	transmembrane channel like 5
1555373_at	0.0038369	7.93e-06	74202248	4054462	18460882
226446_at	0.0038369	8.00e-06	-74139794	404657	-23703506	HES6	hes family bHLH transcription factor 6
207869_s_at	0.0038369	8.06e-06	74075917	4038494	21164667	CACNA1G	calcium voltage-gated channel subunit alpha1 G
220661_s_at	0.0038913	8.27e-06	-73894547	4015528	-12581678	ZNF692	zinc finger protein 692
1556602_at	0.0038913	8.38e-06	73789124	4002158	25139707
1555809_at	0.0038913	8.41e-06	73767913	3999466	1812085	CRISPLD2	cysteine rich secretory protein LCCL domain containing 2
217040_x_at	0.0038917	8.49e-06	-73700346	3990886	-13285312	SOX15	SRY-box 15
208176_at	0.0039159	8.62e-06	73588686	3976693	10774481	DUX1	double homeobox 1
224516_s_at	0.0039374	8.74e-06	-73483016	3963244	-34168793	CXXC5	CXXC finger protein 5
228195_at	0.0039615	8.97e-06	-73295956	3939398	-39295628	C2orf88	chromosome 2 open reading frame 88
220356_at	0.0039615	9.01e-06	7325977	3934779	15784055	CORIN	corin, serine peptidase
216563_at	0.0039615	9.07e-06	73210113	3928437	19658555	ANKRD12	ankyrin repeat domain 12
219010_at	0.0039615	9.20e-06	-73110379	391569	-4880658	C1orf106	chromosome 1 open reading frame 106
236529_at	0.0039615	9.26e-06	-73059774	3909216	-21391572	SSC4D	scavenger receptor cysteine rich family member with 4 domains
238339_x_at	0.0039615	9.26e-06	73058517	3909056	10845586	LRIG1	leucine rich repeats and immunoglobulin like domains 1
1552797_s_at	0.0039792	9.57e-06	-72820139	3878511	-38427522	PROM2	prominin 2
1561631_at	0.0039792	9.65e-06	72755122	3870166	17819396
244579_at	0.0039792	9.67e-06	-72744811	3868842	-14727177
1566694_at	0.0039792	9.69e-06	-72728959	3866806	-22973111
1570293_at	0.0039792	9.73e-06	72700517	3863152	13041406	TBL1X	transducin (beta)-like 1X-linked
219756_s_at	0.0039792	9.86e-06	-72601905	3850475	-22688769	POF1B	premature ovarian failure, 1B
206482_at	0.0039792	9.86e-06	-72600135	3850248	-37973463	PTK6	protein tyrosine kinase 6
202489_s_at	0.0039792	9.97e-06	-72517619	3839629	-51370985	FXYD3	FXYD domain containing ion transport regulator 3
203892_at	0.0039792	1.00e-05	-72493227	3836488	-49768082	WFDC2	WAP four-disulfide core domain 2
215625_at	0.0039806	1.01e-05	-72433845	3828838	-21979085	LOC101928669///LOC644450	uncharacterized LOC101928669///uncharacterized LOC644450
217332_at	0.0040013	1.03e-05	-72316459	38137	-16556247	CTAGE11P	CTAGE family member 11, pseudogene
1552269_at	0.0040013	1.03e-05	-72284118	3809526	-31284854	SPATA17	spermatogenesis associated 17
239047_at	0.0040872	1.06e-05	72074529	3782438	21245614	FAM122C	family with sequence similarity 122C
214418_at	0.004179	1.12e-05	-71666122	3729469	-13691937	CT62	cancer/testis antigen 62
219580_s_at	0.004179	1.13e-05	-71585944	3719041	-27676466	TMC5	transmembrane channel like 5
200601_at	0.004179	1.14e-05	-71521625	3710669	-14049981	ACTN4	actinin alpha 4
200752_s_at	0.004179	1.16e-05	-71441158	3700187	-15486062	CAPN1	calpain 1
213016_at	0.004179	1.16e-05	71430705	3698824	13763775	BBX	BBX, HMG-box containing
238269_at	0.004179	1.17e-05	71366101	3690401	1550072
201563_at	0.004179	1.17e-05	-71363985	3690125	-16782207	SORD	sorbitol dehydrogenase
210609_s_at	0.004179	1.17e-05	-71358856	3689456	-2124908	TP53I3	tumor protein p53 inducible protein 3
1562988_at	0.004179	1.17e-05	713439	3687504	17555147	ZSCAN30	zinc finger and SCAN domain containing 30
219461_at	0.004179	1.18e-05	-71312011	3683343	-21417368	PAK6	p21 (RAC1) activated kinase 6
231835_at	0.004179	1.18e-05	-71289571	3680414	-23715241	FAM213B	family with sequence similarity 213 member B
230383_x_at	0.004179	1.18e-05	-71268073	3677607	-17516058	SLFN5	schlafen family member 5
201275_at	0.004179	1.19e-05	-71206306	3669538	-13542154	FDPS	farnesyl diphosphate synthase
225854_x_at	0.004179	1.20e-05	-71184979	3666751	-10311189	IRF2BP2	interferon regulatory factor 2 binding protein 2
220792_at	0.0041852	1.21e-05	71090911	3654449	17329016	PRDM5	PR/SET domain 5
206132_at	0.0041852	1.22e-05	71076263	3652532	23451992	MCC	mutated in colorectal cancers
234337_at	0.0042041	1.25e-05	-70887387	3627789	-1157578	TTLL9	tubulin tyrosine ligase like 9
219468_s_at	0.0042041	1.25e-05	-70876453	3626355	-18771397	CUEDC1	CUE domain containing 1
238392_at	0.0042041	1.26e-05	-70841824	3621812	-14230814
238587_at	0.0042041	1.26e-05	-70813788	3618132	-15734656	UBASH3B	ubiquitin associated and SH3 domain containing B
209971_x_at	0.0042041	1.27e-05	-70770503	3612449	-12093118	AIMP2	aminoacyl tRNA synthetase complex interacting multifunctional protein 2
241805_at	0.0042041	1.27e-05	70758328	3610851	30279598	GABRG1	gamma-aminobutyric acid type A receptor gamma1 subunit
204306_s_at	0.0042779	1.30e-05	-70587298	3588366	-14838574	CD151	CD151 molecule (Raph blood group)
240394_at	0.0042788	1.32e-05	-70476953	3573837	-17257501
217731_s_at	0.0042788	1.33e-05	70429234	3567548	1151173	ITM2B	integral membrane protein 2B
226008_at	0.0042788	1.35e-05	70345168	355646	11616998	NSMCE3	NSE3 homolog, SMC5-SMC6 complex component
204620_s_at	0.0042788	1.35e-05	-70342613	3556123	-31861945	VCAN	versican
207227_x_at	0.0042788	1.36e-05	70299733	3550464	16849451	RFPL2	ret finger protein like 2
220659_s_at	0.0042788	1.36e-05	-70274032	354707	-1475664	C7orf43	chromosome 7 open reading frame 43
209262_s_at	0.0042788	1.36e-05	-70269766	3546507	-22644078	NR2F6	nuclear receptor subfamily 2 group F member 6
240674_at	0.0043073	1.38e-05	-70161303	3532174	-16514868	JARID2	jumonji and AT-rich interaction domain containing 2
238462_at	0.0043073	1.39e-05	-70134773	3528666	-26079586	UBASH3B	ubiquitin associated and SH3 domain containing B
1553633_s_at	0.0043095	1.40e-05	70087815	3522453	17393026	LOC101929373///SLC9B1	uncharacterized LOC101929373///solute carrier family 9 member B1
233615_at	0.0043118	1.41e-05	-70040843	3516235	-15336533	CGA	glycoprotein hormones, alpha polypeptide
212382_at	0.0043896	1.44e-05	6987082	3493702	25971422	TCF4	transcription factor 4
232510_s_at	0.0044158	1.46e-05	-6978601	3482446	-20756368	DPP3	dipeptidyl peptidase 3
221707_s_at	0.0045007	1.50e-05	69578746	3454892	1200257	VPS53	VPS53, GARP complex subunit
236813_at	0.0045007	1.52e-05	69503067	3444815	10634828	MORN4	MORN repeat containing 4
226471_at	0.0045007	1.52e-05	-69472922	3440799	-14287099	GGT7	gamma-glutamyltransferase 7
201598_s_at	0.0045007	1.53e-05	-69435162	3435767	-1300426	INPPL1	inositol polyphosphate phosphatase like 1
219491_at	0.0045007	1.53e-05	-69423826	3434255	-19796496	LRFN4	leucine rich repeat and fibronectin type III domain containing 4
1570225_at	0.0045007	1.54e-05	69383616	3428893	17028465	TMEM150B	transmembrane protein 150B
214312_at	0.0045007	1.55e-05	-69361119	3425892	-12179025	FOXA2	forkhead box A2
201954_at	0.0045075	1.56e-05	-69310071	3419079	-23878158	ARPC1B	actin related protein 2/3 complex subunit 1B
1560224_at	0.0045186	1.57e-05	69252521	3411394	26295086	AHCTF1P1///AHCTF1	AT-hook containing transcription factor 1 pseudogene 1///AT-hook containing transcription factor 1
205302_at	0.0045638	1.60e-05	69140006	3396354	43912141	IGFBP1	insulin like growth factor binding protein 1
35148_at	0.0045638	1.61e-05	-6909985	3390982	-3251831	TJP3	tight junction protein 3
203652_at	0.0045638	1.62e-05	-69036909	3382556	-12612568	MAP3K11	mitogen-activated protein kinase kinase kinase 11
201903_at	0.0045638	1.64e-05	-68968992	3373458	-13009034	UQCRC1	ubiquinol-cytochrome c reductase core protein I
209771_x_at	0.0045638	1.64e-05	-68950428	337097	-43931353	CD24	CD24 molecule
1559392_s_at	0.0045638	1.64e-05	6894667	3370467	12340195	SYT7	synaptotagmin 7
229274_at	0.0045701	1.67e-05	68836327	3355667	18303128	GNAS	GNAS complex locus
34408_at	0.0045701	1.67e-05	-68834145	3355374	-19314649	RTN2	reticulon 2
229440_at	0.0045701	1.67e-05	-6880504	3351467	-18377447	RBM47	RNA binding motif protein 47
220616_at	0.0045701	1.68e-05	68762372	3345737	11436263	ZNF384	zinc finger protein 384
243469_at	0.0045701	1.69e-05	68746773	3343642	19293033
229997_at	0.0045835	1.72e-05	-68633788	3328453	-12372441	VANGL1	VANGL planar cell polarity protein 1
242959_at	0.0045835	1.72e-05	68630551	3328018	10909038
201373_at	0.0045835	1.72e-05	-68614735	332589	-11827606	PLEC	plectin
242340_at	0.0045959	1.73e-05	68557217	3318149	33827613
1561324_at	0.0045959	1.75e-05	68488542	33089	21580895
202767_at	0.0045959	1.76e-05	-68460812	3305163	-14959716	ACP2	acid phosphatase 2, lysosomal
212325_at	0.0045959	1.76e-05	68450023	3303709	25741657	LIMCH1	LIM and calponin homology domains 1
1569954_at	0.0046122	1.79e-05	68345743	3289644	27673661	LOC101928834	uncharacterized LOC101928834
213728_at	0.0046122	1.80e-05	-68287042	328172	-1474189	LAMP1	lysosomal associated membrane protein 1
220035_at	0.0046122	1.82e-05	-68215167	327201	-24461749	NUP210	nucleoporin 210
235950_at	0.0046122	1.82e-05	68202046	3270237	1646357	ZNF688	zinc finger protein 688
235186_at	0.0046122	1.82e-05	-68198952	3269818	-16149008	FAM231D///LOC388692	family with sequence similarity 231 member D///uncharacterized LOC388692
217947_at	0.0046122	1.83e-05	-68181949	326752	-17224364	CMTM6	CKLF like MARVEL transmembrane domain containing 6
227184_at	0.0046122	1.83e-05	-68177799	3266959	-23654252	PTAFR	platelet activating factor receptor
221797_at	0.0046546	1.87e-05	-68044587	3248935	-12471305	OXLD1	oxidoreductase like domain containing 1
219448_at	0.0046546	1.87e-05	68028744	3246789	10531099	TMEM70	transmembrane protein 70
201738_at	0.0046546	1.87e-05	68010522	3244321	11870246	EIF1B	eukaryotic translation initiation factor 1B
203238_s_at	0.0046692	1.90e-05	-67919072	3231927	-32667374	NOTCH3	notch 3
213412_at	0.0046692	1.91e-05	-67893409	3228447	-22041863	TJP3	tight junction protein 3
243104_at	0.0046692	1.91e-05	67883949	3227164	12070104
241644_at	0.0046692	1.92e-05	-6782895	3219701	-12124659	BOLA2	bolA family member 2
205613_at	0.0046692	1.94e-05	-67758269	3210104	-28876792	SYT17	synaptotagmin 17
228277_at	0.0046692	1.95e-05	-67750488	3209047	-14581729	FBXL19	F-box and leucine rich repeat protein 19
216182_at	0.0046692	1.95e-05	-67730899	3206385	-20587452	SYNJ2	synaptojanin 2
232249_at	0.0046692	1.97e-05	67663949	3197285	13024724	FMNL3	formin like 3
238463_at	0.0046692	1.97e-05	67650937	3195515	16222366	GAS1RR	GAS1 adjacent regulatory RNA
235496_at	0.0046692	1.97e-05	-67647935	3195107	-16785599	HRCT1	histidine rich carboxyl terminus 1
205512_s_at	0.0046692	1.99e-05	-67591317	3187404	-14839315	AIFM1	apoptosis inducing factor, mitochondria associated 1
221109_at	0.0046692	1.99e-05	67575889	3185304	26609816	LOC100506571	uncharacterized LOC100506571
237409_at	0.0046692	2.01e-05	67538706	3180242	18025815
218777_at	0.0046692	2.03e-05	-67443509	3167272	-12844434	REEP4	receptor accessory protein 4
233716_at	0.0046692	2.04e-05	67416919	3163647	13602477
216379_x_at	0.0046692	2.04e-05	-67410187	3162729	-44601748	CD24	CD24 molecule
205258_at	0.0046692	2.04e-05	-67406236	316219	-42485658	INHBB	inhibin beta B subunit
203186_s_at	0.0046692	2.05e-05	-67398441	3161127	-4055092	S100A4	S100 calcium binding protein A4
208576_s_at	0.0046692	2.05e-05	67370285	3157286	13319262	HIST1H3B	histone cluster 1, H3b
241701_at	0.0046939	2.08e-05	67280353	3145011	20642108	ARHGAP21	Rho GTPase activating protein 21
221731_x_at	0.0046939	2.11e-05	-67199508	3133965	-31513661	VCAN	versican
210852_s_at	0.0046939	2.11e-05	67186891	313224	20121147	AASS	aminoadipate-semialdehyde synthase
221042_s_at	0.0046939	2.11e-05	-67180928	3131425	-25324389	CLMN	calmin
1569847_at	0.0046939	2.11e-05	67178518	3131096	0.8863017	LOC101930349///LOC101930344///CGNL1	uncharacterized LOC101930349///uncharacterized LOC101930344///cingulin like 1
244815_at	0.0046939	2.12e-05	6714995	3127189	24053522
212236_x_at	0.0047243	2.15e-05	-67061268	3115055	-36336849	KRT17///JUP	keratin 17///junction plakoglobin
210046_s_at	0.0047243	2.15e-05	-67040833	3112257	-24636377	IDH2	isocitrate dehydrogenase (NADP(+)) 2, mitochondrial
202111_at	0.0047243	2.16e-05	-67015207	3108747	-10615762	SLC4A2	solute carrier family 4 member 2
231447_at	0.0047402	2.19e-05	-66929307	3096976	-20517359	LINC00851	long intergenic non-protein coding RNA 851
210975_x_at	0.0047402	2.20e-05	-66896938	3092537	-0.9567684	FASTK	Fas activated serine/threonine kinase
1558747_at	0.0047402	2.21e-05	66867803	3088541	18524428	SMCHD1	structural maintenance of chromosomes flexible hinge domain containing 1
239148_at	0.0047402	2.22e-05	-66845286	3085451	-23300804	MARVELD3	MARVEL domain containing 3
230586_s_at	0.0047402	2.22e-05	-66832735	3083729	-18107688	ZNF703	zinc finger protein 703
205634_x_at	0.0047402	2.23e-05	-66814877	3081278	-1883609	ZDHHC24	zinc finger DHHC-type containing 24
1552631_a_at	0.0047402	2.24e-05	-66778057	3076222	-20038612	MAP3K6	mitogen-activated protein kinase kinase kinase 6
232576_at	0.0047402	2.25e-05	6673569	3070403	17897469
204563_at	0.0047402	2.25e-05	66729531	3069556	13318942	SELL	selectin L
211225_at	0.0047549	2.27e-05	-66671409	3061567	-15467621	FUT5	fucosyltransferase 5
243288_at	0.0047549	2.29e-05	-66630294	3055913	-15513562	SMYD2	SET and MYND domain containing 2
239435_x_at	0.0047549	2.29e-05	-66605156	3052455	-13480533	SHROOM1	shroom family member 1
212947_at	0.0047549	2.31e-05	-66559924	3046229	-11575064	SLC9A8	solute carrier family 9 member A8
203777_s_at	0.0047549	2.32e-05	-66537811	3043185	-13318173	RPS6KB2	ribosomal protein S6 kinase B2
217937_s_at	0.0047549	2.32e-05	-66515275	3040081	-15666796	HDAC7	histone deacetylase 7
243869_at	0.0047549	2.34e-05	-66473372	3034308	-18759083
237163_x_at	0.0047549	2.35e-05	66431538	3028542	13619138	LOC390705	protein phosphatase 2 regulatory subunit B'', beta pseudogene
242505_at	0.0047549	2.36e-05	66409084	3025447	21546253
230922_x_at	0.0047549	2.38e-05	66365464	301943	11138714	FUNDC2	FUN14 domain containing 2
217362_x_at	0.0047549	2.39e-05	-66333352	3014999	-22433675	HLA-DRB6	major histocompatibility complex, class II, DR beta 6 (pseudogene)
211841_s_at	0.0047549	2.40e-05	-66308467	3011564	-12094082	TNFRSF25	TNF receptor superfamily member 25
232944_at	0.0047549	2.41e-05	-66277979	3007355	-41694416
203601_s_at	0.0047549	2.42e-05	-66245296	300284	-18461833	ZBTB17	zinc finger and BTB domain containing 17
1569846_at	0.0047549	2.42e-05	66226771	3000281	18570976
233344_x_at	0.0047549	2.44e-05	-66176845	2993381	-29474292	WDR97	WD repeat domain 97
230983_at	0.0047549	2.47e-05	6610977	2984104	178812	FAM129C	family with sequence similarity 129 member C
222526_at	0.0047549	2.47e-05	-66097429	2982396	-13173612	GATAD2A	GATA zinc finger domain containing 2A
213565_s_at	0.0047549	2.48e-05	-66070605	2978684	-18518593	SMAD6	SMAD family member 6
232868_at	0.0047549	2.48e-05	66068922	2978451	18056578	EQTN	equatorin
1561652_at	0.0047549	2.48e-05	66061729	2977456	11332347	BECN1	beclin 1
1552651_a_at	0.0047549	2.49e-05	6604257	2974803	17310041	RAD51L3-RFFL///RFFL	RAD51L3-RFFL readthrough///ring finger and FYVE-like domain containing E3 ubiquitin protein ligase
243054_at	0.0047549	2.50e-05	66012524	2970642	17464204
222947_at	0.0047549	2.51e-05	65975461	2965508	19699101	LOC100379224	uncharacterized LOC100379224
240859_at	0.0047549	2.54e-05	6589583	2954469	30731435	ZFYVE16	zinc finger FYVE-type containing 16
201146_at	0.0047549	2.55e-05	65870809	2950999	14664615	NFE2L2	nuclear factor, erythroid 2 like 2
202788_at	0.0047549	2.56e-05	-65858858	2949341	-1157666	MAPKAPK3	mitogen-activated protein kinase-activated protein kinase 3
229599_at	0.0047549	2.56e-05	-65851994	2948389	-46518844	SMIM22	small integral membrane protein 22
213839_at	0.0047549	2.56e-05	-65848164	2947857	-19656477	CLMN	calmin
210745_at	0.0047549	2.57e-05	65833949	2945885	10969761	ONECUT1	one cut homeobox 1
231795_at	0.0047549	2.57e-05	65829874	2945319	17557645	STON1	stonin 1
228267_at	0.0047549	2.57e-05	65829298	2945239	15995041
1556017_at	0.0047549	2.58e-05	-65804818	2941841	-26994736	NBEAL2	neurobeachin like 2
219956_at	0.0047549	2.58e-05	-65802899	2941575	-38597835	GALNT6	polypeptide N-acetylgalactosaminyltransferase 6
1569987_at	0.0047576	2.59e-05	65774232	2937595	15553784	DLEU7-AS1	DLEU7 antisense RNA 1
213693_s_at	0.0047655	2.60e-05	-6573821	2932591	-51018529	MUC1	mucin 1, cell surface associated
232318_s_at	0.0047704	2.62e-05	-65697333	2926911	-102695905	LINC00284	long intergenic non-protein coding RNA 284
1554179_s_at	0.0047704	2.64e-05	-65637518	2918595	-51369719	LYNX1	Ly6/neurotoxin 1
228236_at	0.0047704	2.64e-05	-65633329	2918012	-31478712	SLC52A3	solute carrier family 52 member 3
1552718_at	0.0047704	2.66e-05	65577564	2910254	0.9177927	DTD1	D-tyrosyl-tRNA deacylase 1
231422_x_at	0.0047704	2.67e-05	-65555624	29072	-15756422	TYSND1	trypsin domain containing 1
1555392_at	0.0047704	2.67e-05	-65550867	2906538	-22332545
1564610_at	0.0047704	2.68e-05	-65549626	2906365	-74700457
211871_x_at	0.0047704	2.68e-05	65536903	2904594	17654779	GNB5	G protein subunit beta 5
224962_at	0.0047766	2.70e-05	-65485529	2897439	-10674055	C9orf69	chromosome 9 open reading frame 69
240292_x_at	0.0047766	2.70e-05	65475267	2896009	19785984	ANKS1B	ankyrin repeat and sterile alpha motif domain containing 1B
215941_at	0.0047766	2.71e-05	65455565	2893263	14921846
218130_at	0.0047766	2.75e-05	-65373168	2881775	-11586062	C17orf62	chromosome 17 open reading frame 62
236375_at	0.0047766	2.75e-05	65366163	2880798	11539956
229053_at	0.0047766	2.77e-05	-65302709	2871944	-27897078	SYT17	synaptotagmin 17
229036_at	0.0047766	2.78e-05	65298907	2871413	1669288	TNRC6B	trinucleotide repeat containing 6B
216965_x_at	0.0047766	2.78e-05	6529657	2871087	17979523	SPG20	spastic paraplegia 20 (Troyer syndrome)
219476_at	0.0047766	2.78e-05	-65282107	2869067	-43988772	C1orf116	chromosome 1 open reading frame 116
236555_at	0.0047766	2.79e-05	-65269705	2867336	-13409261	TRAF3IP2-AS1	TRAF3IP2 antisense RNA 1
218291_at	0.0047766	2.80e-05	-65235436	2862549	-14237702	LAMTOR2	late endosomal/lysosomal adaptor, MAPK and MTOR activator 2
1558888_x_at	0.0047766	2.81e-05	-65209984	2858993	-23214947	ZNF816-ZNF321P///ZNF321P	ZNF816-ZNF321P readthrough///zinc finger protein 321, pseudogene
211485_s_at	0.0047766	2.82e-05	-65182329	2855128	-26488466	FGF18	fibroblast growth factor 18
205101_at	0.0047766	2.83e-05	-65159652	2851958	-40208686	CIITA	class II major histocompatibility complex transactivator
239422_at	0.0047766	2.84e-05	-65151041	2850754	-15123025	GPC2	glypican 2
238623_at	0.0047766	2.85e-05	65126954	2847385	24423325
212468_at	0.0047766	2.85e-05	65122658	2846784	22147372	SPAG9	sperm associated antigen 9
226420_at	0.0047766	2.85e-05	-65111387	2845208	-33995449	MECOM	MDS1 and EVI1 complex locus
203438_at	0.0047858	2.87e-05	-6507582	2840231	-34521501	STC2	stanniocalcin 2
227452_at	0.0047879	2.89e-05	-65025839	2833235	-40932801	LINC00673///LINC00511	long intergenic non-protein coding RNA 673///long intergenic non-protein coding RNA 511
208306_x_at	0.0047879	2.89e-05	-65021807	283267	-2143822	HLA-DRB1	major histocompatibility complex, class II, DR beta 1
204268_at	0.0047879	2.90e-05	-65006249	2830492	-49761504	S100A2	S100 calcium binding protein A2
239089_at	0.0048113	2.92e-05	-64951018	2822754	-1383957
224785_at	0.0048231	2.94e-05	-649123	2817327	-186835	UBALD2	UBA like domain containing 2
222897_s_at	0.0048406	2.96e-05	-64865797	2810806	-12138859	ZFP64	ZFP64 zinc finger protein
1556233_s_at	0.0048675	2.98e-05	64806405	2802472	11408119	KIF6	kinesin family member 6
238858_at	0.0048866	3.00e-05	64758014	2795678	21950025	TIFA	TRAF interacting protein with forkhead associated domain
209547_s_at	0.0049156	3.03e-05	-64696224	2786998	-1324871	SUGP1	SURP and G-patch domain containing 1
203680_at	0.0049201	3.04e-05	64668355	2783081	23520271	PRKAR2B	protein kinase cAMP-dependent type II regulatory subunit beta
217326_x_at	0.0049351	3.06e-05	-64626266	2777163	-12386124	IL23A///TRBV19	interleukin 23 subunit alpha///T cell receptor beta variable 19
203886_s_at	0.0049425	3.08e-05	-64583322	2771122	-33430211	FBLN2	fibulin 2
234285_at	0.0049425	3.09e-05	-64573316	2769714	-14967292	SYNGAP1	synaptic Ras GTPase activating protein 1
226405_s_at	0.0049563	3.11e-05	-64520867	2762331	-2101119	ARRDC1	arrestin domain containing 1
1565680_at	0.0049563	3.12e-05	64511941	2761074	11096542	DIP2C	disco interacting protein 2 homolog C
228359_at	0.0050145	3.17e-05	-64402293	2745625	-18268612	UBASH3B	ubiquitin associated and SH3 domain containing B
232127_at	0.0050145	3.17e-05	64384943	2743178	21527579	CLCN5	chloride voltage-gated channel 5
1555553_a_at	0.0050145	3.18e-05	64369637	274102	12970325	SLC22A7	solute carrier family 22 member 7
203727_at	0.0050147	3.19e-05	-64348404	2738025	-13785936	SKIV2L	Ski2 like RNA helicase
205080_at	0.0050441	3.22e-05	6428559	2729161	19366491	RARB	retinoic acid receptor beta
1487_at	0.0050441	3.23e-05	-64267209	2726566	-14340889	ESRRA	estrogen related receptor alpha
1560764_at	0.005059	3.25e-05	-64226624	2720834	-12199722	ARHGAP22	Rho GTPase activating protein 22
1558849_at	0.0050683	3.27e-05	64193539	271616	0.8969611	LINC00908	long intergenic non-protein coding RNA 908
241656_at	0.005084	3.29e-05	64147371	2709634	13606714
1566442_at	0.005084	3.30e-05	64131294	2707361	21637757
1568680_s_at	0.005084	3.31e-05	64107524	2703999	23151497	YTHDC2	YTH domain containing 2
204059_s_at	0.005084	3.32e-05	6407605	2699547	18551204	ME1	malic enzyme 1
216975_x_at	0.005084	3.33e-05	-64070495	2698761	-10637251	NPAS1	neuronal PAS domain protein 1
1556075_at	0.005135	3.39e-05	639342	2679461	12576435	BMPR2	bone morphogenetic protein receptor type 2
34260_at	0.005135	3.42e-05	-63873052	2670793	-0.992693	TELO2	telomere maintenance 2
227475_at	0.005135	3.43e-05	-63867783	2670045	-43460963	FOXQ1	forkhead box Q1
238086_at	0.005135	3.43e-05	63865266	2669688	10229789	LOC100129617///CMIP	uncharacterized LOC100129617///c-Maf inducing protein
201789_at	0.005135	3.43e-05	-6386204	2669231	-16674091	PCNX4	pecanex homolog 4 (Drosophila)
202138_x_at	0.005135	3.43e-05	-63861566	2669164	-10804257	AIMP2	aminoacyl tRNA synthetase complex interacting multifunctional protein 2
209167_at	0.005135	3.45e-05	-6382825	2664438	-18236741	GPM6B	glycoprotein M6B
219330_at	0.005135	3.45e-05	-63828016	2664405	-13671502	VANGL1	VANGL planar cell polarity protein 1
207295_at	0.005135	3.47e-05	63779586	2657532	14741787	SCNN1G	sodium channel epithelial 1 gamma subunit
203904_x_at	0.005135	3.48e-05	-63767586	2655828	-18997019	CD82	CD82 molecule
218567_x_at	0.005135	3.50e-05	-63729255	2650385	-20479359	DPP3	dipeptidyl peptidase 3
224291_at	0.005135	3.51e-05	-6370783	2647342	-13316484	CACNG6	calcium voltage-gated channel auxiliary subunit gamma 6
218355_at	0.005135	3.51e-05	-63705864	2647063	-4274958	KIF4A	kinesin family member 4A
231069_at	0.005135	3.52e-05	63684595	2644041	22519867
243276_at	0.005135	3.53e-05	-63673089	2642406	-2596492	ALS2CL	ALS2 C-terminal like
217728_at	0.005135	3.53e-05	-63661151	2640709	-14832874	S100A6	S100 calcium binding protein A6
226891_at	0.005135	3.54e-05	-6365438	2639746	-13490629	XXYLT1	xyloside xylosyltransferase 1
1557385_at	0.005135	3.54e-05	63648629	2638929	13935497	FAM161A	family with sequence similarity 161 member A
208651_x_at	0.0051354	3.55e-05	-63628077	2636007	-46483562	CD24	CD24 molecule
236796_at	0.0051354	3.57e-05	63584419	2629798	21306177
206292_s_at	0.0051354	3.58e-05	-63579694	2629126	-1806827	SULT2A1	sulfotransferase family 2A member 1
205705_at	0.0051354	3.59e-05	63562879	2626734	14968982	ANKRD26	ankyrin repeat domain 26
222616_s_at	0.0051354	3.59e-05	6355308	2625339	21055191	USP16	ubiquitin specific peptidase 16
215911_x_at	0.0051438	3.61e-05	-63519883	2620614	-11291308	ATP2B3	ATPase plasma membrane Ca2+ transporting 3
210426_x_at	0.0051438	3.62e-05	63504433	2618415	19916494	RORA	RAR related orphan receptor A
227753_at	0.0051684	3.64e-05	-63453782	2611201	-36003539	TMEM139	transmembrane protein 139
236169_at	0.0051727	3.67e-05	-63411765	2605214	-26890172
210517_s_at	0.0051727	3.67e-05	63405241	2604284	1865075	AKAP12	A-kinase anchoring protein 12
243394_at	0.0051727	3.68e-05	63392382	2602451	13473454
231941_s_at	0.0051943	3.71e-05	-63339516	2594913	-26479382	MUC20	mucin 20, cell surface associated
1552911_at	0.0051943	3.73e-05	6330587	2590113	26957062	SIGLEC11	sialic acid binding Ig like lectin 11
219068_x_at	0.0051943	3.73e-05	-63305207	2590019	-13187917	ATAD3B///ATAD3A	ATPase family, AAA domain containing 3B///ATPase family, AAA domain containing 3A
235148_at	0.0051943	3.73e-05	-6329069	2587947	-37559726	KRTCAP3	keratinocyte associated protein 3
243578_at	0.0052164	3.76e-05	6324394	2581274	17623734
218112_at	0.0052374	3.79e-05	-6319888	2574838	-11096826	MRPS34	mitochondrial ribosomal protein S34
1556898_at	0.0053084	3.85e-05	63090563	2559356	10675959	LOC200830	uncharacterized LOC200830
1563081_at	0.005317	3.87e-05	63050506	2553625	11778659	LOC101929872	uncharacterized LOC101929872
209576_at	0.005317	3.87e-05	63043602	2552637	1805925	GNAI1	G protein subunit alpha i1
243731_at	0.0053351	3.92e-05	-62961269	2540851	-13461607
225235_at	0.0053351	3.93e-05	-62950592	2539322	-14811877	TSPAN17	tetraspanin 17
221779_at	0.0053351	3.93e-05	-6294573	2538625	-23308339	MICALL1	MICAL like 1
222372_at	0.0053351	3.94e-05	-62933745	2536908	-1601097	MAGI1	membrane associated guanylate kinase, WW and PDZ domain containing 1
233955_x_at	0.0053351	3.94e-05	-62931432	2536577	-30026978	CXXC5	CXXC finger protein 5
209772_s_at	0.005337	3.95e-05	-62911281	2533689	-450859	CD24	CD24 molecule
217318_x_at	0.0053483	3.99e-05	-62854071	2525489	-13171388	KIR2DS2///KIR2DS4///KIR2DS1///KIR2DL3///KIR2DL2///KIR2DL1	killer cell immunoglobulin like receptor, two Ig domains and short cytoplasmic tail 2///killer cell immunoglobulin like receptor, two Ig domains and short cytoplasmic tail 4///killer cell immunoglobulin like receptor, two Ig domains and short cytoplasmic tail 1///killer cell immunoglobulin like receptor, two Ig domains and long cytoplasmic tail 3///killer cell immunoglobulin like receptor, two Ig…
219821_s_at	0.0053483	3.99e-05	-62851462	2525114	-2149314	GFOD1	glucose-fructose oxidoreductase domain containing 1
237488_at	0.0053483	3.99e-05	62844248	252408	12496036
1566953_x_at	0.0053617	4.05e-05	62752563	2510925	17829817
211026_s_at	0.0053617	4.05e-05	-62749527	2510489	-25672844	MGLL	monoglyceride lipase
230764_at	0.0053617	4.05e-05	62749346	2510464	15788104
1557274_at	0.0053617	4.05e-05	62742831	2509528	14753168
221810_at	0.0053617	4.06e-05	-62726374	2507165	-16846209	RAB15	RAB15, member RAS oncogene family
218731_s_at	0.0053617	4.07e-05	-62723092	2506694	-20435376	VWA1	von Willebrand factor A domain containing 1
203550_s_at	0.0053787	4.11e-05	-626546	2496855	-11411809	FAM189B	family with sequence similarity 189 member B
241401_at	0.0053787	4.12e-05	62638972	2494609	2866216	WDFY3-AS2	WDFY3 antisense RNA 2
214728_x_at	0.0053787	4.12e-05	-62638536	2494547	-11684468	SMARCA4	SWI/SNF related, matrix associated, actin dependent regulator of chromatin, subfamily a, member 4
203439_s_at	0.0053787	4.13e-05	-62615024	2491167	-29974659	STC2	stanniocalcin 2
225441_x_at	0.0053787	4.13e-05	-62612374	2490786	-13174156	NAA38	N(alpha)-acetyltransferase 38, NatC auxiliary subunit
215714_s_at	0.0053787	4.15e-05	-62593309	2488045	-13670633	SMARCA4	SWI/SNF related, matrix associated, actin dependent regulator of chromatin, subfamily a, member 4
223134_at	0.0053787	4.18e-05	62539075	2480244	16078902	BBX	BBX, HMG-box containing
202417_at	0.0053787	4.19e-05	-6252363	2478022	-10438248	KEAP1	kelch like ECH associated protein 1
1568746_a_at	0.0053787	4.22e-05	-62473123	2470751	-16133445	LOC646268	hCG1654703
242641_at	0.0053787	4.23e-05	62460239	2468896	1386136	COL6A6	collagen type VI alpha 6 chain
233853_at	0.0053787	4.25e-05	62427934	2464243	13499017
206430_at	0.0053787	4.25e-05	62424294	2463719	11998105	CDX1	caudal type homeobox 1
41037_at	0.0053787	4.26e-05	-6241276	2462057	-28076392	TEAD4	TEA domain transcription factor 4
209170_s_at	0.0053787	4.28e-05	-62384187	245794	-19613612	GPM6B	glycoprotein M6B
203491_s_at	0.0053787	4.30e-05	62343887	245213	16492984	CEP57	centrosomal protein 57
1567054_at	0.0053787	4.31e-05	-62331873	2450398	-14740397	OR1C1	olfactory receptor family 1 subfamily C member 1
228260_at	0.0053787	4.32e-05	62321183	2448856	24755148	ELAVL2	ELAV like neuron-specific RNA binding protein 2
202720_at	0.0053787	4.33e-05	-62309294	2447142	-24479001	TES	testin LIM domain protein
213272_s_at	0.0053787	4.33e-05	62305844	2446644	16262147	TMEM159	transmembrane protein 159
222017_x_at	0.0053787	4.35e-05	-62279289	2442813	-1082577	LRCH4	leucine rich repeats and calponin homology domain containing 4
224201_s_at	0.0053787	4.35e-05	-62275757	2442303	-11952278	SUFU	SUFU negative regulator of hedgehog signaling
266_s_at	0.0053787	4.35e-05	-62272853	2441884	-44105488	CD24	CD24 molecule
240584_at	0.0053787	4.35e-05	62271971	2441757	11360873	SHANK2-AS2	SHANK2 antisense RNA 2
212634_at	0.0053787	4.36e-05	62257594	2439682	18335663	UFL1	UFM1 specific ligase 1
237456_at	0.0053787	4.37e-05	62243409	2437635	14004679
225618_at	0.0053787	4.37e-05	-62241084	2437299	-21112878	ARHGAP27	Rho GTPase activating protein 27
202813_at	0.0053787	4.38e-05	-62228019	2435413	-20401481	TARBP1	TAR (HIV-1) RNA binding protein 1
224611_s_at	0.0053787	4.38e-05	-6222422	2434865	-11461986	DNAJC5	DnaJ heat shock protein family (Hsp40) member C5
1561212_at	0.0053787	4.38e-05	62220138	2434276	1965889
210070_s_at	0.0054084	4.42e-05	-62167654	2426696	-19171156	CHKB-CPT1B///CPT1B	CHKB-CPT1B readthrough (NMD candidate)///carnitine palmitoyltransferase 1B
202975_s_at	0.0054162	4.44e-05	62141701	2422946	26497912	RHOBTB3	Rho related BTB domain containing 3
209607_x_at	0.0054162	4.46e-05	-62112051	2418661	-12686709	SLX1B-SULT1A4///SLX1A-SULT1A3///SULT1A4///SULT1A3	SLX1B-SULT1A4 readthrough (NMD candidate)///SLX1A-SULT1A3 readthrough (NMD candidate)///sulfotransferase family 1A member 4///sulfotransferase family 1A member 3
235515_at	0.0054162	4.46e-05	-62110483	2418434	-42255594	SYNE4	spectrin repeat containing nuclear envelope family member 4
235342_at	0.0054263	4.50e-05	62054991	2410411	49280983	SPOCK3	sparc/osteonectin, cwcv and kazal-like domains proteoglycan (testican) 3
239844_x_at	0.0054263	4.50e-05	-62043886	2408804	-11528602	C1orf228	chromosome 1 open reading frame 228
207949_s_at	0.0054263	4.50e-05	-6204206	240854	-18440651	ICA1	islet cell autoantigen 1
244044_at	0.0054263	4.51e-05	-62035108	2407534	-0.8957693
206048_at	0.0054487	4.55e-05	-61972935	2398537	-41131629	OVOL2	ovo like zinc finger 2
244850_at	0.0054487	4.56e-05	-61964193	2397271	-11976224
207950_s_at	0.0054487	4.56e-05	61961004	239681	19525458	ANK3	ankyrin 3, node of Ranvier (ankyrin G)
207819_s_at	0.0054515	4.58e-05	61932201	2392639	19412306	ABCB4	ATP binding cassette subfamily B member 4
212563_at	0.0054515	4.59e-05	-61919558	2390808	-24602724	MIR7112///BOP1	microRNA 7112///block of proliferation 1
207921_x_at	0.0054515	4.60e-05	-61909664	2389374	-16405169	PAX8	paired box 8
217478_s_at	0.0054515	4.61e-05	-61885379	2385856	-23386125	HLA-DMA	major histocompatibility complex, class II, DM alpha
241288_at	0.0054515	4.62e-05	-61880405	2385135	-15788016
214945_at	0.005474	4.65e-05	61833047	2378271	2589974	LOC101930363///LOC101928349///LOC100507387///FAM153C///FAM153A///FAM153B	uncharacterized LOC101930363///uncharacterized LOC101928349///uncharacterized LOC100507387///family with sequence similarity 153, member C///family with sequence similarity 153 member A///family with sequence similarity 153 member B
232033_at	0.005474	4.67e-05	61802494	237384	17177832	USP37	ubiquitin specific peptidase 37
219289_at	0.005474	4.68e-05	-61794584	2372693	-0.8441123	HEATR3	HEAT repeat containing 3
227580_s_at	0.005474	4.68e-05	-617921	2372333	-0.9264754	TECPR1	tectonin beta-propeller repeat containing 1
38290_at	0.0054881	4.71e-05	-61748101	2365949	-14146832	RGS14	regulator of G-protein signaling 14
204998_s_at	0.0054881	4.71e-05	-61744846	2365477	-12615674	ATF5	activating transcription factor 5
241185_at	0.0054945	4.73e-05	-61719848	2361849	-13069984	SAE1	SUMO1 activating enzyme subunit 1
218543_s_at	0.0054945	4.75e-05	-61693058	2357959	-15011742	PARP12	poly(ADP-ribose) polymerase family member 12
202921_s_at	0.0054945	4.76e-05	61679956	2356057	16324125	ANK2	ankyrin 2, neuronal
206767_at	0.0054945	4.76e-05	61676942	2355619	11592926	RBMS3	RNA binding motif single stranded interacting protein 3
227908_at	0.0055144	4.79e-05	-6163803	2349967	-17543438	TBC1D24	TBC1 domain family member 24
212430_at	0.0055423	4.82e-05	-61589811	2342959	-15524529	RBM38	RNA binding motif protein 38
226725_at	0.005543	4.83e-05	-61574114	2340677	-13357977	SLFN5	schlafen family member 5
240105_at	0.0055454	4.85e-05	61556389	23381	21555651
219250_s_at	0.0055693	4.88e-05	61510682	2331452	16719393	FLRT3	fibronectin leucine rich transmembrane protein 3
223363_at	0.0055693	4.90e-05	-61490069	2328452	-13231976	PSMG3	proteasome assembly chaperone 3
231720_s_at	0.0055693	4.90e-05	61483737	2327531	14047172	JAM3	junctional adhesion molecule 3
236653_at	0.0055696	4.91e-05	61468736	2325348	10710926	LINC00662	long intergenic non-protein coding RNA 662
210160_at	0.0055781	4.96e-05	-61409902	2316781	-13377806	PAFAH1B2	platelet activating factor acetylhydrolase 1b catalytic subunit 2
207525_s_at	0.0055781	4.96e-05	-61408896	2316635	-19136591	GIPC1	GIPC PDZ domain containing family member 1
228656_at	0.0055781	4.97e-05	61396826	2314877	23525459	PROX1	prospero homeobox 1
208924_at	0.0055781	4.98e-05	61378476	2312204	13138174	RNF11	ring finger protein 11
212327_at	0.0055781	5.00e-05	61356174	2308954	23582188	LIMCH1	LIM and calponin homology domains 1
1559692_at	0.0055781	5.00e-05	61352908	2308478	16414338
243749_s_at	0.0055781	5.01e-05	-61335662	2305964	-17980957	MINCR	MYC-induced long noncoding RNA
208829_at	0.0055781	5.02e-05	-61330053	2305147	-20253476	TAPBP	TAP binding protein (tapasin)
243861_at	0.0055781	5.02e-05	61322626	2304064	13517961	FNIP1	folliculin interacting protein 1
239001_at	0.0055781	5.03e-05	-61313635	2302753	-22901421	MGST1	microsomal glutathione S-transferase 1
209823_x_at	0.005596	5.06e-05	-61268567	2296181	-27640262	LOC101060835///HLA-DQB1	HLA class II histocompatibility antigen, DQ beta 1 chain-like///major histocompatibility complex, class II, DQ beta 1
233385_x_at	0.005596	5.07e-05	-61263893	2295499	-14184219	MIA-RAB4B///RAB4B	MIA-RAB4B readthrough (NMD candidate)///RAB4B, member RAS oncogene family
211630_s_at	0.0056053	5.09e-05	-61238694	2291823	-10565127	GSS	glutathione synthetase
213469_at	0.0056053	5.10e-05	61224467	2289747	13394143	PGAP1	post-GPI attachment to proteins 1
239201_at	0.0056236	5.13e-05	61188909	2284557	18644096	CDK15	cyclin dependent kinase 15
203236_s_at	0.0056431	5.20e-05	-61100068	227158	-1406814	LGALS9	galectin 9
226032_at	0.0056431	5.21e-05	-61087269	226971	-0.9795639	CASP2	caspase 2
216157_at	0.0056431	5.23e-05	-61060438	2265788	-19844843
236744_at	0.0056431	5.24e-05	-61050394	2264319	-16245581	C9orf172	chromosome 9 open reading frame 172
233917_s_at	0.0056431	5.24e-05	-61049781	226423	-13270294	MOV10	Mov10 RISC complex RNA helicase
217867_x_at	0.0056431	5.24e-05	-61045793	2263647	-24021268	BACE2	beta-site APP-cleaving enzyme 2
231510_at	0.0056431	5.24e-05	-6104082	226292	-14162327
242024_at	0.0056431	5.25e-05	61029815	226131	22694226
218321_x_at	0.0056431	5.26e-05	-61016986	2259434	-1363131	STYXL1	serine/threonine/tyrosine interacting-like 1
204863_s_at	0.0056431	5.27e-05	6100088	2257078	17896539	IL6ST	interleukin 6 signal transducer
205240_at	0.0056431	5.28e-05	60998787	2256772	1252687	GPSM2	G-protein signaling modulator 2
237247_at	0.0056431	5.28e-05	60998405	2256716	22249654	USP51	ubiquitin specific peptidase 51
239782_at	0.0056509	5.29e-05	60975648	2253387	1903133	RBP1	retinol binding protein 1
214780_s_at	0.0056735	5.33e-05	-60935711	2247542	-11911823	MYO9B	myosin IXB
204973_at	0.005674	5.35e-05	-60909919	2243765	-30006683	GJB1	gap junction protein beta 1
234422_at	0.005674	5.37e-05	-60885792	2240232	-14250861
213004_at	0.005674	5.40e-05	60847423	2234611	15853451	ANGPTL2	angiopoietin like 2
208650_s_at	0.005674	5.40e-05	-60841739	2233778	-46320656	CD24	CD24 molecule
222996_s_at	0.005674	5.41e-05	-60833317	2232544	-29720645	CXXC5	CXXC finger protein 5
1566486_at	0.005674	5.42e-05	-60821969	2230881	-17637314
207709_at	0.005674	5.43e-05	-60808554	2228915	-11528347	PRKAA2	protein kinase AMP-activated catalytic subunit alpha 2
218772_x_at	0.005674	5.44e-05	60801133	2227827	20520441	TMEM38B	transmembrane protein 38B
207291_at	0.005674	5.45e-05	-60790891	2226325	-18157441	PRRG4	proline rich and Gla domain 4
223578_x_at	0.005674	5.45e-05	60788262	222594	24243494	MALAT1	metastasis associated lung adenocarcinoma transcript 1 (non-protein coding)
226506_at	0.005674	5.45e-05	-60785999	2225608	-36832221	THSD4	thrombospondin type 1 domain containing 4
1553639_a_at	0.0056887	5.48e-05	-6075558	2221147	-2011383	PPARGC1B	PPARG coactivator 1 beta
205069_s_at	0.005696	5.49e-05	-60733928	2217971	-21648704	ARHGAP26	Rho GTPase activating protein 26
218070_s_at	0.0057503	5.56e-05	-60658466	2206896	-0.9590689	GMPPA	GDP-mannose pyrophosphorylase A
233963_at	0.0057655	5.58e-05	-60627913	2202409	-11357121	H2BFXP	H2B histone family member X, pseudogene
233948_at	0.0058012	5.63e-05	-60574248	2194525	-10978436	TBX5-AS1	TBX5 antisense RNA 1
202758_s_at	0.0058079	5.65e-05	-60553481	2191473	-17942597	RFXANK	regulatory factor X associated ankyrin containing protein
219437_s_at	0.0058132	5.66e-05	60534439	2188674	17654836	ANKRD11	ankyrin repeat domain 11
212539_at	0.005827	5.70e-05	-60489504	2182066	-0.9871762	CHD1L	chromodomain helicase DNA binding protein 1 like
242418_at	0.005827	5.72e-05	60466885	2178739	12070622	C2orf27A	chromosome 2 open reading frame 27A
239265_at	0.005827	5.73e-05	60455959	2177131	17194569	SLC35G1	solute carrier family 35 member G1
203917_at	0.005827	5.74e-05	-60451001	2176402	-32266722	CXADR	coxsackie virus and adenovirus receptor
229165_at	0.005827	5.74e-05	-60449828	2176229	-12659107	MRPL12	mitochondrial ribosomal protein L12
1561778_at	0.005827	5.77e-05	60417532	2171476	12600368
227051_at	0.005827	5.77e-05	-60416095	2171264	-2217219	BACE2	beta-site APP-cleaving enzyme 2
209995_s_at	0.005827	5.79e-05	60395742	2168268	11981711	TCL1A	T-cell leukemia/lymphoma 1A
243038_at	0.005827	5.79e-05	6038861	2167218	25491917	RBM43	RNA binding motif protein 43
1564358_at	0.005827	5.80e-05	60375231	2165248	27047086
217168_s_at	0.005827	5.81e-05	60370483	2164549	12376623	HERPUD1	homocysteine inducible ER protein with ubiquitin like domain 1
217818_s_at	0.005827	5.82e-05	60354651	2162217	10389173	ARPC4	actin related protein 2/3 complex subunit 4
216706_x_at	0.005827	5.83e-05	60349123	2161403	12593629	SKAP2///IGHG1	src kinase associated phosphoprotein 2///immunoglobulin heavy constant gamma 1 (G1m marker)
59697_at	0.005827	5.85e-05	-60327146	2158165	-1272238	RAB15	RAB15, member RAS oncogene family
209351_at	0.005827	5.87e-05	-60296603	2153664	-41840571	KRT14	keratin 14
243422_at	0.005827	5.87e-05	-60295843	2153552	-13106569
241002_at	0.005827	5.88e-05	60290527	2152768	16358393
244458_at	0.005827	5.88e-05	-602862	215213	-0.935819
219823_at	0.005836	5.91e-05	-6026091	2148402	-18175244	LIN28A	lin-28 homolog A
217516_x_at	0.005836	5.92e-05	-60247298	2146395	-0.9323245	ARVCF	armadillo repeat gene deleted in velocardiofacial syndrome
204168_at	0.005836	5.94e-05	-60222066	2142673	-11602657	MGST2	microsomal glutathione S-transferase 2
1555870_at	0.005836	5.94e-05	-60221858	2142643	-19037029	RNF207	ring finger protein 207
219232_s_at	0.005836	5.95e-05	-60213029	214134	-24665016	EGLN3	egl-9 family hypoxia inducible factor 3
209791_at	0.0058502	5.98e-05	-60184599	2137146	-14465362	PADI2	peptidyl arginine deiminase 2
208998_at	0.0058713	6.02e-05	-60141415	2130772	-41655538	UCP2	uncoupling protein 2
210580_x_at	0.0058713	6.04e-05	-60119829	2127584	-13609116	SLX1B-SULT1A4///SLX1A-SULT1A3///SULT1A4///SULT1A3	SLX1B-SULT1A4 readthrough (NMD candidate)///SLX1A-SULT1A3 readthrough (NMD candidate)///sulfotransferase family 1A member 4///sulfotransferase family 1A member 3
212385_at	0.0058713	6.04e-05	60110479	2126204	23765135	TCF4	transcription factor 4
1558256_at	0.0058713	6.05e-05	6010174	2124913	13931224	LINC00662	long intergenic non-protein coding RNA 662
202546_at	0.0058713	6.06e-05	-60094796	2123888	-28003503	VAMP8	vesicle associated membrane protein 8
211864_s_at	0.0058713	6.07e-05	-60086459	2122656	-17940264	MYOF	myoferlin
218608_at	0.0058777	6.09e-05	-60064748	2119448	-15098826	ATP13A2	ATPase 13A2
1564130_x_at	0.0058777	6.10e-05	6005467	2117959	13749487
220030_at	0.0058944	6.13e-05	-60023939	2113417	-54767641	STYK1	serine/threonine/tyrosine kinase 1
210913_at	0.0059085	6.15e-05	-59996166	2109312	-15045996	CDH20	cadherin 20
215097_at	0.0059115	6.17e-05	-59972193	2105767	-11665925	CAPZB	capping actin protein of muscle Z-line beta subunit
224512_s_at	0.0059115	6.19e-05	-5995641	2103432	-12318826	NAA38	N(alpha)-acetyltransferase 38, NatC auxiliary subunit
243776_at	0.0059115	6.19e-05	59956075	2103382	1591747	LOC105374428	uncharacterized LOC105374428
202597_at	0.0059231	6.24e-05	-59907012	2096123	-19850268	IRF6	interferon regulatory factor 6
222651_s_at	0.0059231	6.24e-05	-59902276	2095422	-12759753	TRPS1	transcriptional repressor GATA binding 1
205962_at	0.0059231	6.24e-05	-59900901	2095218	-15204575	PAK2	p21 (RAC1) activated kinase 2
244543_s_at	0.0059231	6.25e-05	-59894739	2094306	-12325262	BCDIN3D-AS1	BCDIN3D antisense RNA 1
210251_s_at	0.0059409	6.28e-05	59860215	2089195	20613464	RUFY3	RUN and FYVE domain containing 3
237283_at	0.0059409	6.29e-05	-5985111	2087847	-18446476
221799_at	0.0059836	6.36e-05	-59778753	2077128	-14690207	CHPF2	chondroitin polymerizing factor 2
218574_s_at	0.0059836	6.37e-05	59768199	2075563	11843241	LMCD1	LIM and cysteine rich domains 1
217034_at	0.0059836	6.38e-05	-59758643	2074147	-13024764	LOC101928457	uncharacterized LOC101928457
1553978_at	0.0059836	6.38e-05	-59756639	207385	-1709367	BORCS8	BLOC-1 related complex subunit 8
243472_at	0.006024	6.44e-05	59700992	2065599	14339053
235986_at	0.0060288	6.46e-05	-59675405	2061803	-15008592
210775_x_at	0.0060288	6.47e-05	59672056	2061306	10570761	CASP9	caspase 9
237985_at	0.0060483	6.50e-05	-59636132	2055975	-18157398
232822_x_at	0.0060483	6.51e-05	59627389	2054677	13542326	LINC00629	long intergenic non-protein coding RNA 629
225342_at	0.0060548	6.54e-05	-59599357	2050515	-17174303	LOC100507855///AK4	adenylate kinase 4, mitochondrial-like///adenylate kinase 4
222876_s_at	0.0060548	6.55e-05	-59585885	2048515	-18329143	ADAP2	ArfGAP with dual PH domains 2
239291_at	0.0060548	6.56e-05	59575986	2047045	23899021	TRPM3	transient receptor potential cation channel subfamily M member 3
218301_at	0.0060548	6.57e-05	-59573323	2046649	-11585897	RNPEPL1	arginyl aminopeptidase like 1
221907_at	0.0060569	6.58e-05	-59559328	2044571	-1052702	TRMT61A	tRNA methyltransferase 61A
222063_s_at	0.0060615	6.60e-05	-59542738	2042106	-14939813	CDS1	CDP-diacylglycerol synthase 1
241054_at	0.0060785	6.63e-05	59512893	2037671	0.9760996
219676_at	0.0061436	6.72e-05	-59422331	2024205	-16081103	ZSCAN16	zinc finger and SCAN domain containing 16
208997_s_at	0.0061436	6.73e-05	-59416347	2023315	-28511761	UCP2	uncoupling protein 2
200660_at	0.0061436	6.73e-05	-5940908	2022234	-22846136	S100A11	S100 calcium binding protein A11
235296_at	0.0061633	6.77e-05	59376807	2017432	14708797	EIF5A2	eukaryotic translation initiation factor 5A2
206687_s_at	0.006175	6.79e-05	-5935283	2013863	-18182208	PTPN6	protein tyrosine phosphatase, non-receptor type 6
219047_s_at	0.006175	6.82e-05	-59330803	2010583	-10754825	ZNF668	zinc finger protein 668
220178_at	0.006175	6.82e-05	-5932987	2010444	-19510868	MFSD12	major facilitator superfamily domain containing 12
226302_at	0.0062011	6.86e-05	-59291204	2004685	-20010567	ATP8B1	ATPase phospholipid transporting 8B1
234611_at	0.0062197	6.89e-05	-59260316	2000083	-16710813	LGALS8-AS1	LGALS8 antisense RNA 1
1554910_at	0.0062378	6.98e-05	59181064	1988269	17024048	PRKD3	protein kinase D3
210798_x_at	0.0062378	6.98e-05	59179898	1988095	10787043	MASP2	mannan binding lectin serine peptidase 2
1556872_s_at	0.0062378	6.98e-05	59175858	1987492	12213446	IQSEC3	IQ motif and Sec7 domain 3
222280_at	0.0062378	6.98e-05	-59174242	1987251	-10869184	TMEM147-AS1	TMEM147 antisense RNA 1
213328_at	0.0062378	6.99e-05	5916805	1986328	21024436	NEK1	NIMA related kinase 1
240483_at	0.0062378	7.01e-05	-59145799	1983008	-12375098	LOC100287610///ZNF717	zinc finger protein 717-like///zinc finger protein 717
217625_x_at	0.0062378	7.02e-05	-59144087	1982753	-10903435	LINC00963	long intergenic non-protein coding RNA 963
224085_at	0.0062378	7.02e-05	-59137308	1981741	-10542654
234842_at	0.0062378	7.04e-05	-59123827	197973	-14033382
212926_at	0.0062378	7.04e-05	59120571	1979244	15143442	SMC5	structural maintenance of chromosomes 5
1568882_at	0.0062378	7.05e-05	59116923	1978699	1144459	LRTOMT	leucine rich transmembrane and O-methyltransferase domain containing
1557374_at	0.0062671	7.10e-05	59064067	1970809	16383997	ABCC9	ATP binding cassette subfamily C member 9
238724_at	0.0062671	7.11e-05	59055576	1969541	14315018
211926_s_at	0.0062671	7.12e-05	-59051305	1968903	-15557941	MYH9	myosin, heavy chain 9, non-muscle
237988_at	0.0062671	7.13e-05	59036154	196664	19756536	EIF1B	eukaryotic translation initiation factor 1B
232901_at	0.0062671	7.14e-05	59030835	1965846	13800288	RARS2	arginyl-tRNA synthetase 2, mitochondrial
224783_at	0.0062951	7.18e-05	-58990999	1959894	-19302811	UBALD2	UBA like domain containing 2
235083_at	0.0063058	7.21e-05	-58968934	1956596	-16389267	LINC01123///LINC01106	long intergenic non-protein coding RNA 1123///long intergenic non-protein coding RNA 1106
241859_at	0.0063238	7.24e-05	58939542	1952202	22841245	PLCL1	phospholipase C like 1
218792_s_at	0.0063365	7.29e-05	-58899814	1946261	-23586853	BSPRY	B-box and SPRY domain containing
201128_s_at	0.0063365	7.29e-05	-58899031	1946144	-0.9807662	ACLY	ATP citrate lyase
227429_at	0.0063365	7.29e-05	-58893485	1945314	-21797176	CRACR2B	calcium release activated channel regulator 2B
227272_at	0.0063546	7.33e-05	-58864166	1940928	-21757993	C15orf52	chromosome 15 open reading frame 52
228218_at	0.0063631	7.37e-05	58828913	1935651	21894578	LSAMP	limbic system-associated membrane protein
235924_at	0.0063631	7.38e-05	-58814962	1933563	-17264097	FRK	fyn related Src family tyrosine kinase
227389_x_at	0.0063631	7.39e-05	-5881357	1933355	-11240552	IRF2BP2	interferon regulatory factor 2 binding protein 2
236760_at	0.0063631	7.39e-05	5881184	1933095	1265973	AMMECR1	Alport syndrome, mental retardation, midface hypoplasia and elliptocytosis chromosomal region gene 1
223093_at	0.0063706	7.42e-05	58781836	1928603	17173532	ANKH	ANKH inorganic pyrophosphate transport regulator
230392_at	0.0063706	7.43e-05	58774117	1927447	16961174
235605_at	0.0063706	7.43e-05	-5877176	1927094	-15677857	CASZ1	castor zinc finger 1
1553879_a_at	0.0063901	7.47e-05	58741229	192252	19752796	GOT1L1	glutamic-oxaloacetic transaminase 1-like 1
237742_at	0.0063961	7.49e-05	-58724427	1920002	-15454507
1554341_a_at	0.0064199	7.54e-05	58682838	1913768	17335727	HELQ	helicase, POLQ-like
213869_x_at	0.0064199	7.54e-05	-58678831	1913168	-3104839	THY1	Thy-1 cell surface antigen
244594_x_at	0.0064199	7.55e-05	58668304	1911589	10084471
236612_at	0.0064207	7.57e-05	58656727	1909853	14996704
217572_at	0.0064609	7.63e-05	58600437	1901409	17082094
218403_at	0.0064609	7.64e-05	-58595281	1900636	-11297684	TRIAP1	TP53 regulated inhibitor of apoptosis 1
41660_at	0.0064724	7.71e-05	-58533091	1891301	-27492411	CELSR1	cadherin EGF LAG seven-pass G-type receptor 1
214655_at	0.0064724	7.72e-05	58532683	1891239	14068882	GPR6	G protein-coupled receptor 6
206510_at	0.0064724	7.72e-05	58530905	1890972	11885936	SIX2	SIX homeobox 2
225545_at	0.0064724	7.73e-05	-5852384	1889911	-0.8714399	LOC101930123///EEF2K	eukaryotic elongation factor 2 kinase///eukaryotic elongation factor 2 kinase
206768_at	0.0064724	7.74e-05	5851413	1888453	11073684	RPL3L	ribosomal protein L3 like
244023_at	0.0064724	7.75e-05	-5850012	1886349	-26031186	SYK	spleen associated tyrosine kinase
227046_at	0.0064724	7.76e-05	-58493297	1885324	-1600418	SLC39A11	solute carrier family 39 member 11
201079_at	0.0064724	7.77e-05	-58491222	1885012	-20470469	SYNGR2	synaptogyrin 2
224627_at	0.0064724	7.77e-05	-584886	1884618	-12094318	GBA2	glucosylceramidase beta 2
230101_at	0.0064837	7.82e-05	-58449326	1878717	-14208782	CXCL2	C-X-C motif chemokine ligand 2
209403_at	0.0064837	7.82e-05	-58442152	1877639	-14363408	TBC1D3I///TBC1D3E///LOC101060389///TBC1D3L///TBC1D3K///TBC1D3G///TBC1D3H///TBC1D3///TBC1D3C///TBC1D3F	TBC1 domain family member 3I///TBC1 domain family member 3E///TBC1 domain family member-like///TBC1 domain family member 3L///TBC1 domain family member 3K///TBC1 domain family member 3G///TBC1 domain family member 3H///TBC1 domain family member 3///TBC1 domain family member 3C///TBC1 domain family member 3F
1559126_at	0.0064837	7.86e-05	58414365	1873462	10250624	RRP12	ribosomal RNA processing 12 homolog
219274_at	0.0064837	7.88e-05	-58400824	1871426	-36333846	TSPAN12	tetraspanin 12
233920_at	0.0064837	7.90e-05	58380512	1868372	17372615
207415_at	0.0064837	7.91e-05	583702	1866821	13428033	PLA2R1	phospholipase A2 receptor 1
223314_at	0.0064837	7.92e-05	-5836543	1866103	-17870395	TSPAN14	tetraspanin 14
230780_at	0.0064837	7.94e-05	-58351805	1864053	-12187502	LINC00886	long intergenic non-protein coding RNA 886
201184_s_at	0.0064837	7.94e-05	-5835008	1863794	-0.8655059	CHD4	chromodomain helicase DNA binding protein 4
243996_at	0.0064837	7.94e-05	-58348964	1863626	-17165912
204798_at	0.0064837	7.94e-05	-58348396	1863541	-3347387	MYB	MYB proto-oncogene, transcription factor
241294_at	0.0064837	7.95e-05	58342845	1862705	17334563
1559060_a_at	0.0064837	7.95e-05	58342381	1862636	1981029	FNIP1	folliculin interacting protein 1
220166_at	0.0065056	8.00e-05	58297033	1855811	14618193	CNNM1	cyclin and CBS domain divalent metal cation transport mediator 1
232477_at	0.0065056	8.01e-05	58290276	1854794	19924557
210428_s_at	0.0065056	8.01e-05	-58290055	1854761	-10234663	HGS	hepatocyte growth factor-regulated tyrosine kinase substrate
215071_s_at	0.0065259	8.05e-05	-58257507	184986	-21691516	HIST1H2AC	histone cluster 1, H2ac
203391_at	0.0065259	8.07e-05	-58247428	1848342	-11592383	FKBP2	FK506 binding protein 2
215058_at	0.0065259	8.10e-05	58221556	1844445	26251548	DENND5B	DENN domain containing 5B
240377_at	0.0065259	8.11e-05	58213514	1843234	1103643	LOC101930075///LOC101930013///NPIPA8///NPIPA7///NPIPA5///NPIPA2///NPIPA3///PKD1P1///NPIPA1///PKD1	polycystin-1-like///polycystin-1-like///nuclear pore complex interacting protein family member A8///nuclear pore complex interacting protein family member A7///nuclear pore complex interacting protein family member A5///nuclear pore complex interacting protein family member A2///nuclear pore complex interacting protein family member A3///polycystin 1, transient receptor potential channel interact…
1554591_at	0.0065259	8.13e-05	58199601	1841138	11949417	PCAT4	prostate cancer associated transcript 4 (non-protein coding)
242882_at	0.0065259	8.14e-05	-58191374	1839898	-21568966	RNF207	ring finger protein 207
226531_at	0.0065259	8.15e-05	-58182081	1838497	-16578726	ORAI1	ORAI calcium release-activated calcium modulator 1
218180_s_at	0.0065259	8.15e-05	-58181706	1838441	-24749816	EPS8L2	EPS8 like 2
213725_x_at	0.0065259	8.17e-05	58166524	1836153	22823147	XYLT1	xylosyltransferase 1
237693_at	0.0065259	8.17e-05	-5816512	1835941	-124425
219046_s_at	0.0065259	8.18e-05	58155185	1834443	12391468	PKNOX2	PBX/knotted 1 homeobox 2
243843_at	0.0065259	8.19e-05	58148814	1833483	16096789	N4BP2L1	NEDD4 binding protein 2 like 1
223842_s_at	0.0065283	8.26e-05	-58097433	1825735	-30270123	SCARA3	scavenger receptor class A member 3
57539_at	0.0065283	8.28e-05	-58082568	1823492	-13480233	ZGPAT///LIME1	zinc finger CCCH-type and G-patch domain containing///Lck interacting transmembrane adaptor 1
238919_at	0.0065283	8.29e-05	58075954	1822495	39597175	PCDH9	protocadherin 9
242921_at	0.0065283	8.29e-05	58073882	1822182	0.9651411	SGSM1	small G protein signaling modulator 1
204619_s_at	0.0065283	8.31e-05	-58055577	181942	-30118545	VCAN	versican
235867_at	0.0065283	8.33e-05	58038513	1816845	19425415	GSTM3	glutathione S-transferase mu 3
207124_s_at	0.0065283	8.33e-05	58038387	1816826	22081106	GNB5	G protein subunit beta 5
223668_at	0.0065283	8.34e-05	-58030649	1815658	-12131847	CBLC	Cbl proto-oncogene C
1562723_at	0.0065283	8.35e-05	58024025	1814658	11868777
238185_at	0.0065283	8.36e-05	58019738	181401	18190272
225879_at	0.0065283	8.39e-05	-57992106	1809838	-13134637	TSEN54	tRNA splicing endonuclease subunit 54
204367_at	0.0065283	8.40e-05	57990573	1809607	10169546	SP2	Sp2 transcription factor
204508_s_at	0.0065283	8.40e-05	-579883	1809264	-27366352	CA12	carbonic anhydrase 12
209529_at	0.0065283	8.42e-05	-57975442	1807322	-28829663	PLPP2	phospholipid phosphatase 2
227034_at	0.0065283	8.43e-05	57965954	1805889	13285353	SOWAHC	sosondowah ankyrin repeat domain family member C
223075_s_at	0.0065283	8.43e-05	-57965836	1805871	-30607398	AIF1L	allograft inflammatory factor 1 like
209251_x_at	0.0065283	8.44e-05	-57960737	1805101	-11564633	TUBA1C	tubulin alpha 1c
1554608_at	0.0065283	8.44e-05	-5795966	1804938	-22397952	TGOLN2	trans-golgi network protein 2
204281_at	0.0065283	8.45e-05	-57948446	1803244	-28579871	TEAD4	TEA domain transcription factor 4
239579_at	0.0065283	8.45e-05	-57948377	1803234	-47540123	EPHX4	epoxide hydrolase 4
208505_s_at	0.0065283	8.46e-05	-5793987	1801949	-13648102	FUT2	fucosyltransferase 2
222847_s_at	0.0065495	8.50e-05	-57909509	1797361	-31264981	EGLN3	egl-9 family hypoxia inducible factor 3
233113_at	0.0065548	8.52e-05	57894637	1795113	32492192	ADAMTS9-AS2	ADAMTS9 antisense RNA 2
227812_at	0.0065659	8.55e-05	-57874271	1792034	-19743535	TNFRSF19	TNF receptor superfamily member 19
204687_at	0.0066049	8.62e-05	57826855	1784863	235766	PARM1	prostate androgen-regulated mucin-like protein 1
200636_s_at	0.0066347	8.68e-05	-57781085	1777938	-18634465	PTPRF	protein tyrosine phosphatase, receptor type F
238476_at	0.0066347	8.68e-05	57778036	1777477	13376278	CREBRF	CREB3 regulatory factor
239232_at	0.0066347	8.69e-05	57769399	177617	24081312	MSI2	musashi RNA binding protein 2
201506_at	0.0066387	8.71e-05	-57755958	1774135	-24376336	TGFBI	transforming growth factor beta induced
232421_at	0.006646	8.74e-05	57738749	177153	15743044	SCARB1	scavenger receptor class B member 1
201609_x_at	0.006646	8.75e-05	-57729934	1770195	-13925322	ICMT	isoprenylcysteine carboxyl methyltransferase
217750_s_at	0.0066483	8.76e-05	-57718209	176842	-10685698	UBE2Z	ubiquitin conjugating enzyme E2 Z
202852_s_at	0.0066801	8.82e-05	-57675029	1761879	-1315784	AAGAB	alpha- and gamma-adaptin binding protein
38918_at	0.0066801	8.87e-05	-57641868	1756855	-16442563	SOX13	SRY-box 13
213230_at	0.0066801	8.89e-05	-57625659	1754398	-30985341	CDR2L	cerebellar degeneration related protein 2 like
203918_at	0.0066801	8.89e-05	-57624059	1754155	-26343596	PCDH1	protocadherin 1
241280_at	0.0066801	8.90e-05	-57619949	1753532	-13686631	ALDOB	aldolase, fructose-bisphosphate B
1560639_at	0.0066801	8.90e-05	57619548	1753472	17838987
1553192_at	0.0066801	8.91e-05	57610879	1752157	15537926	ZNF441	zinc finger protein 441
231635_x_at	0.0066801	8.92e-05	-57604704	1751221	-12669575	RNF31	ring finger protein 31
225123_at	0.0066801	8.95e-05	57582308	1747825	14015041	SESN3	sestrin 3
205157_s_at	0.0066801	8.97e-05	-57572165	1746287	-38644691	KRT17///JUP	keratin 17///junction plakoglobin
1554665_at	0.0066801	8.98e-05	57564045	1745056	0.9300208	ZNF586	zinc finger protein 586
204071_s_at	0.0066801	8.98e-05	5755911	1744307	14308882	TOPORS	TOP1 binding arginine/serine rich protein
211349_at	0.0066801	9.00e-05	-5755002	1742928	-15321333	SLC15A1	solute carrier family 15 member 1
209215_at	0.0066801	9.01e-05	-57543317	1741911	-0.9325741	MFSD10	major facilitator superfamily domain containing 10
205066_s_at	0.0066801	9.01e-05	57542068	1741722	18100856	ENPP1	ectonucleotide pyrophosphatase/phosphodiesterase 1
208500_x_at	0.0066801	9.02e-05	57537796	1741074	13903453	FOXD3	forkhead box D3
243021_at	0.0066876	9.06e-05	-57507927	1736541	-19336482	LOC102724312	uncharacterized LOC102724312
238210_at	0.0066876	9.06e-05	57503821	1735918	16235213
222818_at	0.0066876	9.08e-05	57494423	1734492	13994978	OSBPL10	oxysterol binding protein like 10
1565132_at	0.0066876	9.08e-05	-57490489	1733895	-14344934	RBMY3AP	RNA binding motif protein, Y-linked, family 3, member A pseudogene
1558116_x_at	0.0066876	9.09e-05	5748454	1732992	11422969	RECK	reversion inducing cysteine rich protein with kazal motifs
242712_x_at	0.0067161	9.16e-05	57436726	1725732	18200542	RGPD2///RGPD6///RGPD8///RGPD3///RGPD1///RGPD4///RGPD5///RANBP2	RANBP2-like and GRIP domain containing 2///RANBP2-like and GRIP domain containing 6///RANBP2-like and GRIP domain containing 8///RANBP2-like and GRIP domain containing 3///RANBP2-like and GRIP domain containing 1///RANBP2-like and GRIP domain containing 4///RANBP2-like and GRIP domain containing 5///RAN binding protein 2
218995_s_at	0.0067161	9.18e-05	-57425513	1724029	-20591237	EDN1	endothelin 1
219414_at	0.0067161	9.19e-05	57418239	1722924	29396012	CLSTN2	calsyntenin 2
223173_at	0.0067161	9.22e-05	-57396396	1719605	-13982838	SPNS1	sphingolipid transporter 1 (putative)
240256_at	0.0067161	9.22e-05	-57394699	1719347	-15116647
212794_s_at	0.0067161	9.24e-05	57382819	1717542	21629601	KIAA1033	KIAA1033
1559925_s_at	0.0067161	9.24e-05	57379647	171706	0.908332	LOC102723757	uncharacterized LOC102723757
201313_at	0.0067161	9.24e-05	-57378861	1716941	-19397012	ENO2	enolase 2
239159_at	0.0067161	9.25e-05	573754	1716415	15943993	GOSR2	golgi SNAP receptor complex member 2
235402_at	0.0067175	9.27e-05	-57358889	1713905	-11292504	PPP1R32	protein phosphatase 1 regulatory subunit 32
243297_at	0.0067175	9.28e-05	-5735596	171346	-1696846
222835_at	0.0067402	9.32e-05	-57325511	1708831	-34130889	THSD4	thrombospondin type 1 domain containing 4
237043_at	0.0067449	9.34e-05	57312063	1706786	10693345
241953_at	0.0067459	9.36e-05	57302161	170528	0.8385902	LINC01198///KRTAP21-1	long intergenic non-protein coding RNA 1198///keratin associated protein 21-1
238963_at	0.0067645	9.39e-05	57275673	1701251	14798162	RBM18	RNA binding motif protein 18
218064_s_at	0.0067684	9.42e-05	-572577	1698517	-14310658	AKAP8L	A-kinase anchoring protein 8 like
218764_at	0.0067684	9.43e-05	-57254139	1697975	-16299516	PRKCH	protein kinase C eta
1570108_at	0.0067841	9.46e-05	57230512	169438	11073519
241060_x_at	0.0067901	9.49e-05	57211262	1691449	36891935
204739_at	0.0067901	9.51e-05	57195172	1689	10932116	CENPC	centromere protein C
209758_s_at	0.0067901	9.54e-05	-57180381	1686748	-36889117	MFAP5	microfibrillar associated protein 5
230156_x_at	0.0067901	9.55e-05	57175015	1685931	13904856	LINC01578	long intergenic non-protein coding RNA 1578
1566906_at	0.0067901	9.55e-05	57172668	1685573	12172061	C9orf173-AS1	C9orf173 antisense RNA 1
33323_r_at	0.0067901	9.55e-05	-57170532	1685248	-35607514	SFN	stratifin
212181_s_at	0.0067901	9.56e-05	57162617	1684042	14246915	NUDT4P1///NUDT4P2///NUDT4	nudix hydrolase 4 pseudogene 1///nudix hydrolase 4 pseudogene 2///nudix hydrolase 4
202329_at	0.0068012	9.62e-05	-57128118	1678787	-14478783	CSK	c-src tyrosine kinase
1563668_at	0.0068012	9.62e-05	57123472	1678079	12057968	MORN1	MORN repeat containing 1
204503_at	0.0068012	9.63e-05	-57118328	1677295	-20611466	EVPL	envoplakin
242856_at	0.0068012	9.63e-05	57117058	1677102	33182564	SNHG24	small nucleolar RNA host gene 24
229887_at	0.0068312	9.69e-05	-57079469	1671373	-21343977	ALS2CL	ALS2 C-terminal like
242170_at	0.0068312	9.71e-05	57063365	1668918	12615929
215488_at	0.0068312	9.72e-05	-5705701	1667949	-11232344
228964_at	0.0068312	9.74e-05	57047416	1666486	16966807	PRDM1	PR/SET domain 1
229982_at	0.0068312	9.74e-05	57045348	1666171	17279689	QSER1	glutamine and serine rich 1
231627_at	0.0068356	9.77e-05	-57028862	1663657	-15966946	LINC00919	long intergenic non-protein coding RNA 919
238417_at	0.0068356	9.78e-05	-57023882	1662897	-22873827	PGM2L1	phosphoglucomutase 2 like 1
220343_at	0.0068387	9.79e-05	57012314	1661133	18435176	PDE7B	phosphodiesterase 7B
234491_s_at	0.0068556	9.83e-05	56986535	16572	10745612	SAV1	salvador family WW domain containing protein 1
225048_at	0.0068556	9.84e-05	56979345	1656103	15575472	PHF10	PHD finger protein 10
215762_at	0.0068817	9.90e-05	-56946575	1651102	-14313558
224883_at	0.0068888	9.92e-05	56931459	1648794	16884698	BLOC1S6	biogenesis of lysosomal organelles complex 1 subunit 6
1554676_at	0.0068961	9.96e-05	-56903161	1644473	-21310598	SRGN	serglycin
217107_at	0.0068961	9.97e-05	56900362	1644046	11064119
227480_at	0.0068961	9.97e-05	-56898877	1643819	-84899707	SUSD2	sushi domain containing 2
210461_s_at	0.0069161	1.00e-04	56871996	1639713	21496586	ABLIM1	actin binding LIM protein 1
204922_at	0.0069342	1.01e-04	-56838512	1634598	-19699329	C11orf80	chromosome 11 open reading frame 80
203932_at	0.0069342	1.01e-04	-56834156	1633932	-20131438	HLA-DMB	major histocompatibility complex, class II, DM beta
1558202_at	0.0069342	1.01e-04	56829825	163327	11969621	LOC145783///ZNF280D	uncharacterized LOC145783///zinc finger protein 280D
208666_s_at	0.0069578	1.01e-04	56799747	1628673	18234873	ST13	suppression of tumorigenicity 13 (colon carcinoma) (Hsp70 interacting protein)
1561880_a_at	0.00696	1.01e-04	56789217	1627063	34411608	SIGLEC16	sialic acid binding Ig like lectin 16 (gene/pseudogene)
218094_s_at	0.0069785	1.02e-04	-56764014	1623209	-16545852	SYS1-DBNDD2///SYS1///DBNDD2	SYS1-DBNDD2 readthrough (NMD candidate)///Sys1 golgi trafficking protein///dysbindin domain containing 2
208335_s_at	0.0069847	1.02e-04	-56747048	1620614	-54157538	ACKR1	atypical chemokine receptor 1 (Duffy blood group)
220180_at	0.0069847	1.02e-04	56739441	1619451	30082273	CCDC68	coiled-coil domain containing 68
215506_s_at	0.0069847	1.02e-04	56732871	1618446	28895057	DIRAS3	DIRAS family GTPase 3
219421_at	0.0070288	1.03e-04	56679693	1610309	1237365	TTC33	tetratricopeptide repeat domain 33
204779_s_at	0.0070288	1.03e-04	-56676277	1609786	-27634619	HOXB7	homeobox B7
1564315_at	0.0070406	1.04e-04	566572	1606865	17043209	C8orf49	chromosome 8 open reading frame 49
205328_at	0.0070493	1.04e-04	-5663537	1603523	-35671348	CLDN10	claudin 10
236161_at	0.0070493	1.04e-04	-56632629	1603103	-41979654	KCCAT333	renal clear cell carcinoma-associated transcript 333
215061_at	0.0070632	1.05e-04	5659916	1597977	10978184	METTL10	methyltransferase like 10
216442_x_at	0.0070632	1.05e-04	-56594641	1597285	-20350324	FN1	fibronectin 1
205948_at	0.0070632	1.05e-04	-56574661	1594224	-21219969	PTPRT	protein tyrosine phosphatase, receptor type T
217784_at	0.0070632	1.05e-04	-5656718	1593077	-14257104	YKT6	YKT6 v-SNARE homolog (S. cerevisiae)
209312_x_at	0.0070632	1.05e-04	-56565435	159281	-20486815	LOC101060835///LOC100996809///HLA-DRB5///HLA-DRB4///HLA-DRB1///HLA-DQB1	HLA class II histocompatibility antigen, DQ beta 1 chain-like///HLA class II histocompatibility antigen, DRB1-10 beta chain-like///major histocompatibility complex, class II, DR beta 5///major histocompatibility complex, class II, DR beta 4///major histocompatibility complex, class II, DR beta 1///major histocompatibility complex, class II, DQ beta 1
211719_x_at	0.0070632	1.05e-04	-56561665	1592232	-20696786	FN1	fibronectin 1
204238_s_at	0.0070632	1.05e-04	-56561649	159223	-11399688	DNPH1	2'-deoxynucleoside 5'-phosphate N-hydrolase 1
226272_at	0.0070707	1.06e-04	-56538005	1588606	-21373241	RCAN3	RCAN family member 3
208659_at	0.0070707	1.06e-04	-56536718	1588409	-0.9388556	CLIC1	chloride intracellular channel 1
227606_s_at	0.0070707	1.06e-04	56517148	1585409	16540966	STAMBPL1	STAM binding protein like 1
212650_at	0.0070707	1.06e-04	56517124	1585405	2025087	EHBP1	EH domain binding protein 1
203005_at	0.0070707	1.06e-04	-56509981	158431	-10355817	LTBR	lymphotoxin beta receptor
1562229_at	0.0070707	1.06e-04	56505288	158359	17886592
211744_s_at	0.0070721	1.06e-04	-56493937	158185	-17574234	CD58	CD58 molecule
1558445_at	0.0070721	1.06e-04	564875	1580863	12585369
223979_x_at	0.007104	1.07e-04	-56450991	1575263	-11611987	FTCD	formimidoyltransferase cyclodeaminase
207122_x_at	0.0071272	1.08e-04	-56422198	1570845	-12616631	SULT1A2	sulfotransferase family 1A member 2
231915_at	0.0071394	1.08e-04	-56403276	1567941	-64435981	ZSWIM4	zinc finger SWIM-type containing 4
209244_s_at	0.0071441	1.08e-04	-56390689	1566008	-10551391	KIF1C	kinesin family member 1C
50374_at	0.0071441	1.08e-04	-56377159	1563931	-10413937	OXLD1	oxidoreductase like domain containing 1
1569114_at	0.0071441	1.08e-04	56366932	1562361	16053618
1556451_at	0.0071441	1.08e-04	56366385	1562277	12153538
206069_s_at	0.0071447	1.09e-04	5635772	1560946	32742092	ACADL	acyl-CoA dehydrogenase, long chain
239695_at	0.0071463	1.09e-04	56348253	1559493	18419106	JAK1	Janus kinase 1
203270_at	0.0072059	1.10e-04	-56282143	1549336	-13703921	DTYMK	deoxythymidylate kinase
239085_at	0.0072059	1.10e-04	56275903	1548377	0.8510911	JDP2	Jun dimerization protein 2
214282_at	0.0072059	1.10e-04	-56262349	1546294	-91097298
202969_at	0.0072059	1.10e-04	-56252297	1544749	-11432683	DYRK2	dual specificity tyrosine phosphorylation regulated kinase 2
1556755_s_at	0.0072059	1.11e-04	56237526	1542478	0.8686449	MIR3150B///MIR3150A///LOC286149	microRNA 3150b///microRNA 3150a///uncharacterized LOC286149
229620_at	0.0072059	1.11e-04	56237146	1542419	16149964	SEPP1	selenoprotein P, plasma, 1
231311_at	0.0072059	1.11e-04	-56228412	1541077	-3614921
237788_at	0.0072059	1.11e-04	-56224394	1540459	-11791151
209302_at	0.0072059	1.11e-04	-56220149	1539806	-12095819	POLR2H	RNA polymerase II subunit H
203274_at	0.0072059	1.11e-04	-56215293	1539059	-11295438	F8A3///F8A2///F8A1	coagulation factor VIII-associated 3///coagulation factor VIII-associated 2///coagulation factor VIII-associated 1
243473_at	0.0072134	1.11e-04	56200727	1536819	20095908
228955_at	0.0072174	1.12e-04	-56189317	1535064	-30630326	LRP8	LDL receptor related protein 8
202292_x_at	0.0072323	1.12e-04	-56168365	1531841	-15256678	LYPLA2	lysophospholipase II
201762_s_at	0.0072343	1.12e-04	-56158495	1530322	-14447073	MIR7703///PSME2	microRNA 7703///proteasome activator subunit 2
207370_at	0.0072343	1.12e-04	-56150716	1529125	-12046502	IBSP	integrin binding sialoprotein
220874_at	0.0072796	1.13e-04	56096177	152073	16802622
1562817_at	0.0072796	1.13e-04	-5609554	1520632	-12080304
218302_at	0.0072822	1.14e-04	-56072406	1517069	-13252962	PSENEN	presenilin enhancer gamma-secretase subunit
203452_at	0.0072822	1.14e-04	-5607125	1516891	-12062358	B3GAT3	beta-1,3-glucuronyltransferase 3
229714_at	0.0072822	1.14e-04	-56064524	1515856	-16173804	HS6ST3	heparan sulfate 6-O-sulfotransferase 3
206233_at	0.0072822	1.14e-04	56061737	1515426	19435002	B4GALT6	beta-1,4-galactosyltransferase 6
202676_x_at	0.0072955	1.14e-04	-56042363	1512442	-10594992	FASTK	Fas activated serine/threonine kinase
217119_s_at	0.0072977	1.14e-04	-56032627	1510942	-11182736	CXCR3	C-X-C motif chemokine receptor 3
225495_x_at	0.0073068	1.15e-04	5601691	150852	0.9540042	GADD45GIP1	GADD45G interacting protein 1
202557_at	0.0073131	1.15e-04	55972943	1501744	0.9919406	HSPA13	heat shock protein family A (Hsp70) member 13
227456_s_at	0.0073131	1.16e-04	-55972264	1501639	-13399033	C6orf136	chromosome 6 open reading frame 136
208969_at	0.0073131	1.16e-04	-55971432	1501511	-0.9120231	NDUFA9	NADH:ubiquinone oxidoreductase subunit A9
229623_at	0.0073131	1.16e-04	55966687	1500779	24450989	TMEM150C	transmembrane protein 150C
219972_s_at	0.0073131	1.16e-04	5596556	1500605	11583907	PCNX4	pecanex homolog 4 (Drosophila)
209875_s_at	0.0073131	1.16e-04	-55964598	1500457	-43393488	SPP1	secreted phosphoprotein 1
204997_at	0.0073171	1.16e-04	-55941766	1496937	-10342389	GPD1	glycerol-3-phosphate dehydrogenase 1
205187_at	0.0073171	1.16e-04	55935445	1495962	17380432	SMAD5	SMAD family member 5
226123_at	0.0073171	1.16e-04	-55934854	1495871	-22032257	CHD7	chromodomain helicase DNA binding protein 7
233647_s_at	0.0073171	1.16e-04	55925554	1494436	0.9237716	CDADC1	cytidine and dCMP deaminase domain containing 1
224491_at	0.0073171	1.17e-04	55913022	1492503	0.9013619	APOL4	apolipoprotein L4
210330_at	0.0073171	1.17e-04	55909948	1492029	13766918	SGCD	sarcoglycan delta
1566186_at	0.0073171	1.17e-04	55889891	1488935	22395499
55081_at	0.0073171	1.17e-04	-55878184	1487128	-19365344	MICALL1	MICAL like 1
223000_s_at	0.0073171	1.17e-04	-55870313	1485914	-20514033	F11R	F11 receptor
232925_at	0.0073171	1.17e-04	55869569	1485799	14064926
212512_s_at	0.0073171	1.18e-04	-55855947	1483697	-0.8844422	CARM1	coactivator associated arginine methyltransferase 1
224672_x_at	0.0073171	1.18e-04	55854453	1483466	13430788	MESDC2	mesoderm development candidate 2
214602_at	0.0073171	1.18e-04	5583549	1480539	42099993	COL4A4	collagen type IV alpha 4 chain
1554604_at	0.0073171	1.18e-04	55835031	1480468	12016582	MBTPS2	membrane bound transcription factor peptidase, site 2
205423_at	0.0073171	1.18e-04	-55826732	1479187	-0.9799593	AP1B1	adaptor related protein complex 1 beta 1 subunit
1555310_a_at	0.0073171	1.18e-04	-55820147	147817	-2008656	PAK6	p21 (RAC1) activated kinase 6
223667_at	0.0073171	1.19e-04	55809721	147656	26853516	FKBP7	FK506 binding protein 7
221927_s_at	0.0073171	1.19e-04	-55808914	1476436	-22786483	ABHD11	abhydrolase domain containing 11
225059_at	0.0073171	1.19e-04	-55808111	1476312	-13329304	AGTRAP	angiotensin II receptor associated protein
209552_at	0.0073171	1.19e-04	-55807311	1476188	-39745129	PAX8	paired box 8
219908_at	0.0073179	1.19e-04	55779401	1471878	29188765	DKK2	dickkopf WNT signaling pathway inhibitor 2
202589_at	0.0073179	1.19e-04	-55777272	1471549	-25149396	TYMS	thymidylate synthetase
221742_at	0.0073179	1.19e-04	-55774545	1471127	-0.9878722	CELF1	CUGBP, Elav-like family member 1
224464_s_at	0.0073179	1.19e-04	-55765358	1469708	-11928388	NUDT22	nudix hydrolase 22
204413_at	0.0073179	1.20e-04	-55758638	146867	-10295136	TRAF2	TNF receptor associated factor 2
243332_at	0.0073179	1.20e-04	5575832	1468621	18223189
1552557_a_at	0.0073179	1.20e-04	55753675	1467903	0.9972666	ZDHHC15	zinc finger DHHC-type containing 15
202454_s_at	0.0073359	1.20e-04	-55726155	1463651	-38161425	ERBB3	erb-b2 receptor tyrosine kinase 3
211364_at	0.0073359	1.20e-04	55709046	1461006	11199894	MTAP	methylthioadenosine phosphorylase
1560241_at	0.0073359	1.21e-04	55697111	1459161	14626311	LOC101928682	uncharacterized LOC101928682
39817_s_at	0.0073359	1.21e-04	-55693261	1458566	-12381698	DNPH1	2'-deoxynucleoside 5'-phosphate N-hydrolase 1
212312_at	0.0073359	1.21e-04	-5568316	1457005	-19506959	BCL2L1	BCL2 like 1
223047_at	0.0073359	1.21e-04	-55680448	1456585	-17792076	CMTM6	CKLF like MARVEL transmembrane domain containing 6
203507_at	0.0073359	1.21e-04	-55675237	145578	-14049928	LOC101928634///SNORA67///CD68	uncharacterized LOC101928634///small nucleolar RNA, H/ACA box 67///CD68 molecule
202701_at	0.0073359	1.21e-04	-55672386	1455339	-1420776	BMP1	bone morphogenetic protein 1
1553214_a_at	0.0073359	1.21e-04	55670944	1455116	1375325	CCDC7	coiled-coil domain containing 7
201102_s_at	0.0073379	1.21e-04	-55661833	1453707	-10033075	PFKL	phosphofructokinase, liver type
202253_s_at	0.0073484	1.22e-04	-55645458	1451174	-0.9753505	DNM2	dynamin 2
229576_s_at	0.0073544	1.22e-04	55629487	1448704	18399218	TBX3	T-box 3
1566824_at	0.0073544	1.22e-04	55625526	1448091	13649661
220725_x_at	0.007363	1.22e-04	55610792	1445811	13740134	DNAH3	dynein axonemal heavy chain 3
233976_at	0.0074084	1.23e-04	-55558554	1437727	-13687023
210547_x_at	0.0074084	1.23e-04	-5555766	1437588	-1565003	ICA1	islet cell autoantigen 1
203788_s_at	0.0074306	1.24e-04	55526244	1432724	20443326	SEMA3C	semaphorin 3C
222333_at	0.0074306	1.24e-04	-55518862	1431581	-21998651	ALS2CL	ALS2 C-terminal like
201526_at	0.0074306	1.24e-04	-555152	1431014	-12616054	ARF5	ADP ribosylation factor 5
214406_s_at	0.0074306	1.25e-04	-55496912	1428181	-1043297	SLC7A4	solute carrier family 7 member 4
1561676_at	0.0074306	1.25e-04	55484745	1426296	17242534	PRICKLE2-AS3	PRICKLE2 antisense RNA 3
243905_at	0.0074306	1.25e-04	-55484521	1426261	-13988942	LINC00944	long intergenic non-protein coding RNA 944
209619_at	0.0074306	1.25e-04	-55481202	1425747	-19551597	CD74	CD74 molecule
207776_s_at	0.0074306	1.25e-04	55480275	1425604	17020462	CACNB2	calcium voltage-gated channel auxiliary subunit beta 2
223153_x_at	0.0074439	1.25e-04	-55457727	142211	-12017549	TMUB1	transmembrane and ubiquitin like domain containing 1
1555988_a_at	0.0074439	1.25e-04	55454472	1421605	0.9232163	LINC00661	long intergenic non-protein coding RNA 661
223419_at	0.0074574	1.26e-04	-55431547	1418052	-15610395	FBXW9	F-box and WD repeat domain containing 9
209768_s_at	0.0074574	1.26e-04	-55428676	1417607	-1087479	SEPT5-GP1BB	SEPT5-GP1BB readthrough
205773_at	0.0074636	1.26e-04	55416207	1415674	11364872	CPEB3	cytoplasmic polyadenylation element binding protein 3
202554_s_at	0.0074711	1.27e-04	55402697	141358	14318242	GSTM3	glutathione S-transferase mu 3
224563_at	0.0074722	1.27e-04	55368914	1408341	16904167	WASF2	WAS protein family member 2
200629_at	0.0074722	1.27e-04	-55357898	1406632	-13980334	WARS	tryptophanyl-tRNA synthetase
217412_at	0.0074722	1.27e-04	-55356499	1406415	-16334795
1564856_s_at	0.0074722	1.28e-04	55348814	1405223	21522074	LOC101927079///LOC727924	uncharacterized LOC101927079///uncharacterized LOC727924
1560512_at	0.0074722	1.28e-04	-5533735	1403444	-1404896
225933_at	0.0074722	1.28e-04	-55322892	1401201	-14017747	CCDC137	coiled-coil domain containing 137
234150_at	0.0074722	1.28e-04	5531904	1400603	138472
1561671_at	0.0074722	1.28e-04	-55318481	1400517	-10503951	LOC286121	uncharacterized LOC286121
219368_at	0.0074722	1.28e-04	55317855	1400419	2522315	NAP1L2	nucleosome assembly protein 1 like 2
224918_x_at	0.0074722	1.28e-04	-55308001	139889	-32772104	MGST1	microsomal glutathione S-transferase 1
221458_at	0.0074722	1.29e-04	55303605	1398208	1191414	HTR1F	5-hydroxytryptamine receptor 1F
216743_at	0.0074722	1.29e-04	-55302338	1398011	-19604357
209873_s_at	0.0074722	1.29e-04	-55297871	1397318	-27437287	PKP3	plakophilin 3
227834_at	0.0074722	1.29e-04	55294552	1396803	27129447	TXLNB	taxilin beta
221815_at	0.0074722	1.29e-04	55293835	1396692	14688829	ABHD2	abhydrolase domain containing 2
218681_s_at	0.0074722	1.29e-04	-55287062	139564	-20560944	SDF2L1	stromal cell derived factor 2 like 1
224797_at	0.0074931	1.29e-04	55262531	1391832	17718588	ARRDC3	arrestin domain containing 3
230788_at	0.0075148	1.30e-04	-55232591	1387182	-24538297	GCNT2	glucosaminyl (N-acetyl) transferase 2, I-branching enzyme (I blood group)
223580_at	0.0075148	1.30e-04	-55230337	1386832	-1347447	SPSB2	splA/ryanodine receptor domain and SOCS box containing 2
239474_at	0.0075225	1.30e-04	5521129	1383874	23241375
202384_s_at	0.0075225	1.30e-04	-5520981	1383644	-1322621	TCOF1	treacle ribosome biogenesis factor 1
222073_at	0.0075267	1.31e-04	55199304	1382012	2780582	COL4A3	collagen type IV alpha 3 chain
227461_at	0.0075347	1.31e-04	-55185599	1379882	-26333306	STON2	stonin 2
1553432_s_at	0.0075463	1.31e-04	55166537	137692	14317785	LOC101060424///LOC653786///OTOA	otoancorin-like///otoancorin pseudogene///otoancorin
236307_at	0.0075463	1.31e-04	55161919	1376202	27909852
225657_at	0.0075566	1.32e-04	-5514014	1372817	-11298617	NCBP2-AS2	NCBP2 antisense RNA 2 (head to head)
225201_s_at	0.0075566	1.32e-04	-55129648	1371186	-13433668	MRPL14	mitochondrial ribosomal protein L14
1555015_a_at	0.0075566	1.32e-04	55128618	1371026	12128145	ZNF398	zinc finger protein 398
224701_at	0.0075566	1.32e-04	-55123368	1370209	-16175807	PARP14	poly(ADP-ribose) polymerase family member 14
205490_x_at	0.0075566	1.32e-04	-55118415	1369439	-15684729	GJB3	gap junction protein beta 3
237269_at	0.0075703	1.33e-04	-55100175	1366603	-37510052
227125_at	0.0076021	1.34e-04	-55061936	1360655	-10202837	IFNAR2	interferon alpha and beta receptor subunit 2
241864_x_at	0.0076021	1.34e-04	55055255	1359615	12412874
211750_x_at	0.0076021	1.34e-04	-55053254	1359304	-11371058	TUBA1C	tubulin alpha 1c
57163_at	0.0076256	1.35e-04	-55018262	1353858	-13839253	MIR6734///ELOVL1	microRNA 6734///ELOVL fatty acid elongase 1
236550_s_at	0.0076256	1.35e-04	55017677	1353767	0.9420667	ZNF311	zinc finger protein 311
227554_at	0.0076256	1.35e-04	55013216	1353073	14976803	MAGI2-AS3	MAGI2 antisense RNA 3
227455_at	0.0076286	1.35e-04	-55001558	1351258	-17110853	C6orf136	chromosome 6 open reading frame 136
231358_at	0.0076286	1.35e-04	54996973	1350544	21683835	MRO	maestro
240776_at	0.0076357	1.35e-04	5497859	1347682	33161726
241547_at	0.0076357	1.36e-04	-54972881	1346793	-12275236	A1CF	APOBEC1 complementation factor
222880_at	0.0076357	1.36e-04	54970518	1346425	27403407	AKT3	AKT serine/threonine kinase 3
1552323_s_at	0.0076638	1.36e-04	54940759	1341791	17511424	FAM122C	family with sequence similarity 122C
227496_at	0.0076696	1.36e-04	54929249	1339998	0.8314696	NR6A1	nuclear receptor subfamily 6 group A member 1
216021_s_at	0.0077008	1.37e-04	-54886665	1333362	-14313546	GLRA3	glycine receptor alpha 3
1570061_at	0.0077008	1.37e-04	54884	1332947	11077785	RAB7A	RAB7A, member RAS oncogene family
201614_s_at	0.0077008	1.38e-04	-54874476	1331462	-15495029	RUVBL1	RuvB like AAA ATPase 1
217477_at	0.0077008	1.38e-04	5487405	1331396	23849992	PIP5K1B	phosphatidylinositol-4-phosphate 5-kinase type 1 beta
218299_at	0.0077008	1.38e-04	-54869799	1330733	-0.9966966	C11orf24	chromosome 11 open reading frame 24
234406_at	0.00772	1.39e-04	-54832603	1324934	-13002219	RGMA	repulsive guidance molecule family member a
205026_at	0.00772	1.39e-04	54826629	1324003	11845429	STAT5B	signal transducer and activator of transcription 5B
221108_at	0.00772	1.39e-04	-54824381	1323652	-10847231	DRICH1	aspartate rich 1
208412_s_at	0.00772	1.39e-04	-54823745	1323553	-1305515	RARB	retinoic acid receptor beta
209100_at	0.00772	1.39e-04	-5482029	1323014	-11519526	IFRD2	interferon related developmental regulator 2
224700_at	0.0077234	1.39e-04	54810777	1321531	11140876	STT3B	STT3B, catalytic subunit of the oligosaccharyltransferase complex
201251_at	0.0077295	1.39e-04	-54799126	1319713	-18809036	PKM	pyruvate kinase, muscle
206538_at	0.0077506	1.40e-04	54775418	1316015	20542882	MRAS	muscle RAS oncogene homolog
239971_at	0.0077766	1.41e-04	54741304	1310691	18927114
207986_x_at	0.0077766	1.41e-04	-54741182	1310672	-12619535	CYB561	cytochrome b561
213148_at	0.007785	1.41e-04	-54727729	1308572	-14686825	C2orf72	chromosome 2 open reading frame 72
201415_at	0.0077871	1.41e-04	-54718859	1307188	-14025856	GSS	glutathione synthetase
214923_at	0.0077871	1.41e-04	-54712592	1306209	-12263579	ATP6V1D	ATPase H+ transporting V1 subunit D
209469_at	0.0077922	1.42e-04	54699522	1304169	33282297	GPM6A	glycoprotein M6A
217649_at	0.0077922	1.42e-04	54695135	1303484	37184725	ZFAND5	zinc finger AN1-type containing 5
222155_s_at	0.0077925	1.42e-04	-54679994	1301119	-26516878	SLC52A2	solute carrier family 52 member 2
221493_at	0.0077925	1.42e-04	54668662	129935	11425164	TSPYL1	TSPY like 1
211282_x_at	0.0077925	1.42e-04	-54668183	1299275	-0.9925723	TNFRSF25	TNF receptor superfamily member 25
223245_at	0.0077925	1.43e-04	-5466157	1298242	-13964852	STRBP	spermatid perinuclear RNA binding protein
1557924_s_at	0.0077925	1.43e-04	54656151	1297395	11884745	ALPL	alkaline phosphatase, liver/bone/kidney
226225_at	0.0077925	1.43e-04	54654821	1297188	2580423	MCC	mutated in colorectal cancers
202528_at	0.0078028	1.43e-04	-54639992	1294871	-177396	GALE	UDP-galactose-4-epimerase
218687_s_at	0.0078165	1.44e-04	-54618617	1291531	-11697769	MUC13	mucin 13, cell surface associated
237834_at	0.0078165	1.44e-04	5461584	1291097	24239497	SNCAIP	synuclein alpha interacting protein
225750_at	0.0078168	1.44e-04	-54607193	1289746	-14610881	ERO1A	endoplasmic reticulum oxidoreductase 1 alpha
221848_at	0.0078168	1.44e-04	-54596324	1288047	-14885925	ZGPAT	zinc finger CCCH-type and G-patch domain containing
237846_at	0.0078168	1.44e-04	-5459577	1287961	-12420409
241679_at	0.0078414	1.45e-04	54561824	1282654	19427432
207650_x_at	0.0078414	1.45e-04	-54556716	1281855	-11469406	PTGER1	prostaglandin E receptor 1
238238_at	0.0078414	1.45e-04	-54556491	128182	-0.9168508
201250_s_at	0.0078446	1.45e-04	-54547389	1280397	-27924568	SLC2A1	solute carrier family 2 member 1
203713_s_at	0.007846	1.45e-04	-54539655	1279187	-24165645	LLGL2	LLGL2, scribble cell polarity complex component
202828_s_at	0.0078524	1.46e-04	-54525007	1276896	-15931618	MMP14	matrix metallopeptidase 14
223837_at	0.0078524	1.46e-04	54521494	1276347	17517159	GULP1	GULP, engulfment adaptor PTB domain containing 1
203379_at	0.0078762	1.46e-04	-54496203	127239	-2053096	RPS6KA1	ribosomal protein S6 kinase A1
204823_at	0.0078776	1.47e-04	54488561	1271195	24579564	NAV3	neuron navigator 3
213375_s_at	0.0078874	1.47e-04	5447431	1268965	13376761	N4BP2L1	NEDD4 binding protein 2 like 1
229327_s_at	0.007912	1.48e-04	54446516	1264615	28020159	MAF	MAF bZIP transcription factor
204937_s_at	0.007912	1.48e-04	54437112	1263143	10725072	ZNF274	zinc finger protein 274
232964_at	0.007912	1.48e-04	54425874	1261383	14081117	SPDYE2B///SPDYE6///SPDYE5///SPDYE2///SPDYE1	speedy/RINGO cell cycle regulator family member E2B///speedy/RINGO cell cycle regulator family member E6///speedy/RINGO cell cycle regulator family member E5///speedy/RINGO cell cycle regulator family member E2///speedy/RINGO cell cycle regulator family member E1
207883_s_at	0.007912	1.48e-04	-54420098	1260479	-10252895	TFR2	transferrin receptor 2
232933_at	0.007912	1.48e-04	-54417195	1260025	-16569866	KIAA1656	KIAA1656 protein
1554298_a_at	0.007912	1.48e-04	-54416015	125984	-48212513	WDR49	WD repeat domain 49
209732_at	0.0079296	1.49e-04	54391716	1256035	18690041	CLEC2B	C-type lectin domain family 2 member B
233415_at	0.0079296	1.49e-04	54387182	1255324	17287793
219002_at	0.0079296	1.49e-04	-54370377	1252692	-17476943	FASTKD1	FAST kinase domains 1
240700_at	0.0079296	1.49e-04	54370153	1252657	12188579	TOR1AIP2	torsin 1A interacting protein 2
1552933_at	0.0079296	1.49e-04	54369936	1252623	18463593	AKNAD1	AKNA domain containing 1
240236_at	0.00793	1.50e-04	54363123	1251556	32457255	STXBP5L	syntaxin binding protein 5 like
221606_s_at	0.0079366	1.50e-04	54351555	1249744	17618493	HMGN5	high mobility group nucleosome binding domain 5
212024_x_at	0.0079497	1.50e-04	-54326821	1245868	-11915424	FLII	FLII, actin remodeling protein
1554418_s_at	0.0079497	1.51e-04	54315494	1244092	22170576	SPOCK3	sparc/osteonectin, cwcv and kazal-like domains proteoglycan (testican) 3
234375_x_at	0.0079497	1.51e-04	5431487	1243995	14304434
213954_at	0.0079497	1.51e-04	54307799	1242886	23590638	FAM169A	family with sequence similarity 169 member A
205702_at	0.0079497	1.51e-04	-54295675	1240986	-10141663	PHTF1	putative homeodomain transcription factor 1
1556182_x_at	0.0079497	1.52e-04	-54281013	1238687	-1126152	ANKRD65	ankyrin repeat domain 65
215957_at	0.0079497	1.52e-04	-54280997	1238685	-12489948	UBE2D1	ubiquitin conjugating enzyme E2 D1
232653_at	0.0079497	1.52e-04	-54278605	123831	-12548327
200028_s_at	0.0079497	1.52e-04	-54273666	1237535	-0.9952258	STARD7	StAR related lipid transfer domain containing 7
210781_x_at	0.0079497	1.52e-04	-54271932	1237263	-14181255	GRIN1	glutamate ionotropic receptor NMDA type subunit 1
1552261_at	0.0079497	1.52e-04	-54270966	1237112	-3727661	WFDC2	WAP four-disulfide core domain 2
237489_at	0.0079574	1.52e-04	-54258071	123509	-20536773	NLRP2	NLR family pyrin domain containing 2
204954_s_at	0.0079574	1.52e-04	-5424819	123354	-14301831	DYRK1B	dual specificity tyrosine phosphorylation regulated kinase 1B
218857_s_at	0.0079574	1.53e-04	-54240202	1232287	-35335963	ASRGL1	asparaginase like 1
241787_at	0.0079574	1.53e-04	54235337	1231524	0.9384941	FOXCUT	FOXC1 upstream transcript (non-protein coding)
1554342_s_at	0.0079574	1.53e-04	54233306	1231206	16543102	HELQ	helicase, POLQ-like
1552395_at	0.0079596	1.53e-04	54225279	1229946	14983434	TSSK3	testis specific serine kinase 3
38487_at	0.0079623	1.53e-04	-5421636	1228547	-22785434	STAB1	stabilin 1
224333_s_at	0.0079623	1.53e-04	-54210569	1227639	-0.7114896	MRPS5	mitochondrial ribosomal protein S5
237813_at	0.0079754	1.54e-04	54188912	122424	20701805	PCBP2	poly(rC) binding protein 2
238769_at	0.0079754	1.54e-04	54186729	1223898	14541435
213484_at	0.0079754	1.54e-04	-54181548	1223085	-22980087	ADD2	adducin 2
237838_at	0.0079921	1.54e-04	-54162344	1220071	-16765522
231505_s_at	0.0079964	1.55e-04	-54140574	1216653	-13044591	SFXN4	sideroflexin 4
208859_s_at	0.0079964	1.55e-04	54136874	1216072	13080035	ATRX	ATRX, chromatin remodeler
241703_at	0.0079964	1.55e-04	54135034	1215783	24626209	RUNDC3B	RUN domain containing 3B
227228_s_at	0.0079964	1.55e-04	-54130591	1215085	-25880347	CCDC88C	coiled-coil domain containing 88C
209824_s_at	0.0079964	1.55e-04	54121969	1213732	10981618	ARNTL	aryl hydrocarbon receptor nuclear translocator like
204078_at	0.0079964	1.56e-04	-54121493	1213657	-14489773	P3H4	prolyl 3-hydroxylase family member 4 (non-enzymatic)
204735_at	0.0079999	1.56e-04	-54112585	1212258	-24539382	PDE4A	phosphodiesterase 4A
244193_at	0.0080035	1.56e-04	-5409805	1209975	-0.9486058	DNAJC22	DnaJ heat shock protein family (Hsp40) member C22
219394_at	0.0080035	1.56e-04	-54097336	1209863	-10731352	PGS1	phosphatidylglycerophosphate synthase 1
221754_s_at	0.008005	1.56e-04	-5408993	12087	-12106913	CORO1B	coronin 1B
35666_at	0.0080105	1.57e-04	-54072818	1206012	-31735764	SEMA3F	semaphorin 3F
208850_s_at	0.0080105	1.57e-04	-54067644	1205199	-2641522	THY1	Thy-1 cell surface antigen
238805_at	0.0080105	1.57e-04	-54059926	1203986	-17472637	HSPB2-C11orf52///C11orf52///HSPB2	HSPB2-C11orf52 readthrough (NMD candidate)///chromosome 11 open reading frame 52///heat shock protein family B (small) member 2
1554324_s_at	0.0080105	1.57e-04	54052653	1202843	18517808	DYNC2LI1	dynein cytoplasmic 2 light intermediate chain 1
205208_at	0.0080105	1.57e-04	54049951	1202418	14604999	ALDH1L1	aldehyde dehydrogenase 1 family member L1
242180_at	0.0080105	1.58e-04	54042762	1201289	14733139	TSPAN16	tetraspanin 16
208251_at	0.0080105	1.58e-04	-54042454	120124	-11326362	KCNC4	potassium voltage-gated channel subfamily C member 4
237288_at	0.0080136	1.58e-04	54033893	1199895	10844187	TGM7	transglutaminase 7
221612_at	0.0080318	1.58e-04	-54006539	1195595	-1763186	LRTM1	leucine rich repeats and transmembrane domains 1
211231_x_at	0.0080318	1.59e-04	54001418	119479	11652055	CYP4A11	cytochrome P450 family 4 subfamily A member 11
225325_at	0.0080318	1.59e-04	-539982	1194284	-15476904	MFSD6	major facilitator superfamily domain containing 6
218929_at	0.0080318	1.59e-04	53979256	1191305	12450386	CDKN2AIP	CDKN2A interacting protein
208657_s_at	0.0080318	1.59e-04	-53978953	1191258	-15771104	SEPT9	septin 9
218677_at	0.0080318	1.59e-04	-53973194	1190352	-3691535	S100A14	S100 calcium binding protein A14
1558672_at	0.0080318	1.59e-04	5396793	1189524	13344498
203190_at	0.0080318	1.59e-04	-53967592	1189471	-13546135	MIR7113///MIR4691///NDUFS8	microRNA 7113///microRNA 4691///NADH:ubiquinone oxidoreductase core subunit S8
202771_at	0.0080318	1.60e-04	-5396472	1189019	-23426509	PIEZO1	piezo type mechanosensitive ion channel component 1
1562579_at	0.0080363	1.60e-04	-53955169	1187517	-15692251
203687_at	0.0080403	1.60e-04	-53935248	1184384	-25555096	CX3CL1	C-X3-C motif chemokine ligand 1
206146_s_at	0.0080403	1.60e-04	-53934312	1184236	-16432659	RHAG	Rh-associated glycoprotein
201338_x_at	0.0080403	1.60e-04	-53927829	1183216	-12466718	GTF3A	general transcription factor IIIA
243774_at	0.0080403	1.61e-04	-53922695	1182409	-19406681	MUC20	mucin 20, cell surface associated
210553_x_at	0.0080403	1.61e-04	53921727	1182256	19506705	LOC100507472///PCSK6	uncharacterized LOC100507472///proprotein convertase subtilisin/kexin type 6
216180_s_at	0.0080414	1.61e-04	-5391484	1181173	-12685401	SYNJ2	synaptojanin 2
232550_at	0.0080452	1.61e-04	-53905923	117977	-12760229	ABHD1	abhydrolase domain containing 1
232689_at	0.0080466	1.61e-04	53894185	1177922	0.9256362	LOC284561	uncharacterized LOC284561
205608_s_at	0.0080466	1.61e-04	53891274	1177464	19866841	ANGPT1	angiopoietin 1
216048_s_at	0.0080466	1.62e-04	53886743	1176751	22110688	RHOBTB3	Rho related BTB domain containing 3
216397_s_at	0.0080624	1.62e-04	-53866515	1173567	-17888941	MIR7112///BOP1	microRNA 7112///block of proliferation 1
216271_x_at	0.0080624	1.62e-04	53858078	1172239	0.9851099	SYDE1	synapse defective Rho GTPase homolog 1
241619_at	0.0080624	1.62e-04	53851907	1171267	24149001	CALM3///CALM2///CALM1	calmodulin 3///calmodulin 2///calmodulin 1
244764_at	0.0080624	1.63e-04	53848487	1170728	10930789	HIVEP3	human immunodeficiency virus type I enhancer binding protein 3
240556_at	0.0080624	1.63e-04	53844321	1170073	27922484	DCN	decorin
225981_at	0.0080624	1.63e-04	-53838582	1169169	-3354921	HID1	HID1 domain containing
204467_s_at	0.0080718	1.63e-04	53825395	1167092	24256235	SNCA	synuclein alpha
203512_at	0.0080812	1.64e-04	-53812263	1165024	-0.8769797	TRAPPC3	trafficking protein particle complex 3
238317_x_at	0.0080835	1.64e-04	53804544	1163808	14024018
202856_s_at	0.0080857	1.64e-04	-53796889	1162602	-32095891	MIR6787///SLC16A3	microRNA 6787///solute carrier family 16 member 3
235775_at	0.0080999	1.64e-04	-53780153	1159966	-11329243	TMTC2	transmembrane and tetratricopeptide repeat containing 2
213646_x_at	0.0081151	1.65e-04	-53761019	1156951	-0.993184	TUBA1B	tubulin alpha 1b
209836_x_at	0.0081151	1.65e-04	-53756733	1156275	-17892688	BOLA2B///BOLA2	bolA family member 2B///bolA family member 2
228628_at	0.0081189	1.65e-04	53747917	1154886	18557554	SRGAP2C	SLIT-ROBO Rho GTPase activating protein 2C
236279_at	0.0081246	1.66e-04	-53729734	115202	-21999358
227082_at	0.0081246	1.66e-04	53728974	11519	22843088	ZBTB20	zinc finger and BTB domain containing 20
238402_s_at	0.0081246	1.66e-04	-53725812	1151401	-0.9334812	ENDOV	endonuclease V
220162_s_at	0.0081352	1.66e-04	-53711816	1149195	-28732545	DNLZ///CARD9	DNL-type zinc finger///caspase recruitment domain family member 9
215305_at	0.0081396	1.66e-04	53702613	1147744	20934218	PDGFRA	platelet derived growth factor receptor alpha
210477_x_at	0.0081404	1.67e-04	-53686017	1145127	-0.9913359	MAPK8	mitogen-activated protein kinase 8
219360_s_at	0.0081404	1.67e-04	-53683337	1144704	-2822886	TRPM4	transient receptor potential cation channel subfamily M member 4
200839_s_at	0.0081404	1.67e-04	-53680538	1144263	-14872907	CTSB	cathepsin B
236711_at	0.0081404	1.67e-04	-53678377	1143922	-11099202	ZIC4	Zic family member 4
225082_at	0.0081456	1.68e-04	-5366321	114153	-0.9078658	CPSF3	cleavage and polyadenylation specific factor 3
1558842_at	0.0081456	1.68e-04	53662755	1141458	14202617
240358_at	0.0081505	1.68e-04	-5364573	1138772	-1262221
1568723_at	0.0081505	1.68e-04	53642738	11383	11204692	ATP9B	ATPase phospholipid transporting 9B (putative)
224818_at	0.0081505	1.68e-04	-53638867	1137689	-28332242	SORT1	sortilin 1
205062_x_at	0.0081505	1.68e-04	53634256	1136962	11829036	ARID4A	AT-rich interaction domain 4A
1561348_at	0.0081505	1.69e-04	53627028	1135821	0.974651	LOC339874	uncharacterized LOC339874
237362_at	0.0081505	1.69e-04	-53623866	1135322	-12895349	ZFP41	ZFP41 zinc finger protein
1562907_at	0.0081587	1.69e-04	53611816	1133421	10508601
215193_x_at	0.0081587	1.69e-04	-53606065	1132513	-19472276	LOC101060835///LOC100996809///HLA-DRB4///HLA-DRB3///HLA-DRB1///HLA-DQB1	HLA class II histocompatibility antigen, DQ beta 1 chain-like///HLA class II histocompatibility antigen, DRB1-10 beta chain-like///major histocompatibility complex, class II, DR beta 4///major histocompatibility complex, class II, DR beta 3///major histocompatibility complex, class II, DR beta 1///major histocompatibility complex, class II, DQ beta 1
216760_at	0.0081592	1.69e-04	-53599852	1131533	-103019427	HRASLS2	HRAS like suppressor 2
207027_at	0.0081888	1.70e-04	-53563995	1125872	-10380735	HGFAC	HGF activator
217224_at	0.0081888	1.70e-04	-53563646	1125817	-81193253
203955_at	0.0081888	1.70e-04	-53558857	1125061	-0.9913213	PPP1R26	protein phosphatase 1 regulatory subunit 26
225010_at	0.0081888	1.71e-04	-53548195	1123377	-14616356	CCDC6	coiled-coil domain containing 6
202790_at	0.0081888	1.71e-04	-53547727	1123303	-42458329	CLDN7	claudin 7
211385_x_at	0.0081888	1.71e-04	-53538887	1121907	-11264565	SULT1A2	sulfotransferase family 1A member 2
216973_s_at	0.0081888	1.71e-04	-53532836	1120952	-25476776	HOXB7	homeobox B7
210479_s_at	0.0081888	1.71e-04	53531273	1120705	17523884	RORA	RAR related orphan receptor A
203756_at	0.0081896	1.71e-04	-53524906	1119699	-14924107	ARHGEF17	Rho guanine nucleotide exchange factor 17
220998_s_at	0.0082019	1.72e-04	-53505276	1116598	-2115424	UNC93B1	unc-93 homolog B1 (C. elegans)
1560832_at	0.0082019	1.72e-04	53503639	111634	0.9262168	LINC01029	long intergenic non-protein coding RNA 1029
222070_at	0.0082019	1.72e-04	-5349836	1115506	-1148373	DND1	DND microRNA-mediated repression inhibitor 1
222259_s_at	0.0082034	1.72e-04	-53491549	111443	-0.9748929	SPO11	SPO11, initiator of meiotic double stranded breaks
240375_at	0.0082073	1.73e-04	53476825	1112103	0.9954222	PIGV	phosphatidylinositol glycan anchor biosynthesis class V
221350_at	0.0082073	1.73e-04	-53474313	1111706	-1090252	HOXC8	homeobox C8
201841_s_at	0.0082073	1.73e-04	-53471414	1111248	-12572786	HSPB1	heat shock protein family B (small) member 1
237945_at	0.0082104	1.73e-04	53462083	1109773	26547212
207281_x_at	0.0082104	1.73e-04	-53457643	1109072	-0.9716424	VCX2	variable charge, X-linked 2
215568_x_at	0.0082172	1.74e-04	-53446849	1107365	-1582486	LYPLA2	lysophospholipase II
230360_at	0.0082529	1.74e-04	-53413924	110216	-18259829	GLDN	gliomedin
205597_at	0.0082529	1.75e-04	-53406302	1100955	-34745206	SLC44A4	solute carrier family 44 member 4
215247_at	0.0082529	1.75e-04	-53403165	1100459	-15391282	LOC100288570	glycosylphosphatidylinositol anchor attachment protein 1 homolog (yeast) pseudogene
238688_at	0.0082719	1.75e-04	53383384	109733	14016053	TPM1	tropomyosin 1 (alpha)
234917_at	0.0082726	1.76e-04	5337714	1096343	0.9808704	MARVELD1	MARVEL domain containing 1
229541_at	0.0082816	1.76e-04	53364842	1094398	10407136	HMBOX1	homeobox containing 1
226268_at	0.0083268	1.77e-04	53325758	1088213	1405798	RAB21	RAB21, member RAS oncogene family
213773_x_at	0.0083303	1.77e-04	-53313659	1086299	-11532561	NSUN5	NOP2/Sun RNA methyltransferase family member 5
226389_s_at	0.0083303	1.77e-04	-53311874	1086016	-14936616	RAPGEF1	Rap guanine nucleotide exchange factor 1
211980_at	0.0083315	1.78e-04	-53290569	1082644	-17467136	COL4A1	collagen type IV alpha 1 chain
228926_s_at	0.0083315	1.78e-04	53289967	1082548	14538595	SMARCA2	SWI/SNF related, matrix associated, actin dependent regulator of chromatin, subfamily a, member 2
206189_at	0.0083315	1.78e-04	53289572	1082486	28564619	UNC5C	unc-5 netrin receptor C
203857_s_at	0.0083315	1.78e-04	-53288446	1082308	-11924087	MIR7110///PDIA5	microRNA 7110///protein disulfide isomerase family A member 5
218035_s_at	0.0083316	1.79e-04	-53272289	107975	-22312271	RBM47	RNA binding motif protein 47
210495_x_at	0.0083316	1.79e-04	-53271799	1079672	-19481943	FN1	fibronectin 1
216717_at	0.0083316	1.79e-04	53270132	1079408	2564622	SUPT20H	SPT20 homolog, SAGA complex component
1563577_at	0.0083316	1.79e-04	53265824	1078726	13458326
204039_at	0.0083337	1.79e-04	-53255182	1077041	-22333853	CEBPA	CCAAT/enhancer binding protein alpha
241006_at	0.0083337	1.79e-04	-53253133	1076716	-11790261
207736_s_at	0.0083354	1.79e-04	-53246239	1075624	-0.8868236	TNP2	transition protein 2
219050_s_at	0.0083463	1.80e-04	-53230612	1073149	-1370828	ZNHIT2	zinc finger HIT-type containing 2
218248_at	0.0083463	1.80e-04	-53221849	1071761	-0.8283111	FAM111A	family with sequence similarity 111 member A
233982_x_at	0.0083463	1.80e-04	-53221518	1071709	-12292649	STYXL1	serine/threonine/tyrosine interacting-like 1
208474_at	0.0083555	1.80e-04	-53209129	1069746	-19505429	CLDN6	claudin 6
229779_at	0.0083672	1.81e-04	53192602	1067127	14672846	COL4A4	collagen type IV alpha 4 chain
240449_at	0.0083672	1.81e-04	-53188057	1066407	-0.9794049	ZNF341	zinc finger protein 341
227253_at	0.0083672	1.81e-04	-53183926	1065752	-44440569	CP	ceruloplasmin (ferroxidase)
1554178_a_at	0.0084196	1.82e-04	53140114	1058808	13018659	FAM126B	family with sequence similarity 126 member B
225202_at	0.0084335	1.83e-04	53124503	1056333	23609413	RHOBTB3	Rho related BTB domain containing 3
201763_s_at	0.0084381	1.83e-04	-53115638	1054927	-10715045	DAXX	death domain associated protein
1553153_at	0.0084516	1.84e-04	5308953	1050787	10900025	ATP6V0D2	ATPase H+ transporting V0 subunit d2
228910_at	0.0084516	1.84e-04	-53088068	1050554	-46045566	CD82	CD82 molecule
242232_at	0.0084516	1.84e-04	53085359	1050125	13175052
214859_at	0.0084516	1.85e-04	-53069601	1047625	-11792973	FSTL4	follistatin like 4
208540_x_at	0.0084516	1.85e-04	-53063129	1046598	-19076113
208287_at	0.0084516	1.85e-04	53062037	1046425	10061415	HCG9	HLA complex group 9 (non-protein coding)
207072_at	0.0084516	1.85e-04	-53052557	1044921	-29505981	IL18RAP	interleukin 18 receptor accessory protein
218480_at	0.0084516	1.85e-04	-53047185	1044068	-11585443	AGBL5	ATP/GTP binding protein like 5
231856_at	0.0084516	1.85e-04	-5304597	1043876	-19347871	ARFGEF3	ARFGEF family member 3
221990_at	0.0084516	1.85e-04	-53045522	1043805	-43670547	PAX8	paired box 8
226271_at	0.0084516	1.85e-04	53045205	1043754	15320301	GDAP1	ganglioside induced differentiation associated protein 1
234440_at	0.0084588	1.86e-04	-53034537	1042061	-11269391	TRDV3	T cell receptor delta variable 3
240111_at	0.0084595	1.86e-04	5302205	104008	20092176	RHOBTB3	Rho related BTB domain containing 3
235292_at	0.0084595	1.86e-04	-53019305	1039644	-18379615	FLJ32255	uncharacterized LOC643977
204670_x_at	0.0084595	1.86e-04	-53015433	1039029	-21032976	LOC100996809///HLA-DRB4///HLA-DRB1	HLA class II histocompatibility antigen, DRB1-10 beta chain-like///major histocompatibility complex, class II, DR beta 4///major histocompatibility complex, class II, DR beta 1
219233_s_at	0.0084595	1.86e-04	-530122	1038516	-12338204	GSDMB	gasdermin B
211964_at	0.0084679	1.87e-04	-52995456	1035858	-16305878	COL4A2	collagen type IV alpha 2 chain
218384_at	0.0084679	1.87e-04	-52988094	1034689	-15477439	CARHSP1	calcium regulated heat stable protein 1
236714_at	0.0084679	1.87e-04	52983412	1033946	32301619
241063_at	0.0084679	1.87e-04	52983073	1033892	1187804
1552990_at	0.0084679	1.87e-04	-52978907	1033231	-17884914	FAM71E2	family with sequence similarity 71 member E2
200016_x_at	0.0084791	1.88e-04	52963582	1030797	0.8520656	HNRNPA1P10///HNRNPA1	heterogeneous nuclear ribonucleoprotein A1 pseudogene 10///heterogeneous nuclear ribonucleoprotein A1
1569237_at	0.0084791	1.88e-04	52959951	103022	19585084
225129_at	0.0084791	1.88e-04	-52943103	1027544	-15236263	CPNE2	copine 2
1559375_s_at	0.0084791	1.89e-04	52922761	1024313	11633784
214345_at	0.0084791	1.89e-04	-52919065	1023726	-11828237
216902_s_at	0.0084791	1.89e-04	52917769	102352	17233033	RRN3P1///RRN3P2///RRN3	RRN3 homolog, RNA polymerase I transcription factor pseudogene 1///RRN3 homolog, RNA polymerase I transcription factor pseudogene 2///RRN3 homolog, RNA polymerase I transcription factor
1569468_at	0.0084791	1.89e-04	52916054	1023247	12895493	ZNF876P	zinc finger protein 876, pseudogene
211778_s_at	0.0084791	1.89e-04	-52908801	1022095	-29974055	OVOL2	ovo like zinc finger 2
209166_s_at	0.0084791	1.90e-04	-52903252	1021213	-15502431	MAN2B1	mannosidase alpha class 2B member 1
219988_s_at	0.0084791	1.90e-04	-52896626	102016	-0.8454796	RNF220	ring finger protein 220
203055_s_at	0.0084791	1.90e-04	-52896566	1020151	-0.8225014	LOC100505585///ARHGEF1	uncharacterized LOC100505585///Rho guanine nucleotide exchange factor 1
1552354_at	0.0084791	1.90e-04	-52896489	1020139	-24339929	CBARP	CACN beta subunit associated regulatory protein
1562885_at	0.0084791	1.90e-04	52894023	1019747	12526528	LOC101929002	uncharacterized LOC101929002
1569141_a_at	0.0084791	1.90e-04	52886064	1018482	0.9159838	PPARGC1A	PPARG coactivator 1 alpha
238291_at	0.0084791	1.90e-04	-52878572	1017291	-15166804	UFL1	UFM1 specific ligase 1
204112_s_at	0.0084791	1.90e-04	52877977	1017197	17557514	HNMT	histamine N-methyltransferase
216602_s_at	0.0084791	1.90e-04	-52876621	1016981	-10118012	FARSA	phenylalanyl-tRNA synthetase alpha subunit
213155_at	0.0084791	1.91e-04	-52872635	1016348	-10559615	LOC339166///WSCD1	uncharacterized LOC339166///WSC domain containing 1
201090_x_at	0.0084791	1.91e-04	-52868638	1015712	-0.9903521	TUBA1B	tubulin alpha 1b
225501_at	0.008483	1.91e-04	52858272	1014064	1726261	PHF6	PHD finger protein 6
216979_at	0.008483	1.91e-04	52851561	1012998	1800217	NR4A3	nuclear receptor subfamily 4 group A member 3
221478_at	0.008483	1.91e-04	52849827	1012722	1301307	BNIP3L	BCL2 interacting protein 3 like
1558168_at	0.0085066	1.92e-04	52820946	100813	0.9975502	H1FX-AS1	H1FX antisense RNA 1
204857_at	0.0085066	1.92e-04	-5281857	1007752	-0.9792816	MAD1L1	MAD1 mitotic arrest deficient like 1
228533_at	0.0085066	1.92e-04	52816953	1007495	13740017
202545_at	0.0085147	1.93e-04	-52805824	1005725	-1812548	PRKCD	protein kinase C delta
240386_at	0.0085313	1.93e-04	-52788658	1002994	-0.9367384
206933_s_at	0.0085322	1.93e-04	52782665	1002041	0.7880028	H6PD	hexose-6-phosphate dehydrogenase/glucose 1-dehydrogenase
201046_s_at	0.0085348	1.94e-04	-52775556	100091	-0.8934021	RAD23A	RAD23 homolog A, nucleotide excision repair protein
1556936_at	0.0085515	1.94e-04	52756162	0.997824	21405162	GAS1RR	GAS1 adjacent regulatory RNA
209556_at	0.0085515	1.94e-04	-52753085	0.997335	-0.7390419	NCDN	neurochondrin
220574_at	0.0085616	1.95e-04	52733484	0.994215	16224923	SEMA6D	semaphorin 6D
208806_at	0.0085616	1.95e-04	-52731607	0.993916	-11413414	CHD3	chromodomain helicase DNA binding protein 3
213201_s_at	0.0085616	1.95e-04	-52728207	0.993375	-80855091	TNNT1	troponin T1, slow skeletal type
230370_x_at	0.0085616	1.95e-04	-52724843	0.99284	-12973022	STYXL1	serine/threonine/tyrosine interacting-like 1
216919_at	0.0085693	1.96e-04	52706735	0.989957	0.9126878	TP53I11	tumor protein p53 inducible protein 11
223618_at	0.0085693	1.96e-04	52697859	0.988544	17562169	FMN2	formin 2
211052_s_at	0.0085693	1.96e-04	-52690176	0.987321	-11390995	TBCD	tubulin folding cofactor D
201673_s_at	0.0085693	1.96e-04	-52688151	0.986999	-0.7732117	GYS1	glycogen synthase 1
1570138_at	0.0085693	1.96e-04	5268813	0.986995	11739877	LOC101926916	uncharacterized LOC101926916
214549_x_at	0.0085693	1.96e-04	52687934	0.986964	0.8773996	SPRR1A	small proline rich protein 1A
216550_x_at	0.0085698	1.97e-04	52682297	0.986066	18833325	ANKRD12	ankyrin repeat domain 12
210666_at	0.0085705	1.97e-04	52676629	0.985164	14056756	IDS	iduronate 2-sulfatase
229522_at	0.0085718	1.97e-04	-52670455	0.984181	-14787228	SDR42E1	short chain dehydrogenase/reductase family 42E, member 1
203501_at	0.0085852	1.97e-04	52655776	0.981843	1832797	CPQ	carboxypeptidase Q
240568_at	0.008592	1.98e-04	52644181	0.979996	21399186
237786_at	0.008592	1.98e-04	52625239	0.976978	19461412	MAGI2	membrane associated guanylate kinase, WW and PDZ domain containing 2
203615_x_at	0.008592	1.99e-04	-52609324	0.974442	-11337951	SULT1A1	sulfotransferase family 1A member 1
233075_at	0.008592	1.99e-04	52602638	0.973377	17446893	HERC2P7	hect domain and RLD 2 pseudogene 7
202613_at	0.008592	1.99e-04	-52599715	0.972911	-21112532	CTPS1	CTP synthase 1
239655_at	0.008592	1.99e-04	52599425	0.972865	20772959
225436_at	0.008592	1.99e-04	-52596111	0.972337	-17438846	ABHD17C	abhydrolase domain containing 17C
227667_at	0.008592	1.99e-04	-52595932	0.972308	-20705996	CUEDC1	CUE domain containing 1
210463_x_at	0.008592	2.00e-04	-52589361	0.971261	-10009342	TRMT1	tRNA methyltransferase 1
200635_s_at	0.008592	2.00e-04	-52589266	0.971246	-18493201	PTPRF	protein tyrosine phosphatase, receptor type F
1564591_a_at	0.008592	2.00e-04	5258666	0.970831	19187108	TMC1	transmembrane channel like 1
226622_at	0.008592	2.00e-04	-52578328	0.969502	-2864673	MUC20	mucin 20, cell surface associated
230068_s_at	0.008592	2.00e-04	5257656	0.969221	3752623	PEG3-AS1	PEG3 antisense RNA 1
212488_at	0.008592	2.00e-04	-52575346	0.969027	-15715758	COL5A1	collagen type V alpha 1 chain
217316_at	0.008592	2.00e-04	52569567	0.968106	13801934	OR7A10	olfactory receptor family 7 subfamily A member 10
235664_at	0.008592	2.00e-04	52568262	0.967898	0.9880336
226870_at	0.0086095	2.01e-04	-52550719	0.965101	-14160877	COMTD1	catechol-O-methyltransferase domain containing 1
212681_at	0.0086096	2.01e-04	52538786	0.963199	18646215	EPB41L3	erythrocyte membrane protein band 4.1 like 3
64486_at	0.0086096	2.01e-04	-52538393	0.963136	-12337709	CORO1B	coronin 1B
241850_at	0.0086096	2.02e-04	-52531886	0.962098	-12350043
224480_s_at	0.0086096	2.02e-04	52526566	0.96125	24894854	GPAT3	glycerol-3-phosphate acyltransferase 3
219227_at	0.0086096	2.02e-04	52522426	0.96059	15678474	CCNJL	cyclin J like
222577_at	0.0086096	2.02e-04	52513216	0.959121	12490869	CCDC90B	coiled-coil domain containing 90B
229095_s_at	0.0086096	2.02e-04	-52510032	0.958613	-18569361	LOC100507334///LOC100288570///LIMS3-LOC440895///LOC440895	two pore channel 3 pseudogene///glycosylphosphatidylinositol anchor attachment protein 1 homolog (yeast) pseudogene///LIMS3-LOC440895 readthrough///two pore channel 3 pseudogene
1554190_s_at	0.0086096	2.02e-04	-52509763	0.95857	-56814369	PLEKHS1	pleckstrin homology domain containing S1
1561293_at	0.0086114	2.02e-04	52503385	0.957553	0.8820734
208451_s_at	0.0086145	2.03e-04	-52496039	0.956381	-15288107	C4B_2///C4B///C4A	complement component 4B (Chido blood group), copy 2///complement component 4B (Chido blood group)///complement component 4A (Rodgers blood group)
226928_x_at	0.0086145	2.03e-04	52487958	0.955092	0.980479	SLC25A37	solute carrier family 25 member 37
207658_s_at	0.0086145	2.03e-04	-52485982	0.954777	-14976331	FOXG1	forkhead box G1
237104_at	0.0086188	2.03e-04	-52477905	0.953488	-11345764
225947_at	0.0086255	2.04e-04	-52464467	0.951344	-10973296	MYO19	myosin XIX
212959_s_at	0.0086255	2.04e-04	-52463056	0.951119	-10106629	GNPTAB	N-acetylglucosamine-1-phosphate transferase alpha and beta subunits
239661_at	0.0086304	2.04e-04	52443764	0.94804	17227334
207076_s_at	0.0086304	2.05e-04	-52440414	0.947505	-2400443	ASS1	argininosuccinate synthase 1
1562220_at	0.0086304	2.05e-04	52439379	0.94734	0.9660772
214800_x_at	0.0086304	2.05e-04	52439363	0.947338	0.9502162	BTF3	basic transcription factor 3
224100_s_at	0.0086699	2.06e-04	-52406561	0.942101	-10175004	DPYSL5	dihydropyrimidinase like 5
216865_at	0.0086733	2.06e-04	52388617	0.939236	10477733	COL14A1	collagen type XIV alpha 1 chain
209163_at	0.0086733	2.07e-04	-52383688	0.938449	-16210805	CYB561	cytochrome b561
232311_at	0.0086733	2.07e-04	52382519	0.938263	18311268	B2M	beta-2-microglobulin
38069_at	0.0086733	2.07e-04	-52379236	0.937738	-0.9250842	CLCN7	chloride voltage-gated channel 7
242911_at	0.0086733	2.07e-04	52377429	0.93745	0.809556	MED13L	mediator complex subunit 13 like
204584_at	0.0086733	2.07e-04	-52374004	0.936903	-92421402	L1CAM	L1 cell adhesion molecule
203462_x_at	0.0086813	2.07e-04	-52363447	0.935217	-0.8177109	EIF3B	eukaryotic translation initiation factor 3 subunit B
208977_x_at	0.0086854	2.07e-04	-52355566	0.933958	-13345254	TUBB4B	tubulin beta 4B class IVb
209470_s_at	0.008701	2.08e-04	52332094	0.930208	30443589	GPM6A	glycoprotein M6A
1556988_s_at	0.008701	2.08e-04	-52326116	0.929253	-10484619	CHD1L	chromodomain helicase DNA binding protein 1 like
206698_at	0.008701	2.09e-04	-52323009	0.928757	-26120349	XK	X-linked Kx blood group
230852_at	0.008701	2.09e-04	-52316059	0.927646	-20162273	STAC3	SH3 and cysteine rich domain 3
243386_at	0.008701	2.09e-04	-52312406	0.927062	-20126755	CASZ1	castor zinc finger 1
202702_at	0.008701	2.09e-04	-52311447	0.926909	-0.847939	TRIM26	tripartite motif containing 26
218878_s_at	0.008701	2.09e-04	52309748	0.926638	11479279	SIRT1	sirtuin 1
228062_at	0.0087125	2.10e-04	52295652	0.924385	16189817	NAP1L5	nucleosome assembly protein 1 like 5
232222_at	0.0087125	2.10e-04	-52287159	0.923028	-0.8236836	ZCCHC2	zinc finger CCHC-type containing 2
209236_at	0.0087125	2.10e-04	52272626	0.920704	13751212	SLC23A2	solute carrier family 23 member 2
232932_at	0.0087125	2.10e-04	52271515	0.920527	0.9788878
201037_at	0.0087125	2.10e-04	-52270764	0.920407	-22583953	PFKP	phosphofructokinase, platelet
200697_at	0.0087125	2.11e-04	-52267198	0.919837	-14195686	HK1	hexokinase 1
206031_s_at	0.0087125	2.11e-04	-52267032	0.91981	-10284745	USP5	ubiquitin specific peptidase 5
230014_at	0.0087166	2.11e-04	52259277	0.91857	24626147
204309_at	0.0087175	2.11e-04	52251326	0.917299	21352306	CYP11A1	cytochrome P450 family 11 subfamily A member 1
224615_x_at	0.0087175	2.12e-04	-522333	0.914417	-13880192	HM13	histocompatibility minor 13
33132_at	0.0087175	2.12e-04	-52228013	0.913571	-12482311	MIR6849///MIR1234///MIR939///CPSF1	microRNA 6849///microRNA 1234///microRNA 939///cleavage and polyadenylation specific factor 1
222850_s_at	0.0087175	2.12e-04	52225298	0.913137	23328882	DNAJB14	DnaJ heat shock protein family (Hsp40) member B14
223186_at	0.0087175	2.12e-04	-52224577	0.913022	-1285486	TMEM189-UBE2V1///TMEM189///UBE2V1	TMEM189-UBE2V1 readthrough///transmembrane protein 189///ubiquitin conjugating enzyme E2 V1
234494_x_at	0.0087175	2.12e-04	-52220257	0.912331	-21513125
221974_at	0.0087175	2.12e-04	52218462	0.912044	10257514	LOC101930404///SNORD116-28///SNORD115-26///SNORD115-13///SNORD115-7///SNORD116-22///SNORD116-4///PWARSN///SNORD107///SNRPN///IPW	uncharacterized LOC101930404///small nucleolar RNA, C/D box 116-28///small nucleolar RNA, C/D box 115-26///small nucleolar RNA, C/D box 115-13///small nucleolar RNA, C/D box 115-7///small nucleolar RNA, C/D box 116-22///small nucleolar RNA, C/D box 116-4///Prader Willi/Angelman region RNA, SNRPN neighbor///small nucleolar RNA, C/D box 107///small nuclear ribonucleoprotein polypeptide N///imprinte…
214318_s_at	0.0087175	2.12e-04	-52216321	0.911701	-10353345	FRY	FRY microtubule binding protein
203837_at	0.0087175	2.13e-04	52202746	0.90953	18427336	MAP3K5	mitogen-activated protein kinase kinase kinase 5
230777_s_at	0.0087175	2.13e-04	-52200336	0.909144	-1186294	PRDM15	PR/SET domain 15
239964_at	0.0087175	2.13e-04	52200152	0.909115	10668184	TCL6	T-cell leukemia/lymphoma 6 (non-protein coding)
210343_s_at	0.0087175	2.13e-04	-52194769	0.908254	-12690431	SLC22A6	solute carrier family 22 member 6
216893_s_at	0.0087175	2.13e-04	52188528	0.907255	15269943	COL4A3	collagen type IV alpha 3 chain
230179_at	0.0087175	2.13e-04	-52186696	0.906962	-20683068	LOC285812	uncharacterized LOC285812
1562049_at	0.0087175	2.13e-04	-52184915	0.906677	-14653264	LOC101927734	uncharacterized LOC101927734
224598_at	0.0087175	2.14e-04	-52175756	0.905212	-15413077	MGAT4B	mannosyl (alpha-1,3-)-glycoprotein beta-1,4-N-acetylglucosaminyltransferase, isozyme B
205473_at	0.0087175	2.14e-04	-52174835	0.905065	-52503888	ATP6V1B1	ATPase H+ transporting V1 subunit B1
241244_at	0.0087175	2.14e-04	-52170487	0.904369	-34817225
217253_at	0.0087177	2.14e-04	-52165478	0.903567	-10022794	SH3BP2	SH3 domain binding protein 2
1553089_a_at	0.0087441	2.15e-04	-52142293	0.899857	-36039266	WFDC2	WAP four-disulfide core domain 2
231736_x_at	0.0087483	2.15e-04	-52132026	0.898213	-30920105	MGST1	microsomal glutathione S-transferase 1
224391_s_at	0.0087483	2.15e-04	-52125025	0.897093	-10850977	SIAE	sialic acid acetylesterase
235797_x_at	0.0087483	2.16e-04	-52122088	0.896623	-16338558	HMCN2	hemicentin 2
244231_at	0.0087483	2.16e-04	52119946	0.89628	25402158	LOC149684///BPI	uncharacterized LOC149684///bactericidal/permeability-increasing protein
225779_at	0.0087501	2.16e-04	-52113896	0.895311	-12371838	SLC27A4	solute carrier family 27 member 4
1553493_a_at	0.0087829	2.17e-04	52081612	0.890142	0.9012831	TDH	L-threonine dehydrogenase (pseudogene)
201839_s_at	0.0087829	2.17e-04	-52080089	0.889898	-38656939	EPCAM	epithelial cell adhesion molecule
217751_at	0.0087829	2.17e-04	-52073704	0.888875	-11880679	GSTK1	glutathione S-transferase kappa 1
216045_at	0.0087829	2.17e-04	52069454	0.888195	13838244	CCDC144A	coiled-coil domain containing 144A
227470_at	0.0087829	2.18e-04	-52067076	0.887814	-0.8937511	ZNF48	zinc finger protein 48
228077_at	0.0087947	2.18e-04	-52054178	0.885748	-11298086	MRI1	methylthioribose-1-phosphate isomerase 1
224612_s_at	0.0088059	2.19e-04	-52032513	0.882277	-11575745	DNAJC5	DnaJ heat shock protein family (Hsp40) member C5
237321_at	0.0088059	2.19e-04	-52032347	0.88225	-10807071	MIR3681HG	MIR3681 host gene
1555736_a_at	0.0088059	2.19e-04	-52032029	0.882199	-0.929768	AGTRAP	angiotensin II receptor associated protein
241191_at	0.0088147	2.19e-04	52021192	0.880463	16929605
203845_at	0.0088389	2.20e-04	51999758	0.877028	16165593	KAT2B	lysine acetyltransferase 2B
215091_s_at	0.0088508	2.20e-04	-5198683	0.874956	-11854954	GTF3A	general transcription factor IIIA
241698_at	0.0088521	2.21e-04	5198121	0.874055	21674501	RFTN2	raftlin family member 2
204150_at	0.0088625	2.21e-04	-51964178	0.871325	-21834821	STAB1	stabilin 1
201704_at	0.0088625	2.21e-04	-51959558	0.870584	-12007317	ENTPD6	ectonucleoside triphosphate diphosphohydrolase 6 (putative)
241991_at	0.0088625	2.22e-04	51956307	0.870063	17129009
243150_at	0.0088625	2.22e-04	51954975	0.869849	2072291
226959_at	0.0088716	2.22e-04	-51941637	0.86771	-17664077
1558176_at	0.0088716	2.22e-04	51939239	0.867326	34959689	CYAT1///IGLV1-44///IGLC1	immunoglobulin lambda light chain-like///immunoglobulin lambda variable 1-44///immunoglobulin lambda constant 1
231968_at	0.0088749	2.23e-04	-51928058	0.865533	-0.8033059	UGGT1	UDP-glucose glycoprotein glucosyltransferase 1
226068_at	0.0088749	2.23e-04	-51927509	0.865445	-24294723	SYK	spleen associated tyrosine kinase
205742_at	0.008911	2.24e-04	-51898172	0.860739	-50070401	TNNI3	troponin I3, cardiac type
243183_at	0.0089489	2.25e-04	51864286	0.855302	29500313
218913_s_at	0.0089489	2.25e-04	-51863003	0.855096	-15938888	GMIP	GEM interacting protein
201818_at	0.0089556	2.25e-04	-51853737	0.853609	-14820749	LPCAT1	lysophosphatidylcholine acyltransferase 1
216319_at	0.0089706	2.26e-04	51830009	0.849801	1312615
223702_x_at	0.0089706	2.26e-04	-51826535	0.849243	-11104628	FTCD	formimidoyltransferase cyclodeaminase
221732_at	0.0089706	2.26e-04	-5182648	0.849234	-11991417	CANT1	calcium activated nucleotidase 1
239741_at	0.0089706	2.26e-04	51824783	0.848962	21248647	PYGO1	pygopus family PHD finger 1
221479_s_at	0.0089795	2.27e-04	51814022	0.847234	13650082	BNIP3L	BCL2 interacting protein 3 like
207357_s_at	0.0089831	2.27e-04	51806908	0.846092	24785378	GALNT10	polypeptide N-acetylgalactosaminyltransferase 10
209034_at	0.008986	2.27e-04	51800237	0.845021	15574264	PNRC1	proline rich nuclear receptor coactivator 1
239720_at	0.0089933	2.28e-04	-51790616	0.843476	-0.9515792	ZGLP1	zinc finger, GATA-like protein 1
202742_s_at	0.0089934	2.28e-04	51785865	0.842713	17446491	PRKACB	protein kinase cAMP-activated catalytic subunit beta
208688_x_at	0.0089951	2.28e-04	-51777683	0.841399	-0.8286375	EIF3B	eukaryotic translation initiation factor 3 subunit B
227361_at	0.0089951	2.28e-04	51772621	0.840586	30755218	HS3ST3B1	heparan sulfate-glucosamine 3-sulfotransferase 3B1
218873_at	0.0089951	2.29e-04	-51764066	0.839212	-0.7091448	GON4L	gon-4 like
201565_s_at	0.0089951	2.29e-04	5176151	0.838801	12241495	ID2	inhibitor of DNA binding 2, HLH protein
213160_at	0.0089951	2.29e-04	-51754984	0.837753	-19578541	DOCK2	dedicator of cytokinesis 2
204446_s_at	0.0089951	2.29e-04	-51754711	0.837709	-27075856	ALOX5	arachidonate 5-lipoxygenase
214051_at	0.0089951	2.29e-04	5174891	0.836777	15058056	TMSB15B///TMSB15A	thymosin beta 15B///thymosin beta 15a
1565974_at	0.0089951	2.29e-04	51747351	0.836527	0.7886705
1555343_at	0.0090284	2.30e-04	51717474	0.831726	197578	MEGF10	multiple EGF like domains 10
210203_at	0.0090284	2.31e-04	51715702	0.831442	17646414	CNOT4	CCR4-NOT transcription complex subunit 4
212116_at	0.0090406	2.31e-04	-51702883	0.829382	-0.9924172	TRIM27	tripartite motif containing 27
238503_at	0.0090424	2.31e-04	51696998	0.828436	10386181	CNIH3	cornichon family AMPA receptor auxiliary protein 3
204948_s_at	0.009052	2.32e-04	-51685976	0.826664	-18096029	FST	follistatin
1569305_a_at	0.0090528	2.32e-04	51679738	0.825661	13226301
205365_at	0.0090528	2.32e-04	51673488	0.824657	15478299	HOXB6	homeobox B6
223031_s_at	0.0090528	2.33e-04	-51663058	0.82298	-11576212	TRAF7	TNF receptor associated factor 7
203453_at	0.0090528	2.33e-04	-51661409	0.822715	-35913217	SCNN1A	sodium channel epithelial 1 alpha subunit
214787_at	0.0090528	2.33e-04	51660764	0.822611	15142537	DENND4A	DENN domain containing 4A
211058_x_at	0.0090528	2.33e-04	-51657642	0.822109	-0.9010195	TUBA1B	tubulin alpha 1b
229040_at	0.0090609	2.33e-04	-51647609	0.820496	-19905152	ITGB2-AS1	ITGB2 antisense RNA 1
206889_at	0.0090612	2.33e-04	-51642846	0.81973	-10140482	PDIA2	protein disulfide isomerase family A member 2
223392_s_at	0.009067	2.34e-04	51634343	0.818363	23454638	TSHZ3	teashirt zinc finger homeobox 3
208467_at	0.0090842	2.34e-04	-51618275	0.815778	-22266958	KLF12	Kruppel like factor 12
240564_x_at	0.0090842	2.34e-04	5161368	0.815039	23919394
210176_at	0.0090888	2.35e-04	51606052	0.813812	13840815	TLR1	toll like receptor 1
232304_at	0.0090949	2.35e-04	-51597383	0.812418	-12831169	PELI1	pellino E3 ubiquitin protein ligase 1
220432_s_at	0.0091022	2.36e-04	51583743	0.810223	15127398	CYP39A1	cytochrome P450 family 39 subfamily A member 1
222052_at	0.0091022	2.36e-04	-51583382	0.810165	-10593768	C19orf54	chromosome 19 open reading frame 54
200634_at	0.0091033	2.36e-04	-51563285	0.806931	-13978684	PFN1	profilin 1
212669_at	0.0091033	2.37e-04	-51554864	0.805576	-16779245	CAMK2G	calcium/calmodulin dependent protein kinase II gamma
236803_at	0.0091033	2.37e-04	-51554601	0.805534	-15972965	LOC101927060	uncharacterized LOC101927060
202719_s_at	0.0091033	2.37e-04	-51554182	0.805466	-17893905	TES	testin LIM domain protein
242851_at	0.0091033	2.37e-04	-51552578	0.805208	-14837455	MFSD4B	major facilitator superfamily domain containing 4B
203728_at	0.0091033	2.37e-04	-51552143	0.805138	-1210326	BAK1	BCL2 antagonist/killer 1
240329_at	0.0091033	2.37e-04	51550652	0.804898	12748678	PTP4A1	protein tyrosine phosphatase type IVA, member 1
203056_s_at	0.009119	2.38e-04	51535708	0.802493	19881159	PRDM2	PR/SET domain 2
203230_at	0.0091595	2.39e-04	-51500158	0.796769	-0.8553035	DVL1	dishevelled segment polarity protein 1
219215_s_at	0.0091595	2.39e-04	-51499857	0.796721	-22034545	SLC39A4	solute carrier family 39 member 4
228877_at	0.0091698	2.39e-04	-51488489	0.79489	-27938557	RGL3	ral guanine nucleotide dissociation stimulator like 3
220232_at	0.009173	2.40e-04	5148185	0.793821	16476705	SCD5	stearoyl-CoA desaturase 5
237950_s_at	0.0091847	2.40e-04	-51469661	0.791858	-0.9903394
1553749_at	0.0091939	2.41e-04	5145566	0.789603	19781675	FAM76B	family with sequence similarity 76 member B
243648_at	0.0091939	2.41e-04	51452316	0.789064	10901425	ZBED6	zinc finger BED-type containing 6
236420_s_at	0.0091939	2.41e-04	5145	0.788691	27352366	ANO4	anoctamin 4
207421_at	0.0091963	2.41e-04	51443953	0.787717	0.9711604	CA5A	carbonic anhydrase 5A
227334_at	0.0091983	2.42e-04	-51433646	0.786056	-0.9685808	USP54	ubiquitin specific peptidase 54
203072_at	0.0091983	2.42e-04	-51433587	0.786047	-13467373	MYO1E	myosin IE
203875_at	0.0092013	2.42e-04	51427116	0.785004	11487552	SMARCA1	SWI/SNF related, matrix associated, actin dependent regulator of chromatin, subfamily a, member 1
212452_x_at	0.0092081	2.42e-04	51418132	0.783557	16584851	KAT6B	lysine acetyltransferase 6B
225969_at	0.0092228	2.43e-04	-51404025	0.781283	-1039877	ALKBH6	alkB homolog 6
205009_at	0.0092241	2.43e-04	-51391033	0.779189	-14640802	TFF1	trefoil factor 1
224160_s_at	0.0092241	2.43e-04	-51386448	0.77845	-0.8560456	ACAD9	acyl-CoA dehydrogenase family member 9
240366_at	0.0092241	2.44e-04	-51385827	0.77835	-14420501	LHFPL3-AS1	LHFPL3 antisense RNA 1
211768_at	0.0092241	2.44e-04	-51385211	0.778251	-12209795	LAT2	linker for activation of T-cells family member 2
222735_at	0.0092362	2.44e-04	51372821	0.776253	19938317	TMEM38B	transmembrane protein 38B
202310_s_at	0.0092413	2.44e-04	-51362017	0.774512	-17563047	COL1A1	collagen type I alpha 1 chain
1563674_at	0.0092413	2.45e-04	51357152	0.773727	22125708	FCRL2	Fc receptor like 2
205348_s_at	0.0092413	2.45e-04	51356036	0.773547	15182349	DYNC1I1	dynein cytoplasmic 1 intermediate chain 1
230641_at	0.0092496	2.45e-04	-51346158	0.771955	-25525105	LOC100505938	uncharacterized LOC100505938
239368_at	0.0092545	2.46e-04	-51336016	0.770319	-13127766
225753_at	0.0092545	2.46e-04	-51329734	0.769306	-0.9081122	ZNF513	zinc finger protein 513
235236_at	0.0092545	2.46e-04	51327645	0.768969	27971507
1566086_at	0.0092545	2.46e-04	51325137	0.768565	0.7629462
204553_x_at	0.0092556	2.46e-04	51319976	0.767732	13387096	INPP4A	inositol polyphosphate-4-phosphatase type I A
1563302_at	0.0092569	2.46e-04	51313729	0.766725	0.9735281	LOC101927534	uncharacterized LOC101927534
214255_at	0.0092569	2.47e-04	-5131019	0.766154	-18200305	ATP10A	ATPase phospholipid transporting 10A (putative)
202624_s_at	0.009264	2.47e-04	-51301169	0.764699	-10407144	CABIN1	calcineurin binding protein 1
218693_at	0.0092806	2.48e-04	-51285904	0.762236	-32983541	TSPAN15	tetraspanin 15
232360_at	0.009304	2.49e-04	-51262807	0.758509	-36394505	EHF	ETS homologous factor
217379_at	0.009304	2.49e-04	512611	0.758233	11154482
226434_at	0.009304	2.49e-04	-51257451	0.757645	-11069071	PPP1R35	protein phosphatase 1 regulatory subunit 35
215005_at	0.0093509	2.50e-04	-51222156	0.751948	-11068269	NECAB2	N-terminal EF-hand calcium binding protein 2
239728_at	0.0093509	2.51e-04	51211502	0.750228	0.8689371
1561323_at	0.0093509	2.51e-04	51211389	0.750209	14680648	LOC339975	uncharacterized LOC339975
226576_at	0.0093509	2.51e-04	-51205941	0.74933	-19804411	ARHGAP26	Rho GTPase activating protein 26
1563170_at	0.0093509	2.51e-04	-51205106	0.749195	-12005388	LOC101927059	uncharacterized LOC101927059
242665_at	0.0093595	2.51e-04	51195141	0.747586	21650482	FMNL2	formin like 2
238833_at	0.0093652	2.52e-04	51185504	0.74603	15327012
224316_at	0.0093652	2.52e-04	51177925	0.744806	11835549
219483_s_at	0.0093652	2.52e-04	-51176249	0.744535	-10327156	PORCN	porcupine homolog (Drosophila)
204646_at	0.0093652	2.52e-04	51173891	0.744154	20921941	DPYD	dihydropyrimidine dehydrogenase
226792_s_at	0.009403	2.54e-04	-51140965	0.738836	-22994397	KIFC2	kinesin family member C2
235911_at	0.009403	2.54e-04	-51140813	0.738811	-20279575	MELTF	melanotransferrin
207628_s_at	0.009403	2.54e-04	-51134369	0.73777	-11237039	WBSCR22	Williams-Beuren syndrome chromosome region 22
239146_at	0.009403	2.54e-04	51132125	0.737407	14595587	CLDND1	claudin domain containing 1
227296_at	0.0094067	2.55e-04	-51115873	0.734781	-17951519	MFSD3	major facilitator superfamily domain containing 3
241756_at	0.0094067	2.55e-04	51113056	0.734326	1260178
216516_at	0.0094067	2.55e-04	51112167	0.734182	14236686
226609_at	0.0094067	2.55e-04	-51108632	0.733611	-15384408	DCBLD1	discoidin, CUB and LCCL domain containing 1
217912_at	0.0094067	2.55e-04	-51107927	0.733497	-11909062	DUS1L	dihydrouridine synthase 1 like
238660_at	0.009422	2.56e-04	51093778	0.731211	17819794	WDFY3	WD repeat and FYVE domain containing 3
225025_at	0.0094247	2.56e-04	-51087676	0.730224	-0.9650881	IGSF8	immunoglobulin superfamily member 8
240018_at	0.0094341	2.56e-04	51077343	0.728554	21531021
226138_s_at	0.0094455	2.57e-04	-51052752	0.724578	-15722143
217276_x_at	0.0094455	2.58e-04	51047601	0.723745	12031883	SERHL2	serine hydrolase-like 2
241215_at	0.0094455	2.58e-04	51047456	0.723722	1607394
227985_at	0.0094455	2.58e-04	-51046339	0.723541	-35367496	LOC100506098	uncharacterized LOC100506098
212971_at	0.0094455	2.58e-04	-51045129	0.723346	-10439493	CARS	cysteinyl-tRNA synthetase
207012_at	0.0094455	2.58e-04	51039998	0.722516	15380762	MMP16	matrix metallopeptidase 16
237802_at	0.0094455	2.58e-04	-51039752	0.722476	-3352245	XKR4	XK related 4
203640_at	0.0094498	2.58e-04	51032681	0.721333	12232322	MBNL2	muscleblind like splicing regulator 2
209734_at	0.0094549	2.59e-04	-51025116	0.720109	-19417103	NCKAP1L	NCK associated protein 1 like
213521_at	0.009461	2.59e-04	-51012789	0.718116	-11077526	PTPN18	protein tyrosine phosphatase, non-receptor type 18
231508_s_at	0.009461	2.59e-04	5100645	0.71709	17584063
206674_at	0.009461	2.60e-04	-5100145	0.716281	-12016972	FLT3	fms related tyrosine kinase 3
220076_at	0.009461	2.60e-04	50999618	0.715985	15519609	ANKH	ANKH inorganic pyrophosphate transport regulator
214747_at	0.009461	2.60e-04	50992835	0.714888	0.7433774	ZBED4	zinc finger BED-type containing 4
209899_s_at	0.009461	2.60e-04	-50992433	0.714823	-12895786	PUF60	poly(U) binding splicing factor 60
1560754_at	0.009461	2.60e-04	-50986849	0.713919	-27334403	CMTM7	CKLF like MARVEL transmembrane domain containing 7
228633_s_at	0.009461	2.60e-04	-50986104	0.713799	-0.7100396	CNTROB	centrobin, centriole duplication and spindle assembly protein
219895_at	0.009461	2.60e-04	50982449	0.713207	25687891	TMEM255A	transmembrane protein 255A
210550_s_at	0.0094732	2.61e-04	50970432	0.711263	1808051	RASGRF1	Ras protein specific guanine nucleotide releasing factor 1
225035_x_at	0.0094839	2.61e-04	-50959404	0.709479	-0.9961223	LOC102723897///MIR6859-1///MIR6859-2///LOC101930154///LOC100288778///WASH1///WASH7P///WASH2P///WASH3P	WAS protein family homolog 2-like///microRNA 6859-1///microRNA 6859-2///WAS protein family homolog 6-like///WAS protein family homolog 1 pseudogene///WAS protein family homolog 1///WAS protein family homolog 7 pseudogene///WAS protein family homolog 2 pseudogene///WAS protein family homolog 3 pseudogene
241044_x_at	0.0094943	2.62e-04	50943284	0.70687	17324635
1556775_at	0.0094943	2.62e-04	50941656	0.706606	35913553
223240_at	0.0094943	2.62e-04	5093998	0.706335	11794943	FBXO8	F-box protein 8
244569_at	0.009507	2.63e-04	50921522	0.703347	0.9951347	C8orf37	chromosome 8 open reading frame 37
241596_at	0.009507	2.63e-04	50919625	0.70304	0.8789533	NUDT10	nudix hydrolase 10
212731_at	0.009507	2.63e-04	50915045	0.702299	11373944	ANKRD46	ankyrin repeat domain 46
214374_s_at	0.009507	2.63e-04	50914855	0.702268	17777919	PPFIBP1	PPFIA binding protein 1
1554194_at	0.0095254	2.64e-04	50898404	0.699604	13587165
235472_at	0.0095254	2.64e-04	50890026	0.698248	0.883269	FUT10	fucosyltransferase 10
209509_s_at	0.0095254	2.64e-04	-5088905	0.69809	-11074085	DPAGT1	dolichyl-phosphate N-acetylglucosaminephosphotransferase 1
207105_s_at	0.0095254	2.65e-04	-50878743	0.69642	-0.6870845	PIK3R2	phosphoinositide-3-kinase regulatory subunit 2
234132_at	0.0095254	2.65e-04	50875646	0.695919	18166424	USP45	ubiquitin specific peptidase 45
203577_at	0.0095254	2.65e-04	-50873934	0.695642	-10864427	GTF2H4	general transcription factor IIH subunit 4
210498_at	0.0095254	2.65e-04	50873531	0.695576	12395867	CLTC	clathrin heavy chain
219045_at	0.0095329	2.66e-04	-50861539	0.693634	-23082598	RHOF	ras homolog family member F, filopodia associated
202842_s_at	0.0095329	2.66e-04	50860309	0.693435	17490347	DNAJB9	DnaJ heat shock protein family (Hsp40) member B9
234103_at	0.0095351	2.66e-04	50854713	0.692528	27031055	KCNT2	potassium sodium-activated channel subfamily T member 2
212228_s_at	0.0095373	2.66e-04	-50847175	0.691307	-0.7844167	COQ9	coenzyme Q9
227692_at	0.0095373	2.66e-04	50844893	0.690938	1768126	GNAI1	G protein subunit alpha i1
214488_at	0.0095477	2.67e-04	-50834111	0.689191	-13952239	RAP2B	RAP2B, member of RAS oncogene family
223199_at	0.0095551	2.67e-04	-50825236	0.687753	-0.9919789	MKNK2	MAP kinase interacting serine/threonine kinase 2
1554155_at	0.0095556	2.67e-04	50820693	0.687017	12996617	MCPH1	microcephalin 1
217196_s_at	0.0095559	2.68e-04	50813865	0.685911	10539692	CAMSAP2	calmodulin regulated spectrin associated protein family member 2
221061_at	0.0095559	2.68e-04	50799621	0.683602	17359459	PKD2L1	polycystin 2 like 1, transient receptor potential cation channel
1558484_s_at	0.0095559	2.69e-04	50796516	0.683099	0.8779055	LRRC27	leucine rich repeat containing 27
203387_s_at	0.0095559	2.69e-04	50787877	0.681699	23156991	TBC1D4	TBC1 domain family member 4
227581_at	0.0095559	2.69e-04	-50784037	0.681076	-0.7548637	TECPR1	tectonin beta-propeller repeat containing 1
1553605_a_at	0.0095559	2.69e-04	-50779843	0.680397	-34274823	ABCA13	ATP binding cassette subfamily A member 13
224012_at	0.0095559	2.69e-04	50779765	0.680384	30322035	ANKRD20A4///ANKRD20A2///ANKRD20A3///ANKRD20A1	ankyrin repeat domain 20 family member A4///ankyrin repeat domain 20 family member A2///ankyrin repeat domain 20 family member A3///ankyrin repeat domain 20 family member A1
203810_at	0.0095559	2.69e-04	50779196	0.680292	1463408	DNAJB4	DnaJ heat shock protein family (Hsp40) member B4
232353_s_at	0.0095559	2.69e-04	-50776631	0.679876	-11271394	STYXL1	serine/threonine/tyrosine interacting-like 1
230227_at	0.0095559	2.70e-04	50771733	0.679082	0.8606188	LOC105374587	uncharacterized LOC105374587
225203_at	0.0095559	2.70e-04	-50767892	0.678459	-14903709	PPP1R16A	protein phosphatase 1 regulatory subunit 16A
220189_s_at	0.0095559	2.70e-04	-50767124	0.678335	-14770933	MGAT4B	mannosyl (alpha-1,3-)-glycoprotein beta-1,4-N-acetylglucosaminyltransferase, isozyme B
206365_at	0.0095559	2.70e-04	50764358	0.677886	12393888	XCL1	X-C motif chemokine ligand 1
237453_at	0.0095559	2.70e-04	5076189	0.677486	12119472	ZNF529	zinc finger protein 529
210333_at	0.0095726	2.71e-04	-50747248	0.675112	-16532114	NR5A1	nuclear receptor subfamily 5 group A member 1
243911_at	0.0095994	2.72e-04	50726268	0.67171	0.9469549
1568248_x_at	0.0096053	2.72e-04	5071437	0.669781	0.8731701	SNORA71B	small nucleolar RNA, H/ACA box 71B
230682_x_at	0.0096053	2.72e-04	-50713069	0.66957	-25660343	ABCC3	ATP binding cassette subfamily C member 3
220898_at	0.0096053	2.73e-04	50704319	0.66815	18988181
202711_at	0.0096053	2.73e-04	-50696803	0.666931	-0.7747442	EFNB1	ephrin B1
207968_s_at	0.0096053	2.73e-04	5069412	0.666496	17013816	MEF2C	myocyte enhancer factor 2C
215270_at	0.0096053	2.73e-04	-50688437	0.665574	-12024002	LFNG	LFNG O-fucosylpeptide 3-beta-N-acetylglucosaminyltransferase
1555788_a_at	0.0096053	2.73e-04	50687438	0.665412	11859439	TRIB3	tribbles pseudokinase 3
229545_at	0.0096053	2.74e-04	50686306	0.665228	0.9063034	FERMT1	fermitin family member 1
230563_at	0.0096053	2.74e-04	-50682295	0.664578	-26702736	RASGEF1A	RasGEF domain family member 1A
218580_x_at	0.0096053	2.74e-04	-5068112	0.664387	-10598891	AURKAIP1	aurora kinase A interacting protein 1
229256_at	0.009627	2.75e-04	-50663462	0.661522	-19114651	PGM2L1	phosphoglucomutase 2 like 1
235765_at	0.0096282	2.75e-04	5065584	0.660285	29793498	TLE4	transducin like enhancer of split 4
225198_at	0.0096282	2.75e-04	50647652	0.658956	12812018	VAPA	VAMP associated protein A
1553708_at	0.0096282	2.75e-04	50644863	0.658504	18868567	LINC00525	long intergenic non-protein coding RNA 525
213720_s_at	0.0096282	2.75e-04	-50643812	0.658333	-0.9660417	SMARCA4	SWI/SNF related, matrix associated, actin dependent regulator of chromatin, subfamily a, member 4
241372_at	0.0096282	2.76e-04	50642134	0.658061	10151753	ZC3H6	zinc finger CCCH-type containing 6
241347_at	0.0096399	2.76e-04	-50630764	0.656215	-10657246	RNF213	ring finger protein 213
234692_at	0.009645	2.76e-04	50623457	0.655029	20610535
202803_s_at	0.0096676	2.78e-04	-50598887	0.651041	-19196279	ITGB2	integrin subunit beta 2
1569245_at	0.0096676	2.78e-04	5059708	0.650747	0.8747405	C8orf74	chromosome 8 open reading frame 74
234196_at	0.0096676	2.78e-04	5059149	0.64984	1768681
227351_at	0.0096676	2.78e-04	50587317	0.649162	12074909	LOC101930115///C16orf52///VWA3A	von Willebrand factor A domain-containing protein 3A///chromosome 16 open reading frame 52///von Willebrand factor A domain containing 3A
219692_at	0.0096676	2.78e-04	-50586945	0.649101	-35774686	KREMEN2	kringle containing transmembrane protein 2
65517_at	0.0096676	2.78e-04	-5058191	0.648284	-35037718	AP1M2	adaptor related protein complex 1 mu 2 subunit
214681_at	0.0096676	2.78e-04	50580773	0.648099	11296114	GK	glycerol kinase
223551_at	0.0096827	2.79e-04	-50567363	0.645921	-18224098	PKIB	protein kinase (cAMP-dependent, catalytic) inhibitor beta
208322_s_at	0.0096875	2.79e-04	-50560305	0.644775	-10237233	ST3GAL1	ST3 beta-galactoside alpha-2,3-sialyltransferase 1
1568964_x_at	0.0096906	2.80e-04	-50554278	0.643796	-11608119	SPN	sialophorin
210749_x_at	0.0096972	2.80e-04	-5054612	0.642471	-17003866	MIR4640///DDR1	microRNA 4640///discoidin domain receptor tyrosine kinase 1
229163_at	0.009698	2.80e-04	50537963	0.641146	2570185	CAMK2N1	calcium/calmodulin dependent protein kinase II inhibitor 1
241265_x_at	0.009698	2.80e-04	50537482	0.641068	10902542
241218_at	0.0097193	2.81e-04	-50518489	0.637982	-0.9555484	LOC101928658	uncharacterized LOC101928658
214734_at	0.0097193	2.81e-04	-50516223	0.637614	-13800094	EXPH5	exophilin 5
47069_at	0.0097224	2.82e-04	-50510247	0.636643	-10688029	PRR5	proline rich 5
203603_s_at	0.0097259	2.82e-04	5050407	0.635639	17606083	ZEB2	zinc finger E-box binding homeobox 2
209168_at	0.0097282	2.82e-04	-50497083	0.634504	-14034458	GPM6B	glycoprotein M6B
212705_x_at	0.0097282	2.82e-04	-50494528	0.634089	-11138851	PNPLA2	patatin like phospholipase domain containing 2
220867_s_at	0.0097418	2.83e-04	50477674	0.631349	13480767	SLC24A2	solute carrier family 24 member 2
208779_x_at	0.0097418	2.83e-04	-50475291	0.630962	-16779027	MIR4640///DDR1	microRNA 4640///discoidin domain receptor tyrosine kinase 1
243144_at	0.0097418	2.84e-04	50469328	0.629993	10471398
204702_s_at	0.0097418	2.84e-04	-50466743	0.629573	-16673989	NFE2L3	nuclear factor, erythroid 2 like 3
1565787_at	0.0097418	2.84e-04	50463514	0.629048	10300294
229580_at	0.0097418	2.84e-04	50461954	0.628794	34829436	CLSTN2	calsyntenin 2
242926_at	0.0097435	2.84e-04	50453211	0.627373	13319794
223019_at	0.0097435	2.84e-04	-50452819	0.627309	-14345478	FAM129B	family with sequence similarity 129 member B
1558695_at	0.009751	2.85e-04	50444178	0.625904	1498274
209662_at	0.0097643	2.86e-04	50426091	0.622963	10307861	CETN3	centrin 3
233450_at	0.0097643	2.86e-04	50417207	0.621518	13899266
230076_at	0.0097643	2.86e-04	50416549	0.621411	21264059	PITPNM3	PITPNM family member 3
241134_at	0.0097643	2.86e-04	-50413862	0.620974	-11820528
217371_s_at	0.0097643	2.86e-04	-50411264	0.620552	-13856298	IL15	interleukin 15
209729_at	0.0097643	2.86e-04	-50410474	0.620423	-1210856	GAS2L1	growth arrest specific 2 like 1
225552_x_at	0.0097643	2.87e-04	-50407934	0.62001	-10126482	AURKAIP1	aurora kinase A interacting protein 1
216174_at	0.0097813	2.87e-04	50393537	0.617669	15830138	HCRP1	hepatocellular carcinoma-related HCRP1
211498_s_at	0.0097919	2.88e-04	-50382508	0.615874	-15117945	NKX3-1	NK3 homeobox 1
206267_s_at	0.0097919	2.88e-04	-5037806	0.615151	-13258884	MATK	megakaryocyte-associated tyrosine kinase
1555000_at	0.0097919	2.88e-04	5037506	0.614663	16499979	OK/SW-CL.36	OK/SW-CL.36
213011_s_at	0.0098034	2.89e-04	-50362139	0.61256	-1509888	TPI1	triosephosphate isomerase 1
210982_s_at	0.0098034	2.89e-04	-50360055	0.612221	-19958302	HLA-DRA	major histocompatibility complex, class II, DR alpha
231789_at	0.0098048	2.89e-04	50354625	0.611338	19715461	PCDHB15	protocadherin beta 15
210427_x_at	0.0098048	2.89e-04	-50351286	0.610794	-1357015	ANXA2	annexin A2
216784_at	0.0098306	2.90e-04	50331548	0.607582	0.826056
231566_at	0.0098518	2.91e-04	50314733	0.604845	11512045	NOXRED1	NADP dependent oxidoreductase domain containing 1
225321_s_at	0.0098596	2.91e-04	-50306026	0.603428	-0.8648421	MIR6840///STAG3L5P-PVRIG2P-PILRB///PILRB	microRNA 6840///STAG3L5P-PVRIG2P-PILRB readthrough///paired immunoglobin-like type 2 receptor beta
232064_at	0.0098686	2.92e-04	50294613	0.60157	13717104	FER	FER tyrosine kinase
207169_x_at	0.0098686	2.92e-04	-5029264	0.601249	-17252518	MIR4640///DDR1	microRNA 4640///discoidin domain receptor tyrosine kinase 1
207159_x_at	0.0098805	2.93e-04	-50281487	0.599433	-11072877	CRTC1	CREB regulated transcription coactivator 1
222270_at	0.0099082	2.94e-04	50260758	0.596057	11255021	PPP4R3B	protein phosphatase 4 regulatory subunit 3B
202158_s_at	0.0099158	2.94e-04	50250997	0.594467	16889644	CELF2	CUGBP, Elav-like family member 2
235606_at	0.0099158	2.94e-04	50248306	0.594029	20571212	DUBR	DPPA2 upstream binding RNA
226791_at	0.009935	2.95e-04	-50232804	0.591504	-20924494	KIFC2	kinesin family member C2
214223_at	0.0099448	2.96e-04	-5022296	0.5899	-12127477	PTP4A3	protein tyrosine phosphatase type IVA, member 3
241617_x_at	0.0099637	2.97e-04	50202142	0.586508	21652152
1569911_at	0.0099637	2.97e-04	50201808	0.586454	14005543	LINC00824	long intergenic non-protein coding RNA 824
201587_s_at	0.0099637	2.97e-04	-50195953	0.5855	-15886399	IRAK1	interleukin 1 receptor associated kinase 1
33322_i_at	0.0099637	2.97e-04	-50191934	0.584845	-28093806	SFN	stratifin
1559127_x_at	0.0099637	2.97e-04	50191876	0.584835	0.9010322	RRP12	ribosomal RNA processing 12 homolog
201913_s_at	0.0099729	2.98e-04	-50182467	0.583302	-0.9514175	COASY	Coenzyme A synthase
212095_s_at	0.0099738	2.98e-04	50177985	0.582572	24021085	MTUS1	microtubule associated tumor suppressor 1
224519_at	0.0099891	2.98e-04	50164895	0.580438	0.9622394	LOC100132167	uncharacterized LOC100132167
205083_at	0.0099907	2.99e-04	50159205	0.579511	22272984	AOX1	aldehyde oxidase 1
232946_s_at	0.0099907	2.99e-04	-50156142	0.579011	-10349002	NADSYN1	NAD synthetase 1
241780_at	0.0099973	2.99e-04	50146983	0.577518	21510742
217533_x_at	0.0099973	3.00e-04	-50140626	0.576482	-0.9539632	PWWP2A	PWWP domain containing 2A
210751_s_at	0.0099973	3.00e-04	5014045	0.576453	19826875	RGN	regucalcin
204263_s_at	0.0100084	3.00e-04	-50129887	0.574731	-11607945	CPT2	carnitine palmitoyltransferase 2
240788_at	0.010018	3.01e-04	50120259	0.573161	16623891
216105_x_at	0.0100404	3.02e-04	-50103048	0.570354	-11463981	PTPA	protein phosphatase 2 phosphatase activator
235801_at	0.0100474	3.02e-04	50094953	0.569034	17521174	TUSC3	tumor suppressor candidate 3
222831_at	0.0100526	3.02e-04	-50088005	0.567901	-10445675	SAP30L	SAP30 like
214924_s_at	0.0100536	3.03e-04	-50083489	0.567164	-15121935	TRAK1	trafficking kinesin protein 1
212265_at	0.0100606	3.03e-04	50075488	0.565859	0.8164106	QKI	QKI, KH domain containing RNA binding
242742_at	0.0100619	3.03e-04	-50070831	0.565099	-1395047
205211_s_at	0.0100636	3.03e-04	-50065727	0.564267	-11378716	RIN1	Ras and Rab interactor 1
210240_s_at	0.0100636	3.04e-04	50058431	0.563076	0.9280067	CDKN2D	cyclin dependent kinase inhibitor 2D
213503_x_at	0.0100636	3.04e-04	-50055048	0.562524	-13639252	ANXA2	annexin A2
213491_x_at	0.0100636	3.04e-04	-50050184	0.561731	-10343204	RPN2	ribophorin II
216626_at	0.0100636	3.05e-04	50041836	0.560368	0.8311207
1564339_a_at	0.0100636	3.05e-04	50039433	0.559976	17147041	CHRM3	cholinergic receptor muscarinic 3
201015_s_at	0.0100636	3.05e-04	-50039337	0.559961	-15903116	JUP	junction plakoglobin
236265_at	0.0100636	3.05e-04	50036611	0.559516	14043398	SP4	Sp4 transcription factor
200822_x_at	0.0100636	3.05e-04	-50034317	0.559141	-14658672	TPI1	triosephosphate isomerase 1
1562728_at	0.0100636	3.05e-04	50031057	0.558609	15337505	LINC01533	long intergenic non-protein coding RNA 1533
219332_at	0.010066	3.06e-04	-50025762	0.557745	-24533565	MICALL2	MICAL like 2
212303_x_at	0.0100746	3.06e-04	-50011883	0.55548	-0.831769	KHSRP	KH-type splicing regulatory protein
225209_s_at	0.0100746	3.06e-04	-50010964	0.55533	-0.7906882	UBE2J2	ubiquitin conjugating enzyme E2 J2
202159_at	0.0100746	3.07e-04	-50005378	0.554418	-0.8001652	FARSA	phenylalanyl-tRNA synthetase alpha subunit
220881_at	0.0100746	3.07e-04	50005184	0.554386	12863499
215916_at	0.0100746	3.07e-04	50001409	0.55377	0.7854457	CHRNE	cholinergic receptor nicotinic epsilon subunit
236283_x_at	0.0100753	3.07e-04	49993575	0.552491	0.8591498	LOC646214	p21 protein (Cdc42/Rac)-activated kinase 2 pseudogene
206219_s_at	0.0100753	3.07e-04	-49990212	0.551942	-13487389	VAV1	vav guanine nucleotide exchange factor 1
219278_at	0.0100753	3.08e-04	-49984546	0.551017	-20977626	MAP3K6	mitogen-activated protein kinase kinase kinase 6
223801_s_at	0.0100753	3.08e-04	-49984085	0.550942	-12139206	APOL4	apolipoprotein L4
203221_at	0.0100753	3.08e-04	-4997957	0.550205	-10520745	TLE1	transducin like enhancer of split 1
223653_x_at	0.0100753	3.08e-04	-49977956	0.549941	-28263163	CELF4	CUGBP, Elav-like family member 4
221739_at	0.0100791	3.08e-04	-4997186	0.548946	-0.9652631	MYDGF	myeloid derived growth factor
54970_at	0.0100825	3.09e-04	-49958599	0.546781	-10133055	ZMIZ2	zinc finger MIZ-type containing 2
239110_s_at	0.0100825	3.09e-04	-49956222	0.546392	-16509369
206068_s_at	0.0100825	3.09e-04	49954751	0.546152	34423875	ACADL	acyl-CoA dehydrogenase, long chain
225247_at	0.0100825	3.09e-04	-49954572	0.546123	-0.9044811	TMEM259	transmembrane protein 259
221888_at	0.0101025	3.10e-04	-49935737	0.543047	-10825568	CC2D1A	coiled-coil and C2 domain containing 1A
233233_at	0.0101025	3.10e-04	-49934947	0.542918	-17135325	RASSF3	Ras association domain family member 3
244276_at	0.0101025	3.10e-04	-49931326	0.542326	-12823794	KLB	klotho beta
204437_s_at	0.0101036	3.11e-04	-49926881	0.5416	-49432144	FOLR1	folate receptor 1
221590_s_at	0.0101131	3.11e-04	49917474	0.540064	11359005	ALDH6A1	aldehyde dehydrogenase 6 family member A1
205780_at	0.0101136	3.11e-04	-49912562	0.539261	-76244899	BIK	BCL2 interacting killer
239162_at	0.0101136	3.12e-04	49904937	0.538015	17094881	DAPK1-IT1	DAPK1 intronic transcript 1
203036_s_at	0.0101136	3.12e-04	-49899982	0.537206	-14585972	MTSS1	metastasis suppressor 1
227634_at	0.0101136	3.12e-04	-49896998	0.536718	-13984542	STK32C	serine/threonine kinase 32C
213700_s_at	0.0101136	3.12e-04	-49894473	0.536306	-18925032	PKM	pyruvate kinase, muscle
202073_at	0.0101136	3.12e-04	49894382	0.536291	13145199	OPTN	optineurin
204548_at	0.0101507	3.14e-04	49868789	0.532108	39934991	STAR	steroidogenic acute regulatory protein
231176_at	0.0101549	3.14e-04	-4986148	0.530914	-1144015	PRR19	proline rich 19
233977_at	0.0101549	3.14e-04	49858773	0.530472	1949986	GREB1L	growth regulation by estrogen in breast cancer 1 like
228972_at	0.0101557	3.14e-04	49854546	0.529781	11832572	PITPNA-AS1	PITPNA antisense RNA 1
205449_at	0.0101561	3.15e-04	-49850519	0.529122	-14021287	SAC3D1	SAC3 domain containing 1
220602_s_at	0.0101695	3.15e-04	-4983693	0.526901	-17046037	LOC101929479///LOC727751///LOC642423///GOLGA2P7///GOLGA2P10	golgin subfamily A member 2///golgin A2 pseudogene///golgin A2 pseudogene///golgin A2 pseudogene 7///golgin A2 pseudogene 10
74694_s_at	0.0101695	3.16e-04	-498311	0.525948	-0.9607552	RABEP2	rabaptin, RAB GTPase binding effector protein 2
1554115_at	0.0101695	3.16e-04	49830634	0.525872	0.8239062	C5orf58	chromosome 5 open reading frame 58
230518_at	0.0101695	3.16e-04	-49827575	0.525372	-17561384	MPZL2	myelin protein zero like 2
1556126_s_at	0.0101835	3.17e-04	-49811539	0.52275	-10730912
226070_at	0.0101835	3.17e-04	-49806496	0.521925	-16052487	C9orf142	chromosome 9 open reading frame 142
212196_at	0.0101835	3.17e-04	49805649	0.521787	14978353	IL6ST	interleukin 6 signal transducer
224796_at	0.0101835	3.17e-04	-49804389	0.52158	-0.791986	ASAP1	ArfGAP with SH3 domain, ankyrin repeat and PH domain 1
201849_at	0.0101846	3.17e-04	49799368	0.520759	13737508	BNIP3	BCL2 interacting protein 3
213765_at	0.0101846	3.18e-04	-497962	0.520241	-25478341	MFAP5	microfibrillar associated protein 5
1556718_s_at	0.0101977	3.18e-04	49784836	0.518383	11274352	MIR194-2	microRNA 194-2
221388_at	0.0102044	3.19e-04	-49777174	0.517129	-0.8922857	OR1A1	olfactory receptor family 1 subfamily A member 1
237352_at	0.0102096	3.19e-04	49770394	0.51602	26641922
205906_at	0.0102208	3.19e-04	-49760131	0.514342	-3467404	FOXJ1	forkhead box J1
219737_s_at	0.0102302	3.20e-04	49750457	0.512759	33221209	PCDH9	protocadherin 9
239888_at	0.0102302	3.20e-04	49747169	0.512221	13468916	UBQLN2	ubiquilin 2
1559034_at	0.010249	3.21e-04	-49730711	0.509528	-13380032	SIRPB2	signal regulatory protein beta 2
1559479_at	0.010249	3.21e-04	49728809	0.509217	131564	SEPSECS-AS1	SEPSECS antisense RNA 1 (head to head)
204255_s_at	0.0102522	3.21e-04	-49723222	0.508303	-35190531	VDR	vitamin D (1,25- dihydroxyvitamin D3) receptor
204328_at	0.0102742	3.22e-04	-49706759	0.505608	-25360898	TMC6	transmembrane channel like 6
241837_at	0.0102743	3.23e-04	-49702946	0.504984	-17295609
1559716_at	0.0102808	3.23e-04	4968842	0.502607	12306998	INO80C	INO80 complex subunit C
221366_at	0.0102808	3.23e-04	-49687407	0.502441	-20429363	NKX6-1	NK6 homeobox 1
212531_at	0.0102808	3.24e-04	-4968412	0.501903	-91295298	LCN2	lipocalin 2
238646_at	0.0102808	3.24e-04	49680395	0.501293	12781409
219416_at	0.0102808	3.24e-04	-49670138	0.499614	-26223782	SCARA3	scavenger receptor class A member 3
226055_at	0.0102808	3.24e-04	-49670049	0.499599	-11963326	ARRDC2	arrestin domain containing 2
236206_at	0.0102808	3.24e-04	-49669707	0.499543	-0.9490944	FAM53A	family with sequence similarity 53 member A
206520_x_at	0.0102808	3.24e-04	49669491	0.499508	0.9136554	SIGLEC6	sialic acid binding Ig like lectin 6
219709_x_at	0.0103106	3.26e-04	-49646777	0.495789	-15500826	FAM173A	family with sequence similarity 173 member A
211230_s_at	0.0103106	3.26e-04	-49641792	0.494972	-12500913	PIK3CD	phosphatidylinositol-4,5-bisphosphate 3-kinase catalytic subunit delta
205141_at	0.0103106	3.26e-04	4964121	0.494877	19325058	ANG	angiogenin
234839_at	0.0103239	3.27e-04	49629	0.492877	14058473
203458_at	0.0103239	3.27e-04	-49624116	0.492077	-0.8867389	SPR	sepiapterin reductase (7,8-dihydrobiopterin:NADP+ oxidoreductase)
1561471_at	0.0103239	3.27e-04	49619009	0.491241	0.9319228	CPEB2-AS1	CPEB2 antisense RNA 1 (head to head)
231519_at	0.0103239	3.27e-04	4961877	0.491202	11584448
216485_s_at	0.0103714	3.29e-04	-49587838	0.486134	-17118115	TPSAB1	tryptase alpha/beta 1
1558163_at	0.0103744	3.29e-04	49577224	0.484395	15615443	PEX13	peroxisomal biogenesis factor 13
217497_at	0.0103744	3.29e-04	-49576392	0.484259	-13416987	TYMP	thymidine phosphorylase
242084_at	0.0103744	3.30e-04	-49575062	0.484041	-12500653	THEG5	testis highly expressed protein 5
225843_at	0.0103891	3.30e-04	-49562996	0.482064	-10379232	ZFYVE19	zinc finger FYVE-type containing 19
211429_s_at	0.0103957	3.31e-04	-49554077	0.480602	-33296306	SERPINA1	serpin family A member 1
1559078_at	0.0103957	3.31e-04	-49551907	0.480246	-22176545
202694_at	0.0104144	3.32e-04	49532055	0.476992	17238195	STK17A	serine/threonine kinase 17a
216153_x_at	0.0104144	3.32e-04	49529843	0.47663	1151957	RECK	reversion inducing cysteine rich protein with kazal motifs
227684_at	0.0104144	3.32e-04	-49528583	0.476423	-0.8557499	S1PR2	sphingosine-1-phosphate receptor 2
220934_s_at	0.0104144	3.32e-04	-4952654	0.476088	-11296531	TMEM223	transmembrane protein 223
243528_at	0.0104157	3.32e-04	49522171	0.475372	26340934
229546_at	0.0104265	3.33e-04	49504784	0.472522	1619964	LOC653602///FAM84A	uncharacterized LOC653602///family with sequence similarity 84 member A
204260_at	0.0104265	3.34e-04	4950203	0.47207	35966978	CHGB	chromogranin B
204740_at	0.0104265	3.34e-04	-49500614	0.471838	-22471201	CNKSR1	connector enhancer of kinase suppressor of Ras 1
204069_at	0.0104265	3.34e-04	-49499022	0.471577	-11663864	MEIS1	Meis homeobox 1
212118_at	0.0104265	3.34e-04	-49497273	0.47129	-0.8563223	TRIM27	tripartite motif containing 27
212262_at	0.0104265	3.34e-04	49494142	0.470777	10422341	QKI	QKI, KH domain containing RNA binding
221206_at	0.0104838	3.36e-04	-49455463	0.464433	-0.6970642	PMS2CL///PMS2	PMS2 C-terminal like pseudogene///PMS1 homolog 2, mismatch repair system component
221763_at	0.0104838	3.36e-04	49451307	0.463751	13349218	JMJD1C	jumonji domain containing 1C
1558881_at	0.0104838	3.37e-04	494507	0.463652	23851197	LINC00924	long intergenic non-protein coding RNA 924
229064_s_at	0.0104847	3.37e-04	-49446539	0.462969	-17117211	RCAN3	RCAN family member 3
203488_at	0.0105021	3.38e-04	-49430081	0.460269	-11846558	ADGRL1	adhesion G protein-coupled receptor L1
225102_at	0.0105021	3.38e-04	-49428783	0.460056	-22983681	MGLL	monoglyceride lipase
241769_at	0.0105021	3.38e-04	49425821	0.45957	18061241
202361_at	0.0105043	3.38e-04	-49420955	0.458772	-0.8333481	SEC24C	SEC24 homolog C, COPII coat complex component
212064_x_at	0.0105127	3.39e-04	-49412596	0.4574	-10462965	MAZ	MYC associated zinc finger protein
230769_at	0.0105147	3.39e-04	49407843	0.45662	0.9461276	DENND2C	DENN domain containing 2C
238502_at	0.0105193	3.39e-04	49400696	0.455447	12442421
238281_at	0.0105193	3.40e-04	49397213	0.454876	16981929
58994_at	0.0105193	3.40e-04	-49392313	0.454071	-1279682	CC2D1A	coiled-coil and C2 domain containing 1A
241526_at	0.0105193	3.40e-04	-49388059	0.453373	-15032061
1556056_at	0.0105193	3.40e-04	49387217	0.453235	0.8461758	SIK2	salt inducible kinase 2
218531_at	0.010523	3.40e-04	-49381555	0.452306	-10408833	TMEM134	transmembrane protein 134
1562009_a_at	0.0105292	3.41e-04	-49374104	0.451083	-1345775
235009_at	0.0105292	3.41e-04	49368396	0.450146	24608006	BOD1L1	biorientation of chromosomes in cell division 1 like 1
226220_at	0.0105292	3.41e-04	49367256	0.449959	11727807	METTL9	methyltransferase like 9
227237_x_at	0.0105429	3.42e-04	-49354958	0.447939	-0.9657836	ATAD3B	ATPase family, AAA domain containing 3B
203709_at	0.0105429	3.42e-04	-49349498	0.447043	-10598991	PHKG2	phosphorylase kinase catalytic subunit gamma 2
217131_at	0.0105429	3.42e-04	49348773	0.446924	0.9044273
224002_s_at	0.0105541	3.43e-04	49338871	0.445298	18656153	FKBP7	FK506 binding protein 7
1560144_at	0.0105632	3.43e-04	49330212	0.443876	2899771
226878_at	0.01057	3.44e-04	-49319079	0.442048	-24909613	HLA-DOA	major histocompatibility complex, class II, DO alpha
203542_s_at	0.01057	3.44e-04	49315364	0.441438	19184428	KLF9	Kruppel like factor 9
244291_x_at	0.01057	3.44e-04	49312334	0.44094	10122059
208286_x_at	0.01057	3.44e-04	-49312057	0.440895	-29912599	POU5F1P4///POU5F1P3///POU5F1B///POU5F1	POU class 5 homeobox 1 pseudogene 4///POU class 5 homeobox 1 pseudogene 3///POU class 5 homeobox 1B///POU class 5 homeobox 1
223823_at	0.0105743	3.45e-04	49306066	0.439911	26426417	KCNMB2	potassium calcium-activated channel subfamily M regulatory beta subunit 2
204231_s_at	0.0105757	3.46e-04	-49293652	0.437872	-13303927	FAAH	fatty acid amide hydrolase
220371_s_at	0.0105757	3.46e-04	-49288002	0.436943	-0.9656186	SLC12A9	solute carrier family 12 member 9
230180_at	0.0105757	3.46e-04	4928739	0.436843	19853692	DDX17	DEAD-box helicase 17
205919_at	0.0105757	3.46e-04	49286265	0.436658	14690062	HBE1	hemoglobin subunit epsilon 1
221637_s_at	0.0105757	3.46e-04	-492829	0.436105	-12280341	C11orf98///LBHD1	chromosome 11 open reading frame 98///LBH domain containing 1
208851_s_at	0.0105757	3.47e-04	-4927708	0.435149	-36706494	THY1	Thy-1 cell surface antigen
238270_x_at	0.0105757	3.47e-04	49276543	0.435061	11603207
219660_s_at	0.0105757	3.47e-04	49274366	0.434703	2248375	ATP8A2	ATPase phospholipid transporting 8A2
1562603_at	0.0105757	3.47e-04	49273245	0.434519	13047222	RAD51L3-RFFL///RFFL	RAD51L3-RFFL readthrough///ring finger and FYVE-like domain containing E3 ubiquitin protein ligase
203665_at	0.0105804	3.47e-04	49266949	0.433485	17912373	HMOX1	heme oxygenase 1
229691_at	0.0105804	3.47e-04	-49263535	0.432924	-38161815	ZBTB42	zinc finger and BTB domain containing 42
1570337_at	0.0105894	3.48e-04	49254913	0.431507	11379126	FIGLA	folliculogenesis specific bHLH transcription factor
226566_at	0.0105958	3.48e-04	-49246483	0.430122	-14969898	TRIM11	tripartite motif containing 11
220667_at	0.0105958	3.48e-04	-49244289	0.429761	-10807027	USP49	ubiquitin specific peptidase 49
204864_s_at	0.0105977	3.49e-04	49239687	0.429005	16922994	IL6ST	interleukin 6 signal transducer
1556209_at	0.0106029	3.49e-04	49233247	0.427947	32077162	CLEC2B	C-type lectin domain family 2 member B
220828_s_at	0.0106108	3.50e-04	49225292	0.426639	11558894	LOC55338	uncharacterized LOC55338
210226_at	0.0106369	3.51e-04	49200131	0.422503	12540047	NR4A1	nuclear receptor subfamily 4 group A member 1
207695_s_at	0.0106369	3.51e-04	49198848	0.422292	11346027	IGSF1	immunoglobulin superfamily member 1
235593_at	0.0106369	3.51e-04	49197369	0.422049	14310046	ZEB2	zinc finger E-box binding homeobox 2
241839_at	0.0106369	3.52e-04	-49191549	0.421092	-10846159	DLG3-AS1	DLG3 antisense RNA 1
211398_at	0.0106369	3.52e-04	-49189702	0.420788	-13034181	FGFR2	fibroblast growth factor receptor 2
238307_at	0.0106369	3.52e-04	49185787	0.420145	11950127
214630_at	0.0106369	3.52e-04	-49183681	0.419798	-17212589	CYP11B2	cytochrome P450 family 11 subfamily B member 2
1555164_at	0.0106369	3.52e-04	49182522	0.419608	0.8718939	KIF26B	kinesin family member 26B
210302_s_at	0.0106406	3.53e-04	4917485	0.418346	20204382	MAB21L2	mab-21 like 2
209969_s_at	0.0106406	3.53e-04	-49173476	0.41812	-23197704	STAT1	signal transducer and activator of transcription 1
241106_at	0.0106543	3.53e-04	491591	0.415756	14442406
235077_at	0.0106543	3.53e-04	49158841	0.415714	31408186	MEG3	maternally expressed 3 (non-protein coding)
217796_s_at	0.0106897	3.55e-04	-49135681	0.411904	-0.9306176	NPLOC4	NPL4 homolog, ubiquitin recognition factor
238737_at	0.0106916	3.55e-04	-49131139	0.411157	-11521203	TCEANC2	transcription elongation factor A N-terminal and central domain containing 2
207595_s_at	0.0106926	3.55e-04	-4912707	0.410488	-14932086	BMP1	bone morphogenetic protein 1
201868_s_at	0.010704	3.56e-04	49117258	0.408874	16185151	TBL1X	transducin (beta)-like 1X-linked
41220_at	0.0107054	3.56e-04	-49111791	0.407974	-10241448	SEPT9	septin 9
209326_at	0.0107054	3.56e-04	-49109536	0.407603	-13808427	SLC35A2	solute carrier family 35 member A2
240905_at	0.0107056	3.57e-04	-49099249	0.40591	-0.9601454
226166_x_at	0.0107056	3.57e-04	-4909799	0.405703	-11569371	STK36	serine/threonine kinase 36
1562982_at	0.0107056	3.57e-04	4909565	0.405318	14687966	LINC01448	long intergenic non-protein coding RNA 1448
1561908_a_at	0.0107056	3.57e-04	49095479	0.40529	0.8684945	HS3ST3B1	heparan sulfate-glucosamine 3-sulfotransferase 3B1
223315_at	0.0107112	3.58e-04	49087449	0.403969	17105789	NTN4	netrin 4
227529_s_at	0.0107112	3.58e-04	49082052	0.40308	20280966	AKAP12	A-kinase anchoring protein 12
207592_s_at	0.0107112	3.59e-04	49071221	0.401298	0.9347254	HCN2	hyperpolarization activated cyclic nucleotide gated potassium channel 2
223204_at	0.0107112	3.59e-04	49070427	0.401167	21004656	FAM198B	family with sequence similarity 198 member B
208104_s_at	0.0107112	3.60e-04	-49058443	0.399195	-0.8006625	TSC22D4	TSC22 domain family member 4
223380_s_at	0.0107112	3.60e-04	49057599	0.399056	13885006	LATS2	large tumor suppressor kinase 2
232335_at	0.0107112	3.60e-04	49056995	0.398956	11274684	GMDS-AS1	GMDS antisense RNA 1 (head to head)
1569188_s_at	0.0107112	3.60e-04	-49055799	0.39876	-10198989
230191_at	0.0107112	3.60e-04	-4905253	0.398221	-17023717	TTBK1	tau tubulin kinase 1
58696_at	0.0107112	3.60e-04	-49047765	0.397437	-10938118	EXOSC4	exosome component 4
210069_at	0.0107112	3.60e-04	-49047423	0.397381	-20780886	CHKB-CPT1B///CPT1B	CHKB-CPT1B readthrough (NMD candidate)///carnitine palmitoyltransferase 1B
212927_at	0.0107112	3.60e-04	49043049	0.396661	0.8990227	SMC5	structural maintenance of chromosomes 5
209561_at	0.0107112	3.61e-04	-49041047	0.396331	-10886998	THBS3	thrombospondin 3
227816_at	0.0107112	3.61e-04	-49037756	0.395789	-25579289	NTN1	netrin 1
244095_at	0.0107112	3.61e-04	-49037252	0.395706	-13496893	ANKFN1	ankyrin repeat and fibronectin type III domain containing 1
203174_s_at	0.0107112	3.61e-04	-49036929	0.395653	-0.9511102	ARFRP1	ADP ribosylation factor related protein 1
244177_at	0.0107295	3.62e-04	49023169	0.393387	13276554	ING1	inhibitor of growth family member 1
1559508_at	0.0107295	3.62e-04	49019847	0.392841	13667427
212639_x_at	0.0107295	3.62e-04	-49016501	0.39229	-0.9103988	TUBA1B	tubulin alpha 1b
201113_at	0.0107573	3.63e-04	-48997734	0.389199	-0.9265845	TUFM	Tu translation elongation factor, mitochondrial
211982_x_at	0.010772	3.64e-04	-48986232	0.387305	-0.7514023	XPO6	exportin 6
1566779_at	0.0107856	3.65e-04	48967341	0.384193	1380021
218154_at	0.0107856	3.65e-04	-48965955	0.383965	-0.9547394	GSDMD	gasdermin D
219153_s_at	0.0107856	3.65e-04	-48964605	0.383742	-5231698	THSD4	thrombospondin type 1 domain containing 4
243435_at	0.0107856	3.65e-04	48962544	0.383403	15032214	LOC101927338///KCNQ1OT1	uncharacterized LOC101927338///KCNQ1 opposite strand/antisense transcript 1 (non-protein coding)
63825_at	0.0107856	3.66e-04	48960381	0.383046	12666535	ABHD2	abhydrolase domain containing 2
239942_at	0.0107856	3.66e-04	48958184	0.382684	2880631	GNG11	G protein subunit gamma 11
239744_at	0.0107979	3.66e-04	-48948001	0.381007	-28127475
206278_at	0.0108	3.67e-04	-48943446	0.380256	-16029386	PTAFR	platelet activating factor receptor
229270_x_at	0.0108041	3.67e-04	-48931802	0.378337	-13534072	SSBP4	single stranded DNA binding protein 4
202806_at	0.0108041	3.67e-04	-48929159	0.377902	-10145673	DBN1	drebrin 1
232333_at	0.0108041	3.68e-04	-4892817	0.377739	-13710813
219894_at	0.0108041	3.68e-04	48926935	0.377535	24661187	MAGEL2	MAGE family member L2
235160_at	0.0108041	3.68e-04	-48922776	0.37685	-0.9347098	ATF7	activating transcription factor 7
236720_at	0.0108041	3.68e-04	-48915678	0.37568	-14860762
224051_at	0.0108041	3.68e-04	48913535	0.375327	1053512
209274_s_at	0.0108041	3.69e-04	48912778	0.375202	0.9416832	ISCA1	iron-sulfur cluster assembly 1
241110_at	0.0108041	3.69e-04	-48898219	0.372803	-12903989
223327_x_at	0.0108041	3.70e-04	-48895198	0.372305	-18662521	GOLGA2P10	golgin A2 pseudogene 10
222238_s_at	0.0108041	3.70e-04	-48892568	0.371871	-10867165	POLM	DNA polymerase mu
237111_at	0.0108041	3.70e-04	-48888795	0.371249	-60121017	LOC388942	uncharacterized LOC388942
231832_at	0.0108041	3.70e-04	-48887624	0.371056	-11401495	POC1B-GALNT4///GALNT4	POC1B-GALNT4 readthrough///polypeptide N-acetylgalactosaminyltransferase 4
202910_s_at	0.0108041	3.71e-04	-48867395	0.367721	-153809	ADGRE5	adhesion G protein-coupled receptor E5
200766_at	0.0108041	3.71e-04	-48865194	0.367358	-14279347	CTSD	cathepsin D
204484_at	0.0108041	3.72e-04	-48862228	0.366869	-15241457	PIK3C2B	phosphatidylinositol-4-phosphate 3-kinase catalytic subunit type 2 beta
222920_s_at	0.0108041	3.72e-04	48861851	0.366807	11227162	TESPA1	thymocyte expressed, positive selection associated 1
222764_at	0.0108041	3.72e-04	-48857325	0.366061	-36947697	ASRGL1	asparaginase like 1
238376_at	0.0108041	3.72e-04	-48855931	0.365831	-12683979	LOC100505564	uncharacterized LOC100505564
236643_s_at	0.0108041	3.72e-04	-48853118	0.365367	-60849675	LOC645321	uncharacterized LOC645321
210213_s_at	0.0108041	3.72e-04	-48852257	0.365225	-0.9807549	EIF6	eukaryotic translation initiation factor 6
229242_at	0.0108041	3.72e-04	-48852156	0.365208	-1490347	TNFSF15	tumor necrosis factor superfamily member 15
212235_at	0.0108041	3.72e-04	-48850863	0.364995	-21242048	PLXND1	plexin D1
1563488_at	0.0108041	3.72e-04	-48849349	0.364745	-13403252	TMEM132B	transmembrane protein 132B
242465_at	0.0108041	3.73e-04	-48841514	0.363453	-1250761	GAPLINC	gastric adenocarcinoma associated, positive CD44 regulator, long intergenic non-coding RNA
212147_at	0.0108041	3.73e-04	-488409	0.363352	-11223655	SMG5	SMG5, nonsense mediated mRNA decay factor
229291_at	0.0108041	3.73e-04	-4883718	0.362739	-0.7488095	RBM15	RNA binding motif protein 15
216530_at	0.0108041	3.74e-04	-4883109	0.361734	-10099546
201590_x_at	0.0108041	3.74e-04	-48830126	0.361575	-12709464	ANXA2	annexin A2
228250_at	0.0108041	3.74e-04	48828869	0.361368	19444463	FNIP1	folliculin interacting protein 1
200824_at	0.0108041	3.74e-04	-48820313	0.359957	-12242671	GSTP1	glutathione S-transferase pi 1
211329_x_at	0.0108041	3.74e-04	48817812	0.359544	12773035	HFE	hemochromatosis
226216_at	0.0108041	3.75e-04	48808915	0.358076	12811977	INSR	insulin receptor
205486_at	0.0108041	3.75e-04	48807196	0.357793	10582463	TESK2	testis-specific kinase 2
217754_at	0.0108041	3.75e-04	-48807122	0.357781	-0.6164274	DDX56	DEAD-box helicase 56
121_at	0.0108041	3.75e-04	-48803506	0.357184	-31162987	PAX8	paired box 8
1555624_a_at	0.0108041	3.75e-04	-48802664	0.357045	-12571599	SSH1	slingshot protein phosphatase 1
228370_at	0.0108041	3.76e-04	48801395	0.356836	19398433	LOC101930404///SNORD116-28///SNORD115-26///SNORD115-13///SNORD115-7///SNORD116-22///SNORD116-4///PWARSN///SNORD107///IPW	uncharacterized LOC101930404///small nucleolar RNA, C/D box 116-28///small nucleolar RNA, C/D box 115-26///small nucleolar RNA, C/D box 115-13///small nucleolar RNA, C/D box 115-7///small nucleolar RNA, C/D box 116-22///small nucleolar RNA, C/D box 116-4///Prader Willi/Angelman region RNA, SNRPN neighbor///small nucleolar RNA, C/D box 107///imprinted in Prader-Willi syndrome (non-protein coding)
218257_s_at	0.0108041	3.76e-04	-48797733	0.356232	-0.8876182	UGGT1	UDP-glucose glycoprotein glucosyltransferase 1
233882_s_at	0.0108041	3.76e-04	48797419	0.35618	16646136	SEMA6D	semaphorin 6D
1557290_at	0.0108041	3.76e-04	48794902	0.355765	14764878	DPY19L2P4	DPY19L2 pseudogene 4
213929_at	0.0108041	3.76e-04	-48791036	0.355127	-10897881	EXPH5	exophilin 5
229907_at	0.0108041	3.76e-04	-48788763	0.354752	-0.7085137
212115_at	0.0108041	3.76e-04	-48787661	0.35457	-12886949	HN1L	hematological and neurological expressed 1 like
235114_x_at	0.0108041	3.77e-04	48780288	0.353354	15916646	HOOK3	hook microtubule tethering protein 3
243582_at	0.0108041	3.77e-04	-48779998	0.353306	-25906012	SH3RF2	SH3 domain containing ring finger 2
203233_at	0.0108041	3.77e-04	-48779465	0.353218	-33320843	IL4R	interleukin 4 receptor
242747_at	0.0108041	3.77e-04	48779387	0.353205	0.8308626
209820_s_at	0.0108107	3.77e-04	-48772046	0.351993	-10176578	TBL3	transducin beta like 3
1556033_at	0.0108107	3.78e-04	-48769124	0.351511	-12376718	LINC01138	long intergenic non-protein coding RNA 1138
244611_at	0.010823	3.78e-04	48759084	0.349854	15832999	MED13	mediator complex subunit 13
1565681_s_at	0.0108267	3.79e-04	48752352	0.348743	14052891	DIP2C	disco interacting protein 2 homolog C
233929_x_at	0.0108267	3.79e-04	-48750464	0.348432	-0.9629854	MIR6859-1///MIR6859-2///LOC101930154///LOC100288778///WASH1///WASH7P///WASH2P///WASH3P	microRNA 6859-1///microRNA 6859-2///WAS protein family homolog 6-like///WAS protein family homolog 1 pseudogene///WAS protein family homolog 1///WAS protein family homolog 7 pseudogene///WAS protein family homolog 2 pseudogene///WAS protein family homolog 3 pseudogene
202853_s_at	0.0108385	3.79e-04	48740697	0.34682	0.9088636	RYK	receptor-like tyrosine kinase
207424_at	0.0108386	3.80e-04	-48732405	0.345451	-20127995	MYF5	myogenic factor 5
219682_s_at	0.0108386	3.80e-04	48730325	0.345108	24487088	TBX3	T-box 3
204164_at	0.0108386	3.80e-04	-48725462	0.344305	-13041964	SIPA1	signal-induced proliferation-associated 1
215004_s_at	0.0108386	3.81e-04	-48723707	0.344015	-0.7212184	SUGP1	SURP and G-patch domain containing 1
221426_s_at	0.0108386	3.81e-04	48722169	0.343761	11291305	OR3A3	olfactory receptor family 3 subfamily A member 3
823_at	0.0108386	3.81e-04	-48720836	0.343541	-28610352	CX3CL1	C-X3-C motif chemokine ligand 1
238093_at	0.0108424	3.81e-04	-48715472	0.342656	-1074814	C9orf173-AS1	C9orf173 antisense RNA 1
200852_x_at	0.0108508	3.82e-04	-48707596	0.341355	-0.8483962	GNB2	G protein subunit beta 2
204653_at	0.0108538	3.82e-04	-48702659	0.34054	-38905749	TFAP2A	transcription factor AP-2 alpha
208076_at	0.0108714	3.83e-04	-48689824	0.338421	-0.9630198	HIST1H4D	histone cluster 1, H4d
201115_at	0.0108875	3.84e-04	-48676384	0.336201	-0.8650907	POLD2	DAN polymerase delta 2, accessory subunit
212464_s_at	0.0108875	3.84e-04	-486725	0.33556	-1964761	FN1	fibronectin 1
209759_s_at	0.0108875	3.84e-04	-48670935	0.335301	-0.8331412	ECI1	enoyl-CoA delta isomerase 1
225623_at	0.0108875	3.84e-04	-48667925	0.334804	-0.9168224	CIPC	CLOCK interacting pacemaker
221013_s_at	0.0108972	3.85e-04	-48659385	0.333394	-1418077	APOL2	apolipoprotein L2
226697_at	0.0109165	3.86e-04	48644882	0.330998	13691535	FAM114A1	family with sequence similarity 114 member A1
214197_s_at	0.0109165	3.86e-04	48642427	0.330593	1235979	SETDB1	SET domain bifurcated 1
208994_s_at	0.0109188	3.86e-04	48637899	0.329844	10868874	PPIG	peptidylprolyl isomerase G
241090_at	0.0109254	3.87e-04	-48631031	0.32871	-51324147
202820_at	0.0109276	3.87e-04	-48624299	0.327597	-13724213	AHR	aryl hydrocarbon receptor
206074_s_at	0.0109276	3.87e-04	-48623327	0.327437	-44499758	HMGA1	high mobility group AT-hook 1
225878_at	0.0109403	3.88e-04	48613192	0.325762	13785128	KIF1B	kinesin family member 1B
240328_at	0.0109465	3.88e-04	-48606619	0.324676	-0.9771089
1554640_at	0.0109486	3.88e-04	-48602194	0.323945	-23914371	PALM2	paralemmin 2
205546_s_at	0.0109576	3.89e-04	-48594076	0.322603	-10654453	TYK2	tyrosine kinase 2
209129_at	0.0109649	3.90e-04	-48585733	0.321224	-0.9798769	TRIP6	thyroid hormone receptor interactor 6
235629_at	0.0109649	3.90e-04	-48582167	0.320635	-28611002
221187_s_at	0.0109649	3.90e-04	-4858039	0.320341	-10422732	FUZ	fuzzy planar cell polarity protein
235902_at	0.0109727	3.90e-04	-48572951	0.319112	-10742059	HERC2P7	hect domain and RLD 2 pseudogene 7
239796_x_at	0.0109992	3.92e-04	48552821	0.315784	0.9370572	TIRAP	TIR domain containing adaptor protein
90265_at	0.0109992	3.92e-04	-48550584	0.315414	-27624051	ADAP1	ArfGAP with dual PH domains 1
201420_s_at	0.0109992	3.92e-04	-48548569	0.315081	-11866578	WDR77	WD repeat domain 77
211763_s_at	0.0109992	3.92e-04	4854576	0.314616	1170081	UBE2B	ubiquitin conjugating enzyme E2 B
209483_s_at	0.0110003	3.92e-04	48541888	0.313976	11783643	NSL1	NSL1, MIS12 kinetochore complex component
1553929_at	0.0110226	3.94e-04	4852403	0.311023	11642331	ACER1	alkaline ceramidase 1
201553_s_at	0.0110226	3.94e-04	-48523469	0.310931	-0.7855289	LAMP1	lysosomal associated membrane protein 1
222279_at	0.0110281	3.94e-04	48517299	0.30991	0.9269647	HLA-F-AS1	HLA-F antisense RNA 1
240616_at	0.0110317	3.94e-04	-48512151	0.309059	-13972544
226269_at	0.011041	3.95e-04	48503938	0.3077	16821548	GDAP1	ganglioside induced differentiation associated protein 1
239433_at	0.0110499	3.96e-04	-48492889	0.305873	-30037642	LRRC8E	leucine rich repeat containing 8 family member E
203963_at	0.0110499	3.96e-04	-48491789	0.305691	-27282816	CA12	carbonic anhydrase 12
243115_at	0.0110499	3.96e-04	-48489527	0.305317	-34348302	THCAT158	thyroid cancer-associated transcript 158
208081_s_at	0.0110505	3.96e-04	48485989	0.304732	0.9788365	ZNF442	zinc finger protein 442
1561915_at	0.0110539	3.97e-04	48480951	0.303898	14551775
238188_at	0.0110742	3.98e-04	48460524	0.300519	11319544	IBA57-AS1	IBA57 antisense RNA 1 (head to head)
223365_at	0.0110742	3.98e-04	-48458754	0.300226	-0.8800203	DHX37	DEAH-box helicase 37
221325_at	0.0110742	3.98e-04	4845477	0.299567	10242239	KCNK13	potassium two pore domain channel subfamily K member 13
204191_at	0.0110742	3.98e-04	-48454647	0.299546	-0.7953078	IFNAR1	interferon alpha and beta receptor subunit 1
212541_at	0.0110742	3.98e-04	-48454016	0.299442	-12476538	FLAD1	flavin adenine dinucleotide synthetase 1
231130_at	0.0110909	4.00e-04	48436557	0.296553	23010286	FKBP7	FK506 binding protein 7
201644_at	0.0110909	4.00e-04	-48435925	0.296448	-16699284	TSTA3	tissue specific transplantation antigen P35B
202027_at	0.0110909	4.00e-04	-48435509	0.296379	-10654337	TMEM184B	transmembrane protein 184B
1563190_at	0.0110945	4.00e-04	48428766	0.295263	19789945	LOC105372069	uncharacterized LOC105372069
201712_s_at	0.0110945	4.00e-04	48425014	0.294642	1131359	RANBP2	RAN binding protein 2
220973_s_at	0.0110945	4.00e-04	-48423975	0.294471	-13688154	SHARPIN	SHANK associated RH domain interactor
227530_at	0.0111028	4.01e-04	48415462	0.293061	18333998	AKAP12	A-kinase anchoring protein 12
1567997_x_at	0.0111028	4.01e-04	48413189	0.292685	26827654
214156_at	0.0111193	4.02e-04	48401247	0.290708	18084525	MYRIP	myosin VIIA and Rab interacting protein
202339_at	0.011164	4.04e-04	-48372954	0.286024	-12495586	SYMPK	symplekin
213466_at	0.011164	4.04e-04	48371251	0.285742	0.9846289	RAB40C	RAB40C, member RAS oncogene family
207334_s_at	0.0111642	4.04e-04	-48367931	0.285192	-17674342	TGFBR2	transforming growth factor beta receptor 2
236689_at	0.0111762	4.05e-04	-48358459	0.283624	-1781957	RNF151	ring finger protein 151
219993_at	0.0111821	4.05e-04	-48350792	0.282354	-3709332	SOX17	SRY-box 17
1562413_at	0.0111821	4.05e-04	-4834898	0.282054	-14013996	LINC00167	long intergenic non-protein coding RNA 167
1559272_at	0.0111862	4.06e-04	48343622	0.281167	0.8677618	EXOC3L1	exocyst complex component 3 like 1
234531_at	0.0111901	4.06e-04	-48338371	0.280297	-13157392
203321_s_at	0.0111995	4.07e-04	48329544	0.278835	0.9958223	ADNP2	ADNP homeobox 2
216887_s_at	0.0111995	4.07e-04	-48327064	0.278424	-10917294	LDB3	LIM domain binding 3
219684_at	0.0112064	4.07e-04	-48320294	0.277303	-20766824	RTP4	receptor transporter protein 4
244657_at	0.0112339	4.09e-04	-48302681	0.274385	-1481593
228003_at	0.0112387	4.09e-04	48294701	0.273063	14732028	RAB30	RAB30, member RAS oncogene family
203887_s_at	0.0112387	4.09e-04	4829383	0.272918	20127568	THBD	thrombomodulin
235360_at	0.0112454	4.10e-04	4827705	0.270138	0.931265	PLEKHM3	pleckstrin homology domain containing M3
212001_at	0.0112454	4.11e-04	-48273741	0.269589	-0.9850587	SUGP2	SURP and G-patch domain containing 2
1561392_at	0.0112454	4.11e-04	48270987	0.269133	19198408
223974_at	0.0112454	4.11e-04	48270837	0.269108	10970617	DLGAP1-AS2	DLGAP1 antisense RNA 2
36936_at	0.0112454	4.11e-04	-48269494	0.268886	-17772667	TSTA3	tissue specific transplantation antigen P35B
207069_s_at	0.0112454	4.11e-04	-48268994	0.268803	-11186975	SMAD6	SMAD family member 6
210827_s_at	0.0112454	4.11e-04	-48268198	0.268671	-40419418	ELF3	E74 like ETS transcription factor 3
81737_at	0.0112497	4.11e-04	4826278	0.267773	1864498	LOC100505915	uncharacterized LOC100505915
231192_at	0.0112522	4.12e-04	-48258314	0.267033	-197218	LPAR3	lysophosphatidic acid receptor 3
236225_at	0.0112565	4.12e-04	-48252904	0.266136	-17201615	GGT6	gamma-glutamyltransferase 6
219952_s_at	0.0112672	4.13e-04	-48244152	0.264685	-0.9772903	MCOLN1	mucolipin 1
234822_at	0.011295	4.14e-04	48226544	0.261766	18585392
242713_at	0.0113043	4.15e-04	-48218569	0.260444	-12534502
233504_at	0.0113068	4.15e-04	48211932	0.259344	0.8979603	C9orf84	chromosome 9 open reading frame 84
1561572_at	0.0113068	4.15e-04	4821097	0.259184	15548608	LOC101929284	uncharacterized LOC101929284
239254_at	0.0113214	4.16e-04	-48199105	0.257217	-20097849	CCDC40	coiled-coil domain containing 40
221385_s_at	0.0113214	4.16e-04	-48197112	0.256886	-12421139	GPR42///FFAR3	G protein-coupled receptor 42 (gene/pseudogene)///free fatty acid receptor 3
1554344_s_at	0.0113279	4.17e-04	48190602	0.255807	0.7049327	AQP12B///AQP12A	aquaporin 12B///aquaporin 12A
221396_at	0.0113293	4.17e-04	48186231	0.255082	16168916	TAS2R7	taste 2 receptor member 7
225554_s_at	0.0113293	4.17e-04	-48177918	0.253703	-0.8201854	ANAPC7	anaphase promoting complex subunit 7
242406_at	0.0113293	4.18e-04	-48176302	0.253435	-51269803
203260_at	0.0113293	4.18e-04	48175598	0.253318	0.9819416	HDDC2	HD domain containing 2
237661_at	0.0113293	4.18e-04	-48174195	0.253085	-17195024
234005_x_at	0.0113387	4.18e-04	-48166204	0.25176	-11504821	STK36	serine/threonine kinase 36
217691_x_at	0.0113595	4.19e-04	-48151892	0.249386	-24799642	MIR6787///SLC16A3	microRNA 6787///solute carrier family 16 member 3
216298_at	0.0113595	4.20e-04	481492	0.248939	12120212	TARP	TCR gamma alternate reading frame protein
229811_at	0.0113648	4.20e-04	-48136288	0.246797	-34478451
228705_at	0.0113648	4.21e-04	-48134145	0.246442	-17389912	CAPN12	calpain 12
220417_s_at	0.0113648	4.21e-04	-48132898	0.246235	-0.7057458	THAP4	THAP domain containing 4
237798_at	0.0113648	4.21e-04	48126088	0.245105	10524982
239329_at	0.0113648	4.21e-04	4812593	0.245079	11428583	RAB21	RAB21, member RAS oncogene family
244480_at	0.0113648	4.21e-04	48122857	0.244569	19606849
235651_at	0.0113648	4.21e-04	-48121465	0.244338	-24862167	TTC22	tetratricopeptide repeat domain 22
224901_at	0.0113648	4.22e-04	4811591	0.243416	17519977	SCD5	stearoyl-CoA desaturase 5
230302_at	0.0113648	4.22e-04	-48108856	0.242245	-0.877128
226017_at	0.0113648	4.22e-04	-48108363	0.242164	-27943597	CMTM7	CKLF like MARVEL transmembrane domain containing 7
213957_s_at	0.0113648	4.22e-04	48107765	0.242064	12411723	CEP350	centrosomal protein 350
221188_s_at	0.0113648	4.23e-04	48104082	0.241453	0.8868389	CIDEB	cell death-inducing DFFA-like effector b
226373_at	0.0113648	4.23e-04	-48102777	0.241236	-10314802	SFXN5	sideroflexin 5
232850_at	0.0113648	4.23e-04	-48101367	0.241002	-37668731
231463_at	0.0113648	4.23e-04	48098693	0.240559	15947234	CNTD1	cyclin N-terminal domain containing 1
217127_at	0.0113648	4.23e-04	48096676	0.240224	23593162	CTH	cystathionine gamma-lyase
224574_at	0.0113852	4.24e-04	-48083073	0.237966	-10432199	RNASEK-C17orf49///C17orf49	RNASEK-C17orf49 readthrough///chromosome 17 open reading frame 49
230705_at	0.0113864	4.25e-04	-48079322	0.237343	-12316584	SLC2A5	solute carrier family 2 member 5
211996_s_at	0.0113925	4.25e-04	-48073093	0.23631	-10200855	LOC101060275///NPIPA5///NPIPB5///NPIPB11///LOC613037///NPIPB4///NPIPB3	putative NPIP-like protein LOC613037///nuclear pore complex interacting protein family member A5///nuclear pore complex interacting protein family member B5///nuclear pore complex interacting protein family member B11///nuclear pore complex interacting protein member///nuclear pore complex interacting protein family member B4///nuclear pore complex interacting protein family member B3
1552408_at	0.0114204	4.26e-04	48055682	0.233419	15018096	ODF4	outer dense fiber of sperm tails 4
214829_at	0.0114358	4.27e-04	48044642	0.231586	23114788	AASS	aminoadipate-semialdehyde synthase
237339_at	0.0114377	4.27e-04	48040596	0.230914	2069324	LINC00993	long intergenic non-protein coding RNA 993
202080_s_at	0.0114551	4.28e-04	-48026944	0.228647	-0.9166087	TRAK1	trafficking kinesin protein 1
234171_at	0.0114551	4.28e-04	48025541	0.228414	15495048	LINC01267	long intergenic non-protein coding RNA 1267
1007_s_at	0.0114723	4.29e-04	-48012265	0.226209	-1594141	MIR4640///DDR1	microRNA 4640///discoidin domain receptor tyrosine kinase 1
1566476_at	0.0114723	4.30e-04	48010531	0.225921	0.9211386
203971_at	0.0114736	4.30e-04	-48006836	0.225308	-10738401	SLC31A1	solute carrier family 31 member 1
219514_at	0.0115357	4.33e-04	47968372	0.218918	15386626	ANGPTL2	angiopoietin like 2
1555245_s_at	0.0115357	4.33e-04	47965446	0.218432	14558219	RP1L1	retinitis pigmentosa 1-like 1
214256_at	0.0115357	4.33e-04	47963554	0.218117	0.9391789	ATP10A	ATPase phospholipid transporting 10A (putative)
202345_s_at	0.0115357	4.33e-04	-47961034	0.217699	-16173204	FABP5	fatty acid binding protein 5
214831_at	0.0115357	4.33e-04	47959796	0.217493	13958511	ELK4	ELK4, ETS transcription factor
209190_s_at	0.0115389	4.34e-04	-47955092	0.216711	-1435116	DIAPH1	diaphanous related formin 1
206151_x_at	0.0115441	4.34e-04	-47949411	0.215767	-14861968	CELA3B	chymotrypsin like elastase family member 3B
235864_at	0.0115531	4.35e-04	4793787	0.213849	12034126	ATP6V1D	ATPase H+ transporting V1 subunit D
44822_s_at	0.0115531	4.36e-04	-47928943	0.212366	-0.7756087	MIER2	MIER family member 2
236606_at	0.0115531	4.36e-04	4792886	0.212352	0.8497557
215749_s_at	0.0115531	4.36e-04	-47927645	0.21215	-0.8154114	GORASP1	golgi reassembly stacking protein 1
213611_at	0.0115531	4.36e-04	-47926479	0.211956	-52656218	AQP5	aquaporin 5
207847_s_at	0.0115531	4.36e-04	-47923956	0.211537	-74681447	MUC1	mucin 1, cell surface associated
218613_at	0.0115531	4.36e-04	47923424	0.211448	21039311	PSD3	pleckstrin and Sec7 domain containing 3
219884_at	0.0115542	4.36e-04	-47918801	0.21068	-10392426	LHX6	LIM homeobox 6
213749_at	0.0115542	4.36e-04	-4791677	0.210342	-10352822	MASP1	mannan binding lectin serine peptidase 1
205003_at	0.0115589	4.37e-04	47908488	0.208966	14346262	DOCK4	dedicator of cytokinesis 4
220920_at	0.0115589	4.37e-04	47908277	0.208931	17260577	ATP10B	ATPase phospholipid transporting 10B (putative)
215073_s_at	0.0115779	4.38e-04	47895603	0.206824	24042316	NR2F2	nuclear receptor subfamily 2 group F member 2
222354_at	0.011599	4.39e-04	-47878107	0.203915	-16956226	F11R	F11 receptor
216823_at	0.011599	4.40e-04	47873721	0.203185	10211105	SNORD73A///RPS3A	small nucleolar RNA, C/D box 73A///ribosomal protein S3A
204432_at	0.011599	4.40e-04	-47872539	0.202989	-0.9504115	SOX12	SRY-box 12
213250_at	0.011599	4.40e-04	-4787227	0.202944	-11344438	CCDC85B	coiled-coil domain containing 85B
209243_s_at	0.011599	4.40e-04	47869701	0.202517	38768457	PEG3	paternally expressed 3
222387_s_at	0.011599	4.40e-04	47866695	0.202017	13240824	VPS35	VPS35 retromer complex component
239466_at	0.0116006	4.40e-04	4786289	0.201384	1116732	DUBR	DPPA2 upstream binding RNA
207790_at	0.0116133	4.41e-04	-47853416	0.199809	-10280498	LRRC1	leucine rich repeat containing 1
1562259_at	0.0116213	4.42e-04	47843863	0.19822	0.9177365	TEX9	testis expressed 9
234428_at	0.0116213	4.42e-04	47840787	0.197708	25233428
236936_at	0.0116213	4.42e-04	47838545	0.197335	21778718
217353_at	0.0116213	4.42e-04	47837297	0.197128	12845942
210047_at	0.0116556	4.44e-04	-47815397	0.193485	-0.9826017	SLC11A2	solute carrier family 11 member 2
218315_s_at	0.0116556	4.44e-04	-4781399	0.193251	-0.7130889	CDK5RAP1	CDK5 regulatory subunit associated protein 1
214958_s_at	0.0116804	4.46e-04	-47795769	0.190219	-15698895	TMC6	transmembrane channel like 6
244110_at	0.0116804	4.46e-04	47795494	0.190173	0.7724738	KMT2A	lysine methyltransferase 2A
202655_at	0.0116877	4.46e-04	-47788847	0.189067	-11463001	MANF	mesencephalic astrocyte derived neurotrophic factor
220155_s_at	0.0116882	4.47e-04	-47782617	0.188031	-11389072	BRD9	bromodomain containing 9
211792_s_at	0.0116882	4.47e-04	47779619	0.187532	16407726	CDKN2C	cyclin dependent kinase inhibitor 2C
227471_at	0.0116882	4.47e-04	47777632	0.187201	12380042	HACE1	HECT domain and ankyrin repeat containing E3 ubiquitin protein ligase 1
203095_at	0.0116882	4.47e-04	-47776535	0.187019	-0.805287	MTIF2	mitochondrial translational initiation factor 2
210063_at	0.0116893	4.47e-04	47772956	0.186423	13411063	SARDH	sarcosine dehydrogenase
218742_at	0.0116918	4.48e-04	-4776874	0.185721	-10718834	NARFL	nuclear prelamin A recognition factor like
242030_at	0.0116958	4.48e-04	47763699	0.184882	10446365
224593_at	0.0117099	4.49e-04	-47753665	0.183212	-1032726	ZNF664	zinc finger protein 664
1557388_at	0.0117282	4.50e-04	47741492	0.181186	14062014	RTTN	rotatin
223079_s_at	0.0117295	4.50e-04	47737887	0.180586	19122245	GLS	glutaminase
40472_at	0.0117411	4.51e-04	-47727479	0.178853	-13737219	LPCAT4	lysophosphatidylcholine acyltransferase 4
223097_at	0.0117411	4.51e-04	-47726116	0.178626	-10138395	ADPRHL2	ADP-ribosylhydrolase like 2
211695_x_at	0.0117418	4.51e-04	-47722748	0.178066	-76119175	MUC1	mucin 1, cell surface associated
202626_s_at	0.0117731	4.53e-04	-47704187	0.174975	-15719863	LYN	LYN proto-oncogene, Src family tyrosine kinase
1570098_at	0.0117757	4.53e-04	47699873	0.174257	14425848
203033_x_at	0.0117867	4.54e-04	-47691448	0.172854	-0.6865357	FH	fumarate hydratase
232811_x_at	0.0117876	4.54e-04	47681793	0.171246	14816685	PRICKLE1	prickle planar cell polarity protein 1
233779_x_at	0.0117876	4.54e-04	47680243	0.170988	0.9700512
37652_at	0.0117876	4.55e-04	-47670939	0.169438	-11195922	CABIN1	calcineurin binding protein 1
204291_at	0.0117876	4.55e-04	47668383	0.169012	0.9884521	ZNF518A	zinc finger protein 518A
226214_at	0.0117876	4.55e-04	-47667141	0.168805	-10710845	GDE1	glycerophosphodiester phosphodiesterase 1
202153_s_at	0.0117876	4.56e-04	-47659744	0.167573	-0.829266	NUP62	nucleoporin 62
224057_s_at	0.0117876	4.56e-04	-47657168	0.167144	-0.6862276	THAP4	THAP domain containing 4
211457_at	0.0117876	4.56e-04	-47656829	0.167087	-18226777	GABARAPL3	GABA type A receptor associated protein like 3 pseudogene
221800_s_at	0.0117876	4.56e-04	-47656411	0.167018	-1144165	FAAP100	Fanconi anemia core complex associated protein 100
1560207_at	0.0117876	4.56e-04	47656151	0.166975	1182557	MIR3610///RAD21-AS1	microRNA 3610///RAD21 antisense RNA 1
200098_s_at	0.0117876	4.56e-04	-47655426	0.166854	-0.6601818	ANAPC5	anaphase promoting complex subunit 5
238346_s_at	0.0117876	4.56e-04	47655277	0.166829	0.9174374	TGS1	trimethylguanosine synthase 1
214509_at	0.0117976	4.57e-04	47647319	0.165503	15547472	HIST1H3I	histone cluster 1, H3i
210277_at	0.0118484	4.59e-04	47619229	0.160823	10151	AP4S1	adaptor related protein complex 4 sigma 1 subunit
1569496_s_at	0.0118499	4.60e-04	47615533	0.160207	0.8749443	LOC100130872	uncharacterized LOC100130872
231067_s_at	0.0118716	4.61e-04	47599575	0.157548	19913631	AKAP12	A-kinase anchoring protein 12
203663_s_at	0.0118716	4.61e-04	-47598895	0.157434	-11991837	COX5A	cytochrome c oxidase subunit 5A
201481_s_at	0.0118752	4.62e-04	-47588833	0.155757	-13693837	PYGB	phosphorylase, glycogen; brain
205404_at	0.0118752	4.62e-04	47588466	0.155696	26419989	HSD11B1	hydroxysteroid 11-beta dehydrogenase 1
203701_s_at	0.0118752	4.62e-04	-47587713	0.155571	-0.9621723	TRMT1	tRNA methyltransferase 1
203202_at	0.0118752	4.62e-04	47581896	0.154601	10068801	KRR1	KRR1, small subunit processome component homolog
217415_at	0.0118752	4.62e-04	-47581119	0.154472	-21638853	POLR2A	RNA polymerase II subunit A
225527_at	0.0118752	4.63e-04	-47574818	0.153421	-14158876	CEBPG	CCAAT/enhancer binding protein gamma
214619_at	0.0118752	4.63e-04	-47573484	0.153199	-11815678	CRHR1	corticotropin releasing hormone receptor 1
221346_at	0.0118752	4.63e-04	47570795	0.152751	24404646	OR10J1	olfactory receptor family 10 subfamily J member 1
213399_x_at	0.0118752	4.63e-04	-475699	0.152601	-0.9817679	RPN2	ribophorin II
226352_at	0.0118752	4.63e-04	47567619	0.152221	0.9902078	JMY	junction mediating and regulatory protein, p53 cofactor
223421_at	0.0118802	4.64e-04	-47562063	0.151295	-0.9254462	CYHR1	cysteine and histidine rich 1
239862_at	0.0118802	4.64e-04	-4755468	0.150064	-18164439
207046_at	0.0118802	4.65e-04	-4755003	0.149289	-191822	HIST2H4B///HIST4H4///HIST2H4A///HIST1H4L///HIST1H4E///HIST1H4B///HIST1H4H///HIST1H4C///HIST1H4J///HIST1H4K///HIST1H4F///HIST1H4D///HIST1H4A///HIST1H4I	histone cluster 2, H4b///histone cluster 4, H4///histone cluster 2, H4a///histone cluster 1, H4l///histone cluster 1, H4e///histone cluster 1, H4b///histone cluster 1, H4h///histone cluster 1, H4c///histone cluster 1, H4j///histone cluster 1, H4k///histone cluster 1, H4f///histone cluster 1, H4d///histone cluster 1, H4a///histone cluster 1, H4i
237739_at	0.0118802	4.65e-04	-47549443	0.149191	-1167966	BGLT3	beta globin locus transcript 3 (non-protein coding)
223461_at	0.0118802	4.65e-04	-47546772	0.148745	-15761106	TBC1D7	TBC1 domain family member 7
215566_x_at	0.0118802	4.65e-04	-47546614	0.148719	-14050751	LYPLA2	lysophospholipase II
213185_at	0.0118802	4.65e-04	-47544616	0.148386	-0.9986949	KIAA0556	KIAA0556
242134_at	0.0118877	4.66e-04	47537961	0.147276	33183813
1559079_at	0.0118975	4.67e-04	47525275	0.145161	1152432	LINC00567	long intergenic non-protein coding RNA 567
241618_at	0.0118975	4.67e-04	-47525026	0.145119	-10743248
1558119_at	0.0118975	4.67e-04	47524393	0.145014	11708501	TSPAN17	tetraspanin 17
225822_at	0.0119009	4.67e-04	-47519564	0.144208	-28747619	TMEM125	transmembrane protein 125
1553467_at	0.0119009	4.67e-04	4751686	0.143758	1258904	FLJ32742///DCAF8L2	uncharacterized locus FLJ32742///DDB1 and CUL4 associated factor 8 like 2
[truncated: 48,907 more rows]
